# Supplementary material for: Somatic cells compartmentalise their carbohydrate metabolism to sustain germ cell survival
Source: EMBO J. 2026 Jun 4;45(14):4910–30. doi: 10.1038/s44318-026-00815-y (PMC13373199; doi:10.1038/s44318-026-00815-y)
Supplement: Supplementary file 3 — Source data Fig. 1 [file 44318_2026_815_MOESM3_ESM.zip]

Archive with 12 entries (6 files):
- Figure 1/
- Figure 1/1C/
- Figure 1/1C/1C.txt
- Figure 1/1D/
- Figure 1/1D/1D.txt
- Figure 1/1E/
- Figure 1/1E/1E.txt
- Figure 1/1F/
- Figure 1/1F/1F glycolysis dotplot.txt
- Figure 1/1G/
- Figure 1/1G/1G.xlsx
- Figure 1/1G/Details Fig. 1G.txt
