# Supplementary material for: Somatic cells compartmentalise their carbohydrate metabolism to sustain germ cell survival
Source: EMBO J. 2026 Jun 4;45(14):4910–30. doi: 10.1038/s44318-026-00815-y (PMC13373199; doi:10.1038/s44318-026-00815-y)
Supplement: Supplementary file 3 — Source data Fig. 1 [file 44318_2026_815_MOESM3_ESM.zip › Figure 1/1F/1F glycolysis dotplot.txt]

File generated from Fly Cell Atlas 'FCAloomToSeurat2TFP_Annotations.rds' dataset downloaded from Raz et al, 2023 available at https://elifesciences.org/articles/82201.
The script generated in R studio using Seurat for the somatic lineage was the following:
dotplot<-DotPlot(dataset, scale=T,idents = c('62','36','58'), features = c('Tret1-1', 'Treh', 'Hex-A', 'Hex-C', 'Pgi', 'Pfk', 'Ald1', 'Tpi', 'Gapdh1', 'Gapdh2', 'Pgk', 'Pglym78', 'Eno', 'PyK'))
The script generated in R studio using Seurat for the germline was the following:
dotplot<-DotPlot(dataset, scale=T,idents = c('25','22','5'), features = c('Tret1-1', 'Treh', 'Hex-A', 'Hex-C', 'Pgi', 'Pfk', 'Ald1', 'Tpi', 'Gapdh1', 'Gapdh2', 'Pgk', 'Pglym78', 'Eno', 'PyK'))
