# Supplementary material for: Somatic cells compartmentalise their carbohydrate metabolism to sustain germ cell survival
Source: EMBO J. 2026 Jun 4;45(14):4910–30. doi: 10.1038/s44318-026-00815-y (PMC13373199; doi:10.1038/s44318-026-00815-y)
Supplement: Supplementary file 3 — Source data Fig. 1 [file 44318_2026_815_MOESM3_ESM.zip › Figure 1/1G/1G.xlsx]

## Sheet: Data description
Absolute levels of lactate and glucose from 6 replicates.
Data publicly available at Metabolights, accession number X.

## Sheet: Glucose and Lactate
	Germline						Soma
Glucose	1.08753e+06	1.41229e+06	530683	797218	395354	298905	4.26318e+06	2.8978e+06	3.78378e+06	3.18365e+06	3.06311e+06	5181323
Lactate	1.17043e+06	2.01628e+06	1.04101e+06	884463	1214965	1.10034e+06	2.05317e+06	2260890	4779322	2.81034e+06	5.57311e+06	1.5953e+06
