# Supplementary material for: Somatic cells compartmentalise their carbohydrate metabolism to sustain germ cell survival
Source: EMBO J. 2026 Jun 4;45(14):4910–30. doi: 10.1038/s44318-026-00815-y (PMC13373199; doi:10.1038/s44318-026-00815-y)
Supplement: Supplementary file 3 — Source data Fig. 1 [file 44318_2026_815_MOESM3_ESM.zip › Figure 1/1G/Details Fig. 1G.txt]

Values for glucose and lactate used to generate Fig. 1G were obtained from mass spectrometry data available in the UCL Research Data Repository (https://doi.org/10.5522/04/31293187)and can be found in '1G.xlsx'.  
