# Supplementary material for: Somatic cells compartmentalise their carbohydrate metabolism to sustain germ cell survival
Source: EMBO J. 2026 Jun 4;45(14):4910–30. doi: 10.1038/s44318-026-00815-y (PMC13373199; doi:10.1038/s44318-026-00815-y)
Supplement: Supplementary file 4 — Source data Fig. 2 [file 44318_2026_815_MOESM4_ESM.zip]

Archive with 17 entries (8 files):
- Figure 2/
- Figure 2/2A/
- Figure 2/2A/2A.txt
- Figure 2/2B/
- Figure 2/2B/2B.txt
- Figure 2/2C/
- Figure 2/2C/2C.xlsx
- Figure 2/2D/
- Figure 2/2D/2D.txt
- Figure 2/2E/
- Figure 2/2E/2E.txt
- Figure 2/2F/
- Figure 2/2F/2F.xlsx
- Figure 2/2G/
- Figure 2/2G/2G.xlsx
- Figure 2/2H/
- Figure 2/2H/2H.xlsx
