# Supplementary material for: Somatic cells compartmentalise their carbohydrate metabolism to sustain germ cell survival
Source: EMBO J. 2026 Jun 4;45(14):4910–30. doi: 10.1038/s44318-026-00815-y (PMC13373199; doi:10.1038/s44318-026-00815-y)
Supplement: Supplementary file 4 — Source data Fig. 2 [file 44318_2026_815_MOESM4_ESM.zip › Figure 2/2C/2C.xlsx]

## Sheet: Details
Quantification of lysotracker+ germ cysts.
Use of somatic driver tj-Gal4 to express RNAi constructs against glycolytic enzymes in somatic cells.

## Sheet: Data
Control	Tret1-1 RNAi 1	Tret1-1 RNAi 2	Treh RNAi	Pgi RNAi	Pfk RNAi	Gapdh1 RNAi	Pgk RNAi	Pgam1 RNAi	Eno RNAi1	Eno RNAi 2	Pyk RNAi
3	4	7	10	6	5	7	7	7	5	6	6
5	5	9	5	5	8	8	5	9	6	4	5
5	9	10	7	4	8	5	5	7	6	7	10
7	5	6	5	6	9	7	10	6	6	7	10
6	7	9	11	8	10	5	7	8	4	6	7
5	9	7	5	5	6	8	3	4	8	4	11
6	11	12	5	5	5	7	6	6	4	8	5
7	13	8	6	5	5	11	6	8	4	7	7
6	9	10	6	7	8	9	7	4	6	6	7
5	14	5	8	7	8	4	5	3	10	4	7
2	13	9	8	6	8	5	5	4	7	4	7
5	11	8	16	10	8	6	3	7	4	7	6
2	2	6	6	7	6	10	3	8	5	9	9
3	7	9	7	8	7	6	4	8	7	12	6
3	9	9	6	7	6	10	4	9	7	13	8
8	9	9	7	8	5	9	5	7	9	8	5
6	10	12	11	7	6	6	5	6	9	6	3
6	10	12	5	9	9	3		10	5	8	7
8	7	11	12	13	11	4		5	8	4	8
5	11	18	7	6	3	2		8	10	8	2
4	10	13	5	4	18	7		5	6	13	5
5	4	10	8	9	8	3		5	5	3	6
2		15	16	4	8	7		4	8	7	5
2		13	5	5	4	10		4	8	5	6
4		14		7	7	7		5	8	9	2
7		8		4	10	8		7	4	8	5
5		5		9	11	8		7	7	5	5
3				6	14	5			9	4	9
4				5	8	8			4	4	7
4				5	7	6			4	13	8
6				8	6	6			7	4	6
5				5	7	8			4	7	10
4				4	5	12			6	3	11
7				3		5			10	11	6
4				8		10			6	8	6
6				10		11			7	9	8
4				5		6			6	7	5
4									8	10	6
4									9	6
5									6	5
10									6	5
5										9
6
7
1
4
8
4
6
7
4
4
12
7
