# Supplementary material for: Somatic cells compartmentalise their carbohydrate metabolism to sustain germ cell survival
Source: EMBO J. 2026 Jun 4;45(14):4910–30. doi: 10.1038/s44318-026-00815-y (PMC13373199; doi:10.1038/s44318-026-00815-y)
Supplement: Supplementary file 4 — Source data Fig. 2 [file 44318_2026_815_MOESM4_ESM.zip › Figure 2/2F/2F.xlsx]

## Sheet: Details
Quantification of presence or abscence of Lysotracker+ germ cysts next to clonal, Eya+ cells.
Eya+ cells from 52 testis for controls and 17 for Aldo muntants were quantified.
Total of clonal, Eya+ cell adjacent to lysotracker- or lysotracker+ germ cysts are listed per sample.

## Sheet: Data
FRT82,+			FRT82, AldoEY13155
	Eya+ clonal cells next to lysotracker + cyst	Eya+ clonal cells next to lysotracker - cyst		Eya+ clonal cells next to lysotracker + cyst	Eya+ clonal cells next to lysotracker - cyst
Sample 1	3	25	Sample 1	6	16
Sample 2	1	2	Sample 2	5	12
Sample 3	2	19	Sample 3	3	0
Sample 4	0	3	Sample 4	4	16
Sample 5	1	21	Sample 5	2	2
Sample 6	2	4	Sample 6	0	1
Sample 7	0	5	Sample 7	0	2
Sample 8	0	5	Sample 8	0	2
Sample 9	1	5	Sample 9	0	1
Sample 10	6	7	Sample 10	0	2
Sample 11	1	3	Sample 11	9	3
Sample 12	0	3	Sample 12	0	1
Sample 13	0	4	Sample 13	1	4
Sample 14	3	12	Sample 14	2	1
Sample 15	2	16	Sample 15	3	3
Sample 16	1	14	Sample 16	7	8
Sample 17	2	6	Sample 17	1	2
Sample 18	1	11
Sample 19	5	22
Sample 20	2	1
Sample 21	1	6
Sample 22	1	8
Sample 23	4	10
Sample 24	0	11
Sample 25	2	9
Sample 26	0	2
Sample 27	3	22
Sample 28	1	21
Sample 29	4	15
Sample 30	3	7
Sample 31	0	1
Sample 32	0	6
Sample 33	0	7
Sample 34	2	3
Sample 35	0	5
Sample 36	0	4
Sample 37	1	1
Sample 38	2	13
Sample 39	0	7
Sample 40	2	12
Sample 41	0	8
Sample 42	5	9
Sample 43	2	5
Sample 44	1	3
Sample 45	0	3
Sample 46	0	2
Sample 47	1	7
Sample 48	0	3
Sample 49	0	3
Sample 50	0	2
Sample 51	1	8
Sample 52	2	0
