# Supplementary material for: Somatic cells compartmentalise their carbohydrate metabolism to sustain germ cell survival
Source: EMBO J. 2026 Jun 4;45(14):4910–30. doi: 10.1038/s44318-026-00815-y (PMC13373199; doi:10.1038/s44318-026-00815-y)
Supplement: Supplementary file 4 — Source data Fig. 2 [file 44318_2026_815_MOESM4_ESM.zip › Figure 2/2G/2G.xlsx]

## Sheet: Hoja1
Quantification of lysotracker+ germ cysts.
Use of nos-Gal4 to express RNAi constructs against glycolytic enzymes in early germ cells.

## Sheet: Hoja2
Control	Treh RNAi	Pgi RNAi	Pfk RNAi	Gapdh1 RNAi	Pgk RNAi	Pgam1 RNAi	Eno RNAi 1	Eno RNAi 2	Pyk RNAi
6	7	4	9	7	5	3	5	5	10
5	5	7	11	10	5	7	6	8	8
10	2	14	18	9	7	8	6	9	6
9	2	6	14	6	6	10	8	9	7
14	6	7	12	7	5	6	6	9	9
4	10	8	4	4	5	4	4	3	4
10	9	7	11	12	9	6	5	7	5
6	4	10	12	6	3	10	11	7	11
9	8	9	9	5	8	6	4	9	9
5	6	9	6	14	5	11	5	2	7
9	7	10	5	5	6	10	4	13	4
9	11	5	8	11	9	11	9	5	8
10	15	8	10	15	8	6	7	8	5
4	9	4	4	6	8	8	11	7	6
7	5	15	17	12	13	4	9	7	5
11	7	3	7	7	3	6	12		11
7	12	11	7	8	4	5	5		11
9	7	8	10	5	6	10	13		6
11	8	5	8	5	9	8	8		13
9	7	5	10	3	11	17	5		14
6	6	8	10	6	6	3	7		5
5	7	4	7	6	16		15		12
3	4	8	8	11	6		7		6
8	4	10	5	8	7		16		4
9	5	11	8	9	8		11		12
7	16	11	6	9	4		6		3
9	5	11	6	12	11		5		10
11	8	7	6	6	4		10		6
8	5	11	8	7	8		6		4
10		13		12	5		8		6
6		8		8	3		6		6
11		9			7		4		8
		8			4		6		4
		8			2				6
		11							8
		6							5
