# Supplementary material for: Somatic cells compartmentalise their carbohydrate metabolism to sustain germ cell survival
Source: EMBO J. 2026 Jun 4;45(14):4910–30. doi: 10.1038/s44318-026-00815-y (PMC13373199; doi:10.1038/s44318-026-00815-y)
Supplement: Supplementary file 4 — Source data Fig. 2 [file 44318_2026_815_MOESM4_ESM.zip › Figure 2/2H/2H.xlsx]

## Sheet: Details
Quantification of lysotracker+ germ cysts.
Use of bam-Gal4 to express RNAi constructs against glycolytic enzymes in differentiating germ cells.

## Sheet: Data
Control	Treh RNAi	Pgi RNAi	Pfk RNAi	Gapdh1 RNAi	Pgk RNAi	Pgam1 RNAi	Eno RNAi 1	Eno RNAi 2	Pyk RNAi
7	3	6	4	7	5	7	4	9	3
6	6	5	9	7	3	8	7	5	6
5	7	7	8	7	11	6	2	5	9
6	4	8	8	4	6	4	5	6	7
6	6	6	12	7	1	11	4	4	2
4	5	3	5	5	3	11	4	4	3
9	7	3	11	4	4	6	5	6	6
3	8	10	12	5	4	7	4	4	6
8	2	6	8	6	4	7	5	3	7
3	3	8	6	5	4	12	5	6	6
6	2	2	12	7	6	7	5	0	5
7	5	10	6	7	6	5	8	7	3
5	4	5	12	8	4	8	3	5	3
7	3	5	5	7	4	4	2	5	5
6	17	7	6	4	3	15	7	7	6
7	5	2	4	6	6	5	3	4	4
4	5	1	8	5	3	8	7	5	11
5	8	4	9	5	2	6	2	7	3
6	14	1	14	6	4	11	5	5	6
7	5	1	9	5	3	10	5	9	10
5	8	6	5	5	5	9	8	7	6
8	3	4	11	10		5	3		6
6	6	5	11			5	5		5
4		6	9			8
7			15			8
11			11			9
13			6
4			5
6			5
10			3
4
11
11
6
11
10
11
10
2
11
9
6
8
3
11
9
9
15
11
11
11
5
10
3
10
