# Supplementary material for: Somatic cells compartmentalise their carbohydrate metabolism to sustain germ cell survival
Source: EMBO J. 2026 Jun 4;45(14):4910–30. doi: 10.1038/s44318-026-00815-y (PMC13373199; doi:10.1038/s44318-026-00815-y)
Supplement: Supplementary file 5 — Source data Fig. 3 [file 44318_2026_815_MOESM5_ESM.zip]

Archive with 33 entries (16 files):
- Figure 3/
- Figure 3/3B/
- Figure 3/3B/3B.txt
- Figure 3/3C/
- Figure 3/3C/3C.txt
- Figure 3/3D/
- Figure 3/3D/3D.xlsx
- Figure 3/3E/
- Figure 3/3E/3E.xlsx
- Figure 3/3F/
- Figure 3/3F/3F.txt
- Figure 3/3G/
- Figure 3/3G/3G.txt
- Figure 3/3H/
- Figure 3/3H/3H.txt
- Figure 3/3I/
- Figure 3/3I/3I.xlsx
- Figure 3/3J/
- Figure 3/3J/3J.txt
- Figure 3/3K/
- Figure 3/3K/3K.txt
- Figure 3/3L/
- Figure 3/3L/3L.xlsx
- Figure 3/3M/
- Figure 3/3M/3M.xlsx
- Figure 3/3N/
- Figure 3/3N/3N.txt
- Figure 3/3O/
- Figure 3/3O/3O.txt
- Figure 3/3P/
- Figure 3/3P/3P.xlsx
- Figure 3/3Q/
- Figure 3/3Q/3Q.xlsx
