# Supplementary material for: Somatic cells compartmentalise their carbohydrate metabolism to sustain germ cell survival
Source: EMBO J. 2026 Jun 4;45(14):4910–30. doi: 10.1038/s44318-026-00815-y (PMC13373199; doi:10.1038/s44318-026-00815-y)
Supplement: Supplementary file 5 — Source data Fig. 3 [file 44318_2026_815_MOESM5_ESM.zip › Figure 3/3D/3D.xlsx]

## Sheet: Details
Quantification of fluorescence intensity of the lactate sensor CanlonicSF in somatic cells
Expressed in somatic cells using the tj-Gal4 driver
Mean fluorescence intensity quantified in the cytoplasm of cyst cells was normalised to a germ cyst, where the reporter was not expressed.
106 somatic cells from 12 control testes and 126 somatic cells from 13 Ldh RNAi testes were quantified

## Sheet: Data
Control	Ldh RNAi
4.0034	3.91796
3.26516	3.29882
3.39241	3.36065
1.99054	2.41809
2.7019	2.13895
4.08393	2.29252
4.86818	4.71595
2.47015	2.32807
1.57486	3.85
3.08787	2.61561
4.41499	3.83238
4.71477	3.11098
4.96439	4.21527
4.15772	3.76226
3.73853	3.869
3.70536	2.88651
3.87854	4.70041
4.0201	3.27759
5.01392	3.50018
3.25236	2.62046
4.34064	2.47406
3.24425	2.3354
4.13747	2.23451
3.38778	3.43471
4.55976	3.15428
6.3124	2.67819
4.77813	3.51728
2.93943	5.00332
6.50608	2.29461
7.02351	3.79912
5.39348	1.51613
3.32602	2.39687
3.72647	3.13971
4.50497	2.89371
3.42864	3.31005
4.21655	4.30205
6.53683	2.89449
4.15139	2.44272
5.46301	3.88675
3.84231	2.91315
3.77006	4.7223
3.55177	2.45146
4.23987	5.40317
8.02698	3.05094
11.5848	7.10459
4.47103	3.30031
3.43682	4.53473
4.66235	3.6864
3.74449	3.76805
5.57839	5.4246
4.14467	1.88205
7.03352	5.47269
10.0512	2.54601
4.23461	2.31919
3.94346	2.47456
5.54784	2.97167
7.3992	6.24809
3.59446	4.79252
2.94646	3.6871
3.65597	2.35007
2.32769	7.32132
2.65886	6.02198
3.22644	2.22043
1.96939	3.45586
2.24916	5.84802
1.95896	11.5719
2.42238	10.5729
2.40774	4.66311
1.84528	5.85696
3.06568	5.87713
5.32423	12.8017
3.30449	7.65213
4.32972	5.36115
3.83018	3.71713
2.61348	3.04839
3.20402	5.63196
3.70991	2.76388
5.23525	3.385
6.67641	3.99681
4.93523	3.26778
3.54603	2.98902
5.3912	2.64978
6.56415	3.35485
7.94898	2.00637
3.52816	2.20346
10.2279	2.9992
1.74177	3.63312
3.36344	5.30903
2.35557	1.96342
2.65625	1.90815
5.02415	2.81241
6.23258	2.73911
3.1052	2.57263
4.15634	5.47284
3.53354	3.24145
3.81814	3.48784
6.68053	2.6272
6.44533	1.91757
6.56656	2.73498
6.93189	4.32273
4.04735	3.51544
3.66426	2.22886
4.63504	4.50726
8.53238	3.79276
5.78181	3.03303
4.62074	2.03097
	2.60704
	1.90086
	7.63996
	5.83923
	3.64522
	3.25219
	3.03384
	4.23021
	4.70535
	3.90524
	3.96737
	3.57215
	2.94024
	3.04397
	2.12417
	3.6725
	2.82753
	4.7581
	5.47747
	4.86104
