# Supplementary material for: Somatic cells compartmentalise their carbohydrate metabolism to sustain germ cell survival
Source: EMBO J. 2026 Jun 4;45(14):4910–30. doi: 10.1038/s44318-026-00815-y (PMC13373199; doi:10.1038/s44318-026-00815-y)
Supplement: Supplementary file 5 — Source data Fig. 3 [file 44318_2026_815_MOESM5_ESM.zip › Figure 3/3E/3E.xlsx]

## Sheet: Details
Quantification of lysotracker+ germ cysts.
Use of somatic driver tj-Gal4 to express an RNAi construct against lactate dehydrogenase (Ldh) in somatic cells.

## Sheet: Data
Control	Ldh RNAi
2	4
8	5
4	7
5	4
5	8
4	6
3	6
5	10
3	10
11	15
6	16
5	8
4	11
6	10
3	6
6	12
5	7
4	8
3	2
2	3
2	12
2	5
8	8
4	6
5	8
5	8
4	8
3	6
5	6
5	8
2	10
2	9
4	9
7	7
5	5
3	4
4	5
4	7
6	11
5	3
4	12
7	10
4	13
6	3
4	5
4	4
4	6
5	15
10	5
5	8
6	12
7	11
1	10
4
8
4
6
7
4
4
12
7
