# Supplementary material for: Somatic cells compartmentalise their carbohydrate metabolism to sustain germ cell survival
Source: EMBO J. 2026 Jun 4;45(14):4910–30. doi: 10.1038/s44318-026-00815-y (PMC13373199; doi:10.1038/s44318-026-00815-y)
Supplement: Supplementary file 5 — Source data Fig. 3 [file 44318_2026_815_MOESM5_ESM.zip › Figure 3/3I/3I.xlsx]

## Sheet: Details
Quantification of fluorescence intensity of the pyruvate sensor PyronicSF in somatic cells
Expressed in somatic cells using the tj-Gal4 driver
Mean fluorescence intensity quantified in the cytoplasm of cyst cells was normalised to a germ cyst, where the reporter was not expressed.
166 somatic cells from 18 control testes, 163 somatic cells from 18 Pyk RNAi testes and 89 somatic cells from 8 Ldh RNAi testes were quantified

## Sheet: Data
Control	Pyk RNAi	Ldh RNAi
3.85247	1.67412	4.12587
4.18831	1.27438	5.16717
2.4374	1.84694	3.8047
1.97637	1.45854	2.72169
1.54796	1.89119	2.24175
2.24906	1.53116	3.48804
3.43234	1.43784	3.61195
3.33432	2.12206	5.52364
4.9955	3.19379	3.86636
2.21968	2.37488	2.07327
4.07743	3.4043	2.6182
2.12717	2.7381	4.83122
1.60385	5.26516	2.25697
1.79324	1.30431	1.78536
2.21188	2.53904	3.08714
2.07739	2.78475	2.01798
1.9572	2.47928	3.72899
2.1246	3.17526	4.5803
2.26118	1.40649	2.90046
4.38937	2.1845	3.32309
2.33094	1.70787	2.07505
1.12907	1.67102	2.7316
2.59696	2.49362	3.63401
2.85917	1.59081	3.01175
1.8781	1.54528	3.21277
2.53556	2.18082	2.40101
4.57543	2.43727	2.22304
2.30892	1.61883	2.41164
4.053	2.03001	5.41219
4.05588	1.85588	5.02539
1.42801	2.53493	2.71394
3.46448	2.38412	3.70203
2.90814	2.42063	2.15394
3.58655	1.83952	1.93801
1.50171	1.37339	3.51916
1.60003	1.70067	3.32765
2.16953	1.97424	3.83185
1.41831	1.82622	7.43591
2.01839	2.09327	5.58822
1.41089	1.87986	5.28077
1.84748	2.23649	9.85752
4.10613	2.72644	8.86439
4.9655	1.85206	4.12181
3.30739	2.02709	3.91413
3.32029	1.8024	3.56118
3.84501	2.22558	5.93301
3.11598	1.50226	7.36862
4.98899	1.61531	6.49562
4.14465	1.37975	4.28984
2.47772	1.41801	4.48407
2.10952	1.48682	4.34187
4.7189	2.10728	4.26011
5.08921	1.61349	3.64737
3.54578	1.45035	5.03269
3.81386	2.18496	4.02028
5.22766	2.40697	5.00547
5.46818	1.85714	4.00319
3.27178	2.21699	7.95156
5.1808	2.1498	3.77252
6.02861	2.05762	2.44951
5.56698	2.07954	2.01169
2.74923	2.56036	5.85514
2.80974	1.89455	5.62284
1.18622	1.41044	2.94027
3.89458	1.60443	2.4802
1.62996	5.31834	5.57982
2.5959	1.5965	2.47413
3.86426	2.18208	2.86853
5.64293	2.02198	2.96763
1.20766	1.7844	4.15047
1.50083	1.36237	4.52481
2.60667	1.52905	5.19715
1.56106	2.26302	4.76421
2.18094	1.82524	4.01117
1.99828	1.44729	7.64864
2.19981	4.55491	5.01925
3.38681	1.02494	5.6331
1.5472	1.43366	5.80512
1.88714	1.52314	7.3418
3.51146	1.38844	13.1349
4.4068	1.51717	1.6847
4.16023	1.38418	1.97266
2.98612	1.58953	3.21212
6.4081	1.27512	10.2313
4.88308	1.48719	5.84467
3.47718	1.24864	3.76617
2.49859	2.42836	5.06373
2.57704	1.30064	2.57921
3.34934	1.47921	7.17047
1.82355	1.58249
2.54564	1.36272
2.92453	1.46921
2.29918	2.09898
2.17003	2.81276
2.13414	1.41908
3.0424	2.84436
2.72583	1.84787
3.7091	2.74502
6.42179	0.777631
4.93723	0.76319
2.80751	0.966874
3.7566	0.68312
7.2652	0.678348
3.95817	0.850187
2.26833	2.19805
2.88096	0.898332
4.60617	0.971719
6.70352	1.7812
4.75052	0.904272
2.70613	1.13456
3.29085	2.26558
3.5738	0.888972
6.16673	0.87156
5.08041	1.78564
2.91745	1.4766
3.62904	1.51465
3.07606	1.6637
3.9513	4.16676
3.49151	1.51385
2.75077	1.75085
3.49377	1.89216
2.3775	1.88913
2.16034	2.86523
1.35218	3.84693
1.44697	1.69092
3.97255	1.57465
2.64376	2.11371
1.67473	1.43643
2.00413	3.42383
3.766	1.55284
2.44726	2.23597
2.15253	1.35228
3.98738	1.78872
1.84849	1.62047
4.49537	1.34584
4.68609	1.6839
4.16327	1.65659
3.69872	1.64444
4.94803	2.56435
5.70739	1.76343
1.99502	3.93775
1.74835	1.36517
2.20211	2.96954
2.12853	2.37369
1.7694	2.28991
1.56837	1.77309
2.58321	2.81201
1.05398	1.90803
5.10393	3.34709
1.81099	3.15331
2.88049	2.10441
2.17409	2.28169
2.5368	2.45678
2.13436	2.1133
5.50471	2.31092
4.1372	1.21752
3.68939	1.38555
1.73687	6.39453
1.72856	1.15853
2.81578	1.07735
3.46168	2.46866
1.3592	1.55145
2.31705	1.15467
3.63946
2.79298
3.2159
