# Supplementary material for: Somatic cells compartmentalise their carbohydrate metabolism to sustain germ cell survival
Source: EMBO J. 2026 Jun 4;45(14):4910–30. doi: 10.1038/s44318-026-00815-y (PMC13373199; doi:10.1038/s44318-026-00815-y)
Supplement: Supplementary file 5 — Source data Fig. 3 [file 44318_2026_815_MOESM5_ESM.zip › Figure 3/3P/3P.xlsx]

## Sheet: Details
Quantification of fluorescence intensity of the lactate sensor CanlonicSF in differentiating germ cells
Expressed in differentiating germ cells using the bam-Gal4 driver
Mean fluorescence intensity quantified in the cytoplasm of germ cells identified as Vasa+ cells was normalised to the stem cell area, where the reporter was not expressed
286 germ cells from 14 control testes and 257 germ cells from 13 Ldh RNAi testes were quantified

## Sheet: Data
Control	Ldh RNAi
2.48749	1.77167
1.90929	2.08293
1.86265	2.87064
1.84719	2.96642
1.71171	3.35168
2.03578	3.24791
2.92652	2.82276
2.80109	2.8665
2.17344	2.94632
2.75953	2.94512
2.21617	2.81381
3.71091	2.50371
1.90078	3.34368
1.73942	3.10282
1.62544	2.16782
1.67849	3.17698
1.6265	2.72946
2.54721	2.78685
2.46491	2.1252
2.32276	2.23242
1.9441	2.34407
1.99917	3.87193
1.66086	1.95162
1.62502	1.51757
2.30221	1.94339
2.65156	2.509
2.29359	2.10805
1.50674	2.34599
1.75634	2.46436
1.77963	2.3133
1.95237	1.84777
1.8735	1.5985
1.49495	1.44402
1.0395	1.41646
0.916409	1.44038
1.28425	1.74914
1.03398	2.52475
1.13589	2.41016
1.1584	1.48733
1.02444	2.19245
2.09202	2.74828
2.27807	2.41289
1.56262	2.92485
1.42523	2.34836
1.35125	2.49004
1.22247	2.13804
1.10885	2.11929
1.75414	2.08965
2.40974	2.58019
1.77696	2.1136
1.74571	2.35365
1.45787	2.05626
1.36305	1.93006
1.33623	2.13933
1.10036	3.02461
0.969262	3.77031
1.23909	2.93987
3.39957	4.20504
2.51984	4.92086
2.62765	2.54595
2.29658	4.01943
3.15169	4.26185
2.46879	2.80092
2.50185	2.31613
3.04614	3.49412
2.55802	3.9818
2.49062	3.04967
2.49471	3.75587
2.69526	4.15616
2.29442	4.54297
2.68117	3.66953
4.32234	3.71747
3.65441	4.09128
4.69923	6.23553
1.47932	5.14352
1.65393	5.37192
1.74378	5.1788
2.08638	5.16375
1.70768	6.14101
2.04273	2.33477
2.61019	3.99937
2.43218	4.78085
2.01821	8.15673
1.92476	2.41345
2.81209	3.64422
2.20857	9.8828
0.382317	7.05734
1.91743	6.31722
2.89965	5.9485
2.53596	4.87215
3.40716	5.73499
3.67585	5.13604
3.44161	6.83317
2.9152	7.28863
3.41891	5.64705
4.73543	4.1872
4.05477	3.83796
2.29902	4.43809
3.60848	5.15552
9.09236	3.63446
6.97941	3.74285
5.74892	5.59364
5.8831	5.96108
5.30936	5.97163
5.47116	8.00978
5.21268	4.48683
4.80719	3.30035
5.50835	3.365
5.17992	3.52281
4.352	2
4.51199	1.86087
5.56592	1.75683
3.56359	2.26341
5.61249	1.79431
5.93085	4.66822
4.46568	2.62024
4.20875	4.38398
4.49579	3.77082
4.01804	4.27239
4.46509	3.33872
5.85572	3.05041
6.69536	2.57475
2.97163	2.65677
3.57525	4.45879
3.43083	3.66501
3.59904	3.6182
2.67656	4.87352
2.67406	3.72566
3.51567	3.80577
2.07211	4.25694
2.94309	3.3761
3.99858	3.67243
2.56685	3.83241
2.25678	2.38784
2.601	2.02296
3.54993	2.53109
3.61886	2.09718
4.8355	2.27118
4.55063	2.76833
4.82377	3.31309
3.08829	2.57139
3.93565	2.18358
3.46929	3.03623
4.97974	2.04944
11.1741	2.72012
9.57002	3.19669
9.99451	2.68042
9.78529	3.15535
5.83042	4.62012
5.01646	5.36391
5.7831	3.80396
5.58405	4.35906
8.32511	4.30166
5.60917	2.9276
7.66276	5.69849
2.93424	1.84568
7.30062	4.60213
5.43527	1.7909
4.86701	1.89367
2.90156	2.53993
3.05078	3.82652
3.7557	3.25881
2.34102	2.68877
2.37712	2.20606
2.14178	3.358
2.45402	2.47352
2.15822	3.49898
2.6032	4.1131
2.92823	2.56273
2.72889	4.23197
3.38155	3.54055
2.34814	3.17301
3.08428	3.20778
2.27087	2.95268
2.90337	2.17266
4.18828	1.20165
3.09755	1.20458
3.34607	1.7056
3.38478	1.75407
2.68559	1.9532
2.34353	2.2203
2.15158	4.55662
2.64973	5.64044
2.0523	3.31004
2.62133	3.0333
2.76953	3.06294
3.05242	2.60803
2.33863	2.87598
4.49917	3.73132
4.37185	5.45033
1.56539	3.79227
3.23499	4.45346
2.11117	7.421
5.12066	7.98623
1.27641	6.32415
1.36291	8.05368
1.38861	5.63647
1.49541	4.47793
1.44758	5.26807
1.55101	5.02744
1.52063	5.51359
0.972277	4.18999
1.40256	4.7295
1.31392	4.16594
1.69706	4.61031
1.45331	3.94596
1.44225	1.4802
1.44801	1.10866
1.72698	1.32959
1.67561	0.977148
3.32903	2.4336
2.84633	1.13567
0.825479	1.15569
0.955571	0.861085
0.596974	2.1122
0.787614	1.51971
0.623761	0.691525
0.606194	0.88798
0.841116	0.966699
0.847465	1.21777
0.634266	1.10492
0.625517	2.06754
0.57553	3.23857
0.829891	2.23798
0.867623	1.90106
0.834298	4.31365
0.679042	1.40644
0.671896	1.23169
0.705077	1.09157
0.961883	3.48816
0.803734	4.39025
1.13538	3.87227
3.73412	1.44435
0.99642	1.56729
1.73582	1.8638
3.05102	1.39073
1.69016	0.85764
1.45308	1.09991
1.32012	1.13464
0.62876	2.2645
0.85044	1.61648
1.21749	1.54607
0.96754	1.85514
1.04146	1.60825
1.03378	1.38651
1.18317	1.77133
0.997248	1.70384
1.07298	0.854244
1.02334	1.34952
1.31618	1.83823
3.03879	0.709668
1.35933	0.576589
2.75483	0.761982
1.37879	0.739214
1.75335	0.897921
2.36658	1.02319
1.10411	1.60678
0.795077
0.872891
0.842561
1.03321
1.01584
1.19964
1.01448
1.44022
2.09747
3.8683
2.24947
1.46502
1.29868
0.987277
0.607028
1.16282
1.4654
1.34817
0.958205
0.728141
0.596291
0.782157
1.05246
0.691275
2.10597
0.8409
1.71541
1.19615
2.79499
