# Supplementary material for: Somatic cells compartmentalise their carbohydrate metabolism to sustain germ cell survival
Source: EMBO J. 2026 Jun 4;45(14):4910–30. doi: 10.1038/s44318-026-00815-y (PMC13373199; doi:10.1038/s44318-026-00815-y)
Supplement: Supplementary file 5 — Source data Fig. 3 [file 44318_2026_815_MOESM5_ESM.zip › Figure 3/3Q/3Q.xlsx]

## Sheet: Details
Quantification of lysotracker+ germ cysts
Use of germ cell driver bam-Gal4 to express an RNAi construct against lactate dehydrogenase (Ldh) in differentiating germ cells

## Sheet: Data
Control	Ldh RNAi
11	12
13	9
4	18
6	11
10	12
4	12
11	20
11	17
6	12
11	14
10	16
11	9
10	5
2	6
11	10
9	8
6	4
8	9
3	10
11	8
9	12
9	15
15	15
11	12
11	12
11	11
5	8
10	4
3	4
10	10
	11
	12
	24
