# Supplementary material for: Somatic cells compartmentalise their carbohydrate metabolism to sustain germ cell survival
Source: EMBO J. 2026 Jun 4;45(14):4910–30. doi: 10.1038/s44318-026-00815-y (PMC13373199; doi:10.1038/s44318-026-00815-y)
Supplement: Supplementary file 6 — Source data Fig. 4 [file 44318_2026_815_MOESM6_ESM.zip]

Archive with 29 entries (14 files):
- Figure 4/
- Figure 4/4A/
- Figure 4/4A/4A.xlsx
- Figure 4/4B/
- Figure 4/4B/4B.txt
- Figure 4/4C/
- Figure 4/4C/4C.txt
- Figure 4/4D/
- Figure 4/4D/4D.xlsx
- Figure 4/4E/
- Figure 4/4E/4E.txt
- Figure 4/4F/
- Figure 4/4F/4F.txt
- Figure 4/4G/
- Figure 4/4G/4G.xlsx
- Figure 4/4H/
- Figure 4/4H/4H.xlsx
- Figure 4/4I/
- Figure 4/4I/4I.xlsx
- Figure 4/4J/
- Figure 4/4J/4J.txt
- Figure 4/4K/
- Figure 4/4K/4K.txt
- Figure 4/4L/
- Figure 4/4L/4L.xlsx
- Figure 4/4M/
- Figure 4/4M/4M.xlsx
- Figure 4/4N/
- Figure 4/4N/4N.xlsx
