# Supplementary material for: Somatic cells compartmentalise their carbohydrate metabolism to sustain germ cell survival
Source: EMBO J. 2026 Jun 4;45(14):4910–30. doi: 10.1038/s44318-026-00815-y (PMC13373199; doi:10.1038/s44318-026-00815-y)
Supplement: Supplementary file 6 — Source data Fig. 4 [file 44318_2026_815_MOESM6_ESM.zip › Figure 4/4A/4A.xlsx]

## Sheet: Details
Quantification of lysotracker+ germ cysts.
Use of somatic driver tj-Gal4 to express RNAi constructs against monocarboxylate transporters in somatic cells.

## Sheet: Data
Control	CG8034 RNAi	CG13907 RNAi	Hermes RNAi
7	1	13	2
9	8	10	7
4	9	8	10
4	11	5	4
8	8	8	9
3	9	8	6
4	10	12	5
9	10	4	5
14	7	6	3
7	6	10	9
11	7	4	2
7	9	6	5
4	5	11	8
7	7	6	3
5	12	6	9
3	9	4	1
8	6	6	6
6	13	5	4
5	8	6	6
4	6	11	7
7	8	7	5
5	8	7	6
2	10	6	4
6	9	11	2
9	4	8	7
9	6	10	6
3	3	4	11
2	6	8	7
6	9	4	8
7	8	8	12
9	13	4	10
5	17	4	3
10		3	3
5		7	9
4		6	6
5		6	7
6		6	3
10			3
3			8
3			7
7			4
4			9
2			6
4			3
6			4
3			5
7			3
2			4
6
6
8
9
7
4
4
6
6
8
10
5
2
3
6
5
7
1
3
4
3
5
8
7
7
5
7
6
7
9
2
6
3
4
6
5
5
4
7
