# Supplementary material for: Somatic cells compartmentalise their carbohydrate metabolism to sustain germ cell survival
Source: EMBO J. 2026 Jun 4;45(14):4910–30. doi: 10.1038/s44318-026-00815-y (PMC13373199; doi:10.1038/s44318-026-00815-y)
Supplement: Supplementary file 6 — Source data Fig. 4 [file 44318_2026_815_MOESM6_ESM.zip › Figure 4/4D/4D.xlsx]

## Sheet: Details
Quantification of fluorescence intensity of the lactate sensor CanlonicSF in somatic cells
Expressed in somatic cells using the tj-Gal4 driver
Mean fluorescence intensity quantified in the cytoplasm of cyst cells was normalised to a germ cyst, where the reporter was not expressed.
76 somatic cells from 15 control testes and 82 somatic cells from 16 CG8034 RNAi testes were quantified

## Sheet: Data
Control	CG8034 RNAi
4.20554	5.20172
5.73745	3.92146
4.44491	4.31048
4.19653	3.05376
5.60976	3.12741
1.54903	11.1394
1.90335	23.5375
2.02946	18.2015
2.49321	12.2972
1.65435	14.8895
1.78174	17.8874
3.25399	5.48016
2.20731	7.60297
2.23366	3.23595
2.04649	3.43531
3.32771	2.082
2.24198	2.68711
2.39432	6.96154
2.23272	6.42161
2.28153	5.093
3.10849	4.35675
3.43413	4.96639
2.9115	4.17755
2.41951	5.41699
2.79721	4.43895
2.66069	5.54051
2.89526	7.22744
2.85614	5.18865
3.50279	3.89228
3.1071	3.39821
3.16275	3.33192
2.78248	4.19763
3.93001	4.81282
2.34886	4.55666
2.45481	4.61522
2.05059	4.75133
2.48597	5.80606
2.17209	6.60286
3.34756	5.65059
3.11529	2.70256
3.81607	5.56691
3.48772	5.57877
2.15387	3.66173
4.13657	5.13984
4.29688	4.36654
4.79935	3.40152
2.80578	4.39443
3.61181	3.59934
4.78202	3.68684
5.05197	5.19095
4.37997	8.83943
4.87627	4.08102
5.9416	2.79333
3.82539	3.62381
4.94886	3.94157
7.44934	3.46515
3.15994	2.80232
5.93696	5.88369
4.119	8.08058
3.85851	4.16493
4.57515	2.83968
5.25387	2.94806
2.93773	9.10271
3.10194	5.08737
2.81286	7.07049
3.45257	6.58796
4.25935	7.03581
3.79973	6.96945
3.67442	5.24756
4.29347	5.41853
2.98184	7.85683
2.42354	6.55468
2.08131	4.89449
1.7993	4.29708
2.18084	5.05121
1.91671	4.3207
	3.66598
	1.23793
	2.91376
	3.12873
	2.85308
	2.94088
