# Supplementary material for: Somatic cells compartmentalise their carbohydrate metabolism to sustain germ cell survival
Source: EMBO J. 2026 Jun 4;45(14):4910–30. doi: 10.1038/s44318-026-00815-y (PMC13373199; doi:10.1038/s44318-026-00815-y)
Supplement: Supplementary file 6 — Source data Fig. 4 [file 44318_2026_815_MOESM6_ESM.zip › Figure 4/4G/4G.xlsx]

## Sheet: Details
Quantification of fluorescence intensity of the lactate sensor CanlonicSF in somatic cells
Expressed ubiquituously
Mean fluorescence intensity quantified in the cytoplasm of cyst cells identified as Vasa- outlines was normalised to the hub
92 somatic cells from 14 control testes and 88 somatic cells from 10 CG8034 RNAi testes were quantified

## Sheet: Data
Control	CG8034 RNAi
1.61527	1.28251
1.56832	1.28424
2.09083	1.35002
1.74835	1.52909
2.1912	1.45839
1.25652	1.87921
1.52261	1.88212
1.36875	1.62283
1.72153	1.59165
2.06441	2.05061
2.23738	1.90117
1.49732	1.83108
1.68704	2.04645
1.51207	2.87908
1.04404	2.97951
1.20479	2.28846
1.32529	1.84502
0.837249	1.65304
1.06449	1.90316
0.897901	1.86722
0.982322	1.07549
1.00305	1.34493
1.01129	1.50825
0.898433	1.0207
0.880002	1.21869
1.08594	1.75511
1.15559	1.2711
1.17099	1.56966
1.10952	1.117
1.64228	1.80363
1.44486	1.47737
1.5602	1.8154
1.46895	1.39245
1.60557	2.16047
1.55265	1.87619
1.13479	1.6042
1.98331	2.20352
1.9754	1.48382
1.85319	2.2092
1.24719	2.1872
1.58208	1.93963
1.53882	2.10816
1.72093	2.24751
1.65887	2.23617
1.38725	2.86765
1.24293	2.32971
1.17927	2.77989
1.43551	3.265
1.26611	1.06021
1.3143	1.55614
1.64637	1.28087
1.4447	1.33822
1.69131	1.45066
1.80324	1.40915
1.61986	1.31788
1.70479	1.33789
1.93805	1.45109
1.84596	1.23681
1.7093	1.63934
1.87394	1.29945
1.5116	1.08282
2.07217	1.17332
1.70805	1.29559
2.11215	1.40797
1.41067	1.25491
1.93219	1.36571
1.39241	1.62463
1.654	1.53385
1.49501	1.53301
1.67744	1.80495
1.14557	1.71327
1.43728	1.33299
2.71309	1.36996
3.0025	1.34892
1.84916	1.73849
1.65029	1.78824
1.8193	1.70848
2.02815	1.78138
2.21623	2.1911
1.90258	1.88406
1.77147	1.94342
1.31276	2.02829
2.35499	2.45041
2.13691	1.69655
1.50815	3.26498
1.82327	1.19251
2.56723	1.6744
1.08871	1.50833
1.66932
1.55465
1.2798
1.61211
