# Supplementary material for: Somatic cells compartmentalise their carbohydrate metabolism to sustain germ cell survival
Source: EMBO J. 2026 Jun 4;45(14):4910–30. doi: 10.1038/s44318-026-00815-y (PMC13373199; doi:10.1038/s44318-026-00815-y)
Supplement: Supplementary file 6 — Source data Fig. 4 [file 44318_2026_815_MOESM6_ESM.zip › Figure 4/4H/4H.xlsx]

## Sheet: Details
Quantification of fluorescence intensity of the lactate sensor CanlonicSF in germ cells
Expressed ubiquituously
Mean fluorescence intensity quantified in the cytoplasm of germ cells identified as Vasa+ cells was normalised to the hub
79 germ cells from 14 control testes and 81 cells from 10 CG8034 RNAi testes were quantified

## Sheet: Data
Control	CG8034 RNAi
0.742418	1.19226
0.762367	0.854599
0.967579	1.03262
0.718006	0.99276
1.0726	0.86147
1.04528	0.787074
1.36822	0.766654
1.01155	0.713251
1.04014	0.676191
1.16716	0.665343
0.473741	0.657093
0.458321	0.787534
0.508723	0.670417
0.485343	0.614647
0.370479	0.643268
0.484671	0.446721
0.435319	0.693164
0.537533	0.326052
0.515678	0.518156
0.489056	0.307077
0.559052	0.327743
0.905679	0.365975
0.72142	0.356631
0.677859	0.476646
0.720071	0.333556
0.676751	0.339271
0.857184	0.318926
0.645852	0.322749
0.67481	0.475046
0.629635	0.406463
0.735205	0.811173
0.784158	0.966019
0.882145	0.711465
0.92068	0.85271
0.823155	0.984707
0.95145	0.724266
0.683802	0.718821
0.69614	0.677404
0.552058	0.700831
0.839283	0.62411
0.954056	0.706383
0.738933	0.962502
0.911318	0.683098
0.9577	1.05233
0.709272	0.72289
0.780539	0.617721
0.916099	0.715958
0.738285	0.788955
0.777456	0.681616
0.829395	0.714837
0.76621	0.724837
0.66028	0.63287
0.831922	0.649082
0.689591	0.948889
0.733768	0.925974
0.782962	0.812314
0.764833	0.736956
0.850399	0.673723
0.983243	0.70896
0.673547	0.599108
0.679726	0.661594
0.726885	0.933339
1.05053	0.740703
0.786567	0.788621
0.972759	0.787193
0.919902	0.855816
1.03584	0.972014
0.914491	0.832654
0.822905	0.764145
1.06989	0.781774
1.02357	0.727615
0.850774	1.0391
0.943609	1.31139
0.871863	1.17376
0.831635	0.838176
0.724136	0.992847
0.79827	0.686132
0.939418	0.606437
0.792374	0.821615
	0.744421
	0.703342
