# Supplementary material for: Somatic cells compartmentalise their carbohydrate metabolism to sustain germ cell survival
Source: EMBO J. 2026 Jun 4;45(14):4910–30. doi: 10.1038/s44318-026-00815-y (PMC13373199; doi:10.1038/s44318-026-00815-y)
Supplement: Supplementary file 6 — Source data Fig. 4 [file 44318_2026_815_MOESM6_ESM.zip › Figure 4/4I/4I.xlsx]

## Sheet: Details
Quantification of lysotracker+ germ cysts
Use of germ cell driver bam-Gal4 to express an RNAi construct against CG8034 in differentiating germ cells

## Sheet: Data
Control	CG8034 RNAi
5	15
8	7
4	10
11	7
11	10
6	10
7	9
6	13
11	17
3	13
8	13
9	7
4	9
9	6
7	6
10	6
9	12
5	14
6	9
9	7
8	5
7	3
5	10
6	7
7	12
13	15
12	6
7	10
18	14
13	11
13	17
5	7
5	13
6	6
7	6
5	6
5	4
5	10
9
8
8
