# Supplementary material for: Somatic cells compartmentalise their carbohydrate metabolism to sustain germ cell survival
Source: EMBO J. 2026 Jun 4;45(14):4910–30. doi: 10.1038/s44318-026-00815-y (PMC13373199; doi:10.1038/s44318-026-00815-y)
Supplement: Supplementary file 6 — Source data Fig. 4 [file 44318_2026_815_MOESM6_ESM.zip › Figure 4/4M/4M.xlsx]

## Sheet: Details
Quantification of lysotracker+ germ cysts in testes carrying the conditional mutant allele mlmFRT.
Use of somatic driver tj-Gal4 to express flipase (Flp) to excise the cassette containing the biggest exon of CG8034.

## Sheet: Data
Tj>+	Tj>Flp
9	5
4	8
8	8
5	11
10	9
4	12
8	11
2	8
8	7
5	3
5	7
8	9
7	14
8	7
7	14
0	7
8	10
	4
	7
	8
	10
	14
	13
	12
	9
	10
	11
	12
