# Supplementary material for: Somatic cells compartmentalise their carbohydrate metabolism to sustain germ cell survival
Source: EMBO J. 2026 Jun 4;45(14):4910–30. doi: 10.1038/s44318-026-00815-y (PMC13373199; doi:10.1038/s44318-026-00815-y)
Supplement: Supplementary file 6 — Source data Fig. 4 [file 44318_2026_815_MOESM6_ESM.zip › Figure 4/4N/4N.xlsx]

## Sheet: Details
Quantification of lysotracker+ germ cysts in testes carrying the conditional mutant allele mlmFRT.
Use of germ cell driver nos-Gal4 to express flipase (Flp) to excise the cassette containing the biggest exon of CG8034.

## Sheet: Data
nosj>+	nos>Flp
6	8
9	6
4	6
8	7
4	4
4	8
6	12
4	5
7	10
6	5
7	5
6	9
2	5
3	6
4	8
4	4
4	7
8	5
3	8
7	10
6	11
4	9
7	10
3	2
3	10
	12
	11
	6
	7
	8
	9
	10
	7
	6
	9
