# Supplementary material for: Somatic cells compartmentalise their carbohydrate metabolism to sustain germ cell survival
Source: EMBO J. 2026 Jun 4;45(14):4910–30. doi: 10.1038/s44318-026-00815-y (PMC13373199; doi:10.1038/s44318-026-00815-y)
Supplement: Supplementary file 7 — Source data Fig. 5 [file 44318_2026_815_MOESM7_ESM.zip]

Archive with 11 entries (5 files):
- Figure 5/
- Figure 5/5A/
- Figure 5/5A/5A.xlsx
- Figure 5/5B/
- Figure 5/5B/5B.txt
- Figure 5/5C/
- Figure 5/5C/5C.txt
- Figure 5/5D/
- Figure 5/5D/5D.xlsx
- Figure 5/5E/
- Figure 5/5E/5E.xlsx
