# Supplementary material for: Somatic cells compartmentalise their carbohydrate metabolism to sustain germ cell survival
Source: EMBO J. 2026 Jun 4;45(14):4910–30. doi: 10.1038/s44318-026-00815-y (PMC13373199; doi:10.1038/s44318-026-00815-y)
Supplement: Supplementary file 7 — Source data Fig. 5 [file 44318_2026_815_MOESM7_ESM.zip › Figure 5/5A/5A.xlsx]

## Sheet: Details
Quantification of lysotracker+ germ cysts.
Use of somatic driver tj-Gal4 to overexpress Mpc1 in somatic cells.

## Sheet: Data
Control	Mpc1
11	9
9	6
7	11
8	11
8	13
9	16
9	15
6	10
9	9
10	4
6	17
9	9
9	14
3	6
2	13
6	4
9	21
7	9
9	5
4	6
9	10
2	7
8	7
1	8
6	11
5	6
5	7
8	6
7	4
10	10
12	6
6	11
11	8
4	4
4	6
12	4
3	14
6	6
3	8
4	9
	12
	10
	7
	11
	11
	6
	15
	8
	7
	5
	9
	8
	6
	7
	8
	8
	10
	6
	5
	10
	7
	7
	11
	21
