# Supplementary material for: Somatic cells compartmentalise their carbohydrate metabolism to sustain germ cell survival
Source: EMBO J. 2026 Jun 4;45(14):4910–30. doi: 10.1038/s44318-026-00815-y (PMC13373199; doi:10.1038/s44318-026-00815-y)
Supplement: Supplementary file 7 — Source data Fig. 5 [file 44318_2026_815_MOESM7_ESM.zip › Figure 5/5D/5D.xlsx]

## Sheet: Details
Quantification of lysotracker+ germ cysts.
Use of somatic driver tj-Gal4 to express 2 RNAi constructs against Pdk in somatic cells.

## Sheet: Data
Control	Pdk RNAi 1	Pdk RNAi 2
9	11	9
7	12	8
9	16	17
6	11	8
9	18	12
9	16	11
3	7	12
2	7	10
6	8	11
6	8	8
8	12	8
8	15	1
11	9	6
8	5	9
10	12	13
6	13	7
5	9	6
6	10	8
3		10
5		11
8		7
3
5
4
9
13
7
7
10
6
5
4
7
3
9
10
6
8
8
11
8
10
6
