# Supplementary material for: Somatic cells compartmentalise their carbohydrate metabolism to sustain germ cell survival
Source: EMBO J. 2026 Jun 4;45(14):4910–30. doi: 10.1038/s44318-026-00815-y (PMC13373199; doi:10.1038/s44318-026-00815-y)
Supplement: Supplementary file 7 — Source data Fig. 5 [file 44318_2026_815_MOESM7_ESM.zip › Figure 5/5E/5E.xlsx]

## Sheet: Details
Quantification of lysotracker+ germ cysts.
Use of somatic driver tj-Gal4 to express an RNAi construct against Pdha1 in somatic cells.

## Sheet: Data
Control	Pdha1 RNAi
9	2
7	7
9	6
6	2
9	2
9	5
3	7
2	7
6	2
6	5
8	4
8	8
11	7
8	4
10	4
6	5
3	7
3	6
17	7
	11
	0
	5
	3
	11
	12
	5
	5
	7
	4
	8
	4
	4
	3
	4
