# Supplementary material for: Somatic cells compartmentalise their carbohydrate metabolism to sustain germ cell survival
Source: EMBO J. 2026 Jun 4;45(14):4910–30. doi: 10.1038/s44318-026-00815-y (PMC13373199; doi:10.1038/s44318-026-00815-y)
Supplement: Supplementary file 8 — Figure EV1 Source Data [file 44318_2026_815_MOESM8_ESM.zip]

Archive with 15 entries (8 files):
- Figure S1/
- Figure S1/S1A/
- Figure S1/S1A/S1A.txt
- Figure S1/S1B/
- Figure S1/S1B/S1B.txt
- Figure S1/S1C/
- Figure S1/S1C/S1C.txt
- Figure S1/S1D/
- Figure S1/S1D/S1D.txt
- Figure S1/S1E/
- Figure S1/S1E/Annotated_peaks.csv
- Figure S1/S1E/S1E.txt
- Figure S1/S1F/
- Figure S1/S1F/Annotated_peaks.csv
- Figure S1/S1F/S1F.txt
