# Supplementary material for: Somatic cells compartmentalise their carbohydrate metabolism to sustain germ cell survival
Source: EMBO J. 2026 Jun 4;45(14):4910–30. doi: 10.1038/s44318-026-00815-y (PMC13373199; doi:10.1038/s44318-026-00815-y)
Supplement: Supplementary file 8 — Figure EV1 Source Data [file 44318_2026_815_MOESM8_ESM.zip › Figure S1/S1A/S1A.txt]

Images were generated from Fly Cell Atlas 'FCAloomToSeurat2TFP_Annotations.rds' dataset downloaded from Raz et al, 2023 available at https://elifesciences.org/articles/82201.
Clusters were visualised using the DimPlot function of Seurat in R studio.
