# Supplementary material for: Somatic cells compartmentalise their carbohydrate metabolism to sustain germ cell survival
Source: EMBO J. 2026 Jun 4;45(14):4910–30. doi: 10.1038/s44318-026-00815-y (PMC13373199; doi:10.1038/s44318-026-00815-y)
Supplement: Supplementary file 8 — Figure EV1 Source Data [file 44318_2026_815_MOESM8_ESM.zip › Figure S1/S1E/Annotated_peaks.csv]

Compound id	Peak ID	Name	Formula	SuperPathway	Pathway	LAB_2_germ.mzXML	LAB_3_germ.mzXML	LAB_1_germ.mzXML	LAB_2_soma.mzXML	LAB_3_soma.mzXML	LAB_1_soma.mzXML	Test_LAB_2.mzXML	Test_LAB_3.mzXML	Test_LAB_1.mzXML	Test_UNLAB_3.mzXML	Test_UNLAB_1.mzXML	Test_UNLAB_2.mzXML	UNLAB_2_germ.mzXML	UNLAB_3_germ.mzXML	UNLAB_1_germ.mzXML	UNLAB_1_soma.mzXML	UNLAB_2_soma.mzXML	UNLAB_3_soma.mzXML	logFC Germ / Soma	logFC Test_LAB / Test_UNLAB	Identification
32623377	2891	Isogingerenone B	C22H26O6	None	None	1314634.13	1294589.13	1177967.38	0	0	0	0	0	0	0	0	0	1096924	1071024.88	1204359.13	0	0	0	7.89	0	annotated
32623378	2891	Gingerenone B	C22H26O6	None	None	1314634.13	1294589.13	1177967.38	0	0	0	0	0	0	0	0	0	1096924	1071024.88	1204359.13	0	0	0	7.89	0	annotated
32623379	2891	Porson	C22H26O6	None	None	1314634.13	1294589.13	1177967.38	0	0	0	0	0	0	0	0	0	1096924	1071024.88	1204359.13	0	0	0	7.89	0	annotated
32623380	2891	Burseran	C22H26O6	None	None	1314634.13	1294589.13	1177967.38	0	0	0	0	0	0	0	0	0	1096924	1071024.88	1204359.13	0	0	0	7.89	0	annotated
32623381	2891	(+)-Eudesmin	C22H26O6	None	None	1314634.13	1294589.13	1177967.38	0	0	0	0	0	0	0	0	0	1096924	1071024.88	1204359.13	0	0	0	7.89	0	annotated
32623382	2891	4,5-Di-O-methyl-8-prenylafzelechin-4beta-ol	C22H26O6	None	None	1314634.13	1294589.13	1177967.38	0	0	0	0	0	0	0	0	0	1096924	1071024.88	1204359.13	0	0	0	7.89	0	annotated
32623383	2891	3,5-Di-O-methyl-8-prenylafzelechin-4beta-ol	C22H26O6	None	None	1314634.13	1294589.13	1177967.38	0	0	0	0	0	0	0	0	0	1096924	1071024.88	1204359.13	0	0	0	7.89	0	annotated
32616388	1211	6-Hydroxy-9,9-dimethyl-5-(3-methyl-1-oxobutyl)-1-propyl-3H,9H-[1,2]-dioxolo[3',4':4,5]furo[2,3-f][1]benzopyran-3-one	C22H26O7	None	None	590766.44	686260.44	805779.69	0	0	0	0	0	0	0	0	0	699011.63	946588.19	708571.69	0	0	0	7.19	0	annotated
32616389	1211	Clusin	C22H26O7	None	None	590766.44	686260.44	805779.69	0	0	0	0	0	0	0	0	0	699011.63	946588.19	708571.69	0	0	0	7.19	0	annotated
32616390	1211	Sphenostylin D	C22H26O7	None	None	590766.44	686260.44	805779.69	0	0	0	0	0	0	0	0	0	699011.63	946588.19	708571.69	0	0	0	7.19	0	annotated
32616391	1211	Antiarone K	C22H26O7	None	None	590766.44	686260.44	805779.69	0	0	0	0	0	0	0	0	0	699011.63	946588.19	708571.69	0	0	0	7.19	0	annotated
32623375	2890	3',4',5'-Trimethoxycinnamyl alcohol acetate	C14H18O5	None	None	1355789.25	1397501.75	1458924.63	0	0	7363.11	0	0	18712.74	0	0	0	1210858.75	1109523.13	1311998.75	14175.14	0	0	6.99	1.9	annotated
32623376	2890	Sapidolide A	C14H18O5	None	None	1355789.25	1397501.75	1458924.63	0	0	7363.11	0	0	18712.74	0	0	0	1210858.75	1109523.13	1311998.75	14175.14	0	0	6.99	1.9	annotated
32611739	233	Fluocinolone	C21H26F2O6	None	None	545374.44	491088.41	650721.69	0	0	0	0	0	0	0	0	0	650336.5	589364.5	569557.13	0	0	0	6.86	0	annotated
32624688	3255	Lirioresinol A	C22H26O8	None	None	539410.75	602528.13	533607	0	0	0	0	0	0	0	0	0	455992.53	440841.38	513209.63	0	0	0	6.68	0	annotated
32624689	3255	(R)-Byakangelicinn 2'-(3-methylbutanoate)	C22H26O8	None	None	539410.75	602528.13	533607	0	0	0	0	0	0	0	0	0	455992.53	440841.38	513209.63	0	0	0	6.68	0	annotated
32624690	3255	(+)-Syringaresinol	C22H26O8	None	None	539410.75	602528.13	533607	0	0	0	0	0	0	0	0	0	455992.53	440841.38	513209.63	0	0	0	6.68	0	annotated
32624691	3255	Liatrin	C22H26O8	None	None	539410.75	602528.13	533607	0	0	0	0	0	0	0	0	0	455992.53	440841.38	513209.63	0	0	0	6.68	0	annotated
32624692	3255	Euparotin acetate	C22H26O8	None	None	539410.75	602528.13	533607	0	0	0	0	0	0	0	0	0	455992.53	440841.38	513209.63	0	0	0	6.68	0	annotated
32617712	1388	3,5,7-Octatriyn-1-ol	C8H6O	None	None	465250.84	385732.31	315242.28	0	0	0	0	0	0	0	0	0	406811.81	347380.91	332582.63	0	0	0	6.22	0	annotated
32617713	1388	xi-2,3-Octadiene-5,7-diyn-1-ol	C8H6O	None	None	465250.84	385732.31	315242.28	0	0	0	0	0	0	0	0	0	406811.81	347380.91	332582.63	0	0	0	6.22	0	annotated
32617714	1388	2,4,6-Octatriyn-1-ol	C8H6O	None	None	465250.84	385732.31	315242.28	0	0	0	0	0	0	0	0	0	406811.81	347380.91	332582.63	0	0	0	6.22	0	annotated
32617715	1388	Benzofuran	C8H6O	None	None	465250.84	385732.31	315242.28	0	0	0	0	0	0	0	0	0	406811.81	347380.91	332582.63	0	0	0	6.22	0	annotated
32617954	1449	Butoctamide hydrogen succinate	C16H29NO5	None	None	413743.69	413112.75	226070.16	0	0	0	17065.2	0	0	53268.34	0	0	367928.34	340224.34	334576.22	0	0	0	6.1	-1.64	annotated
32623014	2801	Phenylacetic acid	C8H8O2	Metabolism; Amino acid metabolism Metabolism; Xenobiotics biodegradation and metabolism	Phenylalanine metabolism Styrene degradation	4911347.5	5441980	3817102.75	75661.98	58285.77	67495.11	55341.66	44839.21	85806.9	55351.27	60016.1	47709.29	3404889	4475216.5	3519617.75	65832.42	60045.6	52213.43	6.06	0.14	annotated
32623015	2801	alpha-Methyl-2-furanacrolein	C8H8O2	None	None	4911347.5	5441980	3817102.75	75661.98	58285.77	67495.11	55341.66	44839.21	85806.9	55351.27	60016.1	47709.29	3404889	4475216.5	3519617.75	65832.42	60045.6	52213.43	6.06	0.14	annotated
32623016	2801	2-Methoxybenzaldehyde	C8H8O2	None	None	4911347.5	5441980	3817102.75	75661.98	58285.77	67495.11	55341.66	44839.21	85806.9	55351.27	60016.1	47709.29	3404889	4475216.5	3519617.75	65832.42	60045.6	52213.43	6.06	0.14	annotated
32623017	2801	Methyl benzoate	C8H8O2	None	None	4911347.5	5441980	3817102.75	75661.98	58285.77	67495.11	55341.66	44839.21	85806.9	55351.27	60016.1	47709.29	3404889	4475216.5	3519617.75	65832.42	60045.6	52213.43	6.06	0.14	annotated
32623018	2801	3-(3-Furanyl)-2-methyl-2-propenal	C8H8O2	None	None	4911347.5	5441980	3817102.75	75661.98	58285.77	67495.11	55341.66	44839.21	85806.9	55351.27	60016.1	47709.29	3404889	4475216.5	3519617.75	65832.42	60045.6	52213.43	6.06	0.14	annotated
32623019	2801	Phenyl acetate	C8H8O2	None	None	4911347.5	5441980	3817102.75	75661.98	58285.77	67495.11	55341.66	44839.21	85806.9	55351.27	60016.1	47709.29	3404889	4475216.5	3519617.75	65832.42	60045.6	52213.43	6.06	0.14	annotated
32623020	2801	p-Anisaldehyde	C8H8O2	None	None	4911347.5	5441980	3817102.75	75661.98	58285.77	67495.11	55341.66	44839.21	85806.9	55351.27	60016.1	47709.29	3404889	4475216.5	3519617.75	65832.42	60045.6	52213.43	6.06	0.14	annotated
32623021	2801	Toluate	C8H8O2	Metabolism; Xenobiotics biodegradation and metabolism	Xylene degradation	4911347.5	5441980	3817102.75	75661.98	58285.77	67495.11	55341.66	44839.21	85806.9	55351.27	60016.1	47709.29	3404889	4475216.5	3519617.75	65832.42	60045.6	52213.43	6.06	0.14	annotated
32623022	2801	2-Methylbenzoic acid	C8H8O2	Metabolism; Xenobiotics biodegradation and metabolism	Xylene degradation	4911347.5	5441980	3817102.75	75661.98	58285.77	67495.11	55341.66	44839.21	85806.9	55351.27	60016.1	47709.29	3404889	4475216.5	3519617.75	65832.42	60045.6	52213.43	6.06	0.14	annotated
32623023	2801	Benzylformate	C8H8O2	None	None	4911347.5	5441980	3817102.75	75661.98	58285.77	67495.11	55341.66	44839.21	85806.9	55351.27	60016.1	47709.29	3404889	4475216.5	3519617.75	65832.42	60045.6	52213.43	6.06	0.14	annotated
32623024	2801	3-Methoxybenzaldehyde	C8H8O2	None	None	4911347.5	5441980	3817102.75	75661.98	58285.77	67495.11	55341.66	44839.21	85806.9	55351.27	60016.1	47709.29	3404889	4475216.5	3519617.75	65832.42	60045.6	52213.43	6.06	0.14	annotated
32623025	2801	4-(2-Furanyl)-3-buten-2-one	C8H8O2	None	None	4911347.5	5441980	3817102.75	75661.98	58285.77	67495.11	55341.66	44839.21	85806.9	55351.27	60016.1	47709.29	3404889	4475216.5	3519617.75	65832.42	60045.6	52213.43	6.06	0.14	annotated
32623026	2801	m-Methylbenzoate	C8H8O2	Metabolism; Xenobiotics biodegradation and metabolism	Xylene degradation	4911347.5	5441980	3817102.75	75661.98	58285.77	67495.11	55341.66	44839.21	85806.9	55351.27	60016.1	47709.29	3404889	4475216.5	3519617.75	65832.42	60045.6	52213.43	6.06	0.14	annotated
32623027	2801	4-Hydroxyphenylacetaldehyde	C8H8O2	Metabolism; Amino acid metabolism Metabolism; Biosynthesis of other secondary metabolites	Tyrosine metabolism Isoquinoline alkaloid biosynthesis	4911347.5	5441980	3817102.75	75661.98	58285.77	67495.11	55341.66	44839.21	85806.9	55351.27	60016.1	47709.29	3404889	4475216.5	3519617.75	65832.42	60045.6	52213.43	6.06	0.14	annotated
32623028	2801	3-(5-Methyl-2-furyl)prop-2-enal	C8H8O2	None	None	4911347.5	5441980	3817102.75	75661.98	58285.77	67495.11	55341.66	44839.21	85806.9	55351.27	60016.1	47709.29	3404889	4475216.5	3519617.75	65832.42	60045.6	52213.43	6.06	0.14	annotated
32623029	2801	2-Hydroxy-4-methylbenzaldehyde	C8H8O2	None	None	4911347.5	5441980	3817102.75	75661.98	58285.77	67495.11	55341.66	44839.21	85806.9	55351.27	60016.1	47709.29	3404889	4475216.5	3519617.75	65832.42	60045.6	52213.43	6.06	0.14	annotated
32623030	2801	2'-Hydroxyacetophenone	C8H8O2	None	None	4911347.5	5441980	3817102.75	75661.98	58285.77	67495.11	55341.66	44839.21	85806.9	55351.27	60016.1	47709.29	3404889	4475216.5	3519617.75	65832.42	60045.6	52213.43	6.06	0.14	annotated
32623031	2801	3,4-Dihydroxystyrene	C8H8O2	Metabolism; Biosynthesis of other secondary metabolites	Phenylpropanoid biosynthesis	4911347.5	5441980	3817102.75	75661.98	58285.77	67495.11	55341.66	44839.21	85806.9	55351.27	60016.1	47709.29	3404889	4475216.5	3519617.75	65832.42	60045.6	52213.43	6.06	0.14	annotated
32623036	2801	Methyl benzoate	C8H8O2	None	None	4911347.5	5441980	3817102.75	75661.98	58285.77	67495.11	55341.66	44839.21	85806.9	55351.27	60016.1	47709.29	3404889	4475216.5	3519617.75	65832.42	60045.6	52213.43	6.06	0.14	annotated
32618169	1487	3-Hydroxyhexadecadienoylcarnitine	C23H41NO5	None	None	368972.91	348001.41	260027.08	0	0	0	0	0	0	0	0	0	320896.53	257680.52	309084.19	0	0	0	5.94	0	annotated
32618170	1487	N-oleoyl glutamic acid	C23H41NO5	None	None	368972.91	348001.41	260027.08	0	0	0	0	0	0	0	0	0	320896.53	257680.52	309084.19	0	0	0	5.94	0	annotated
32612831	534	11-amino-undecanoic acid	C11H23NO2	None	None	5368557.5	5302867.5	4481938.5	60433.61	48396.74	250934.55	125425.4	34721.74	333512.75	68941.3	249048.98	60456.99	4128221.75	4028506.25	4292433	254647.06	28561.08	39532.7	5.89	0.16	annotated
32623064	2804	3-Vinylcatechol	C8H8O2	Metabolism; Xenobiotics biodegradation and metabolism	Styrene degradation	3072804.5	5441980	2519088.5	61099.07	45663.32	59522.07	46351.89	42660.71	69889.63	41113.55	55084.36	37320.18	2712646.75	2562235.75	1991822.13	44244.82	46653.31	55822.67	5.8	0.24	annotated
32623065	2804	4'-Hydroxyacetophenone	C8H8O2	Metabolism; Xenobiotics biodegradation and metabolism	Bisphenol degradation	3072804.5	5441980	2519088.5	61099.07	45663.32	59522.07	46351.89	42660.71	69889.63	41113.55	55084.36	37320.18	2712646.75	2562235.75	1991822.13	44244.82	46653.31	55822.67	5.8	0.24	annotated
32623066	2804	2-Hydroxyacetophenone	C8H8O2	Metabolism; Xenobiotics biodegradation and metabolism	Ethylbenzene degradation	3072804.5	5441980	2519088.5	61099.07	45663.32	59522.07	46351.89	42660.71	69889.63	41113.55	55084.36	37320.18	2712646.75	2562235.75	1991822.13	44244.82	46653.31	55822.67	5.8	0.24	annotated
32623067	2804	3-Methylsalicylaldehyde	C8H8O2	Metabolism; Xenobiotics biodegradation and metabolism	Naphthalene degradation	3072804.5	5441980	2519088.5	61099.07	45663.32	59522.07	46351.89	42660.71	69889.63	41113.55	55084.36	37320.18	2712646.75	2562235.75	1991822.13	44244.82	46653.31	55822.67	5.8	0.24	annotated
32623068	2804	Methyl benzoate	C8H8O2	None	None	3072804.5	5441980	2519088.5	61099.07	45663.32	59522.07	46351.89	42660.71	69889.63	41113.55	55084.36	37320.18	2712646.75	2562235.75	1991822.13	44244.82	46653.31	55822.67	5.8	0.24	annotated
32618229	1531	N-(6-Oxo-6H-dibenzo[b,d]pyran-3-yl)acetamide	C15H11NO3	None	None	335170.63	299327	190450.81	0	0	0	0	0	0	0	0	0	88514.94	0	238110.25	0	0	0	5.39	0	annotated
32618230	1531	2-Acetamido-6H-dibenzo[b,d]pyran-6-one	C15H11NO3	None	None	335170.63	299327	190450.81	0	0	0	0	0	0	0	0	0	88514.94	0	238110.25	0	0	0	5.39	0	annotated
32618231	1531	2-(4-Hydroxybenzyl)isoindole-1,3-dione	C15H11NO3	None	None	335170.63	299327	190450.81	0	0	0	0	0	0	0	0	0	88514.94	0	238110.25	0	0	0	5.39	0	annotated
32612506	455	Hexafluronium	C38H48N2	None	None	8040176	7646893.5	7713925	297706.44	517445.34	522275.84	523637.5	0	687482.06	80062.88	371145.81	0	7538095.5	7345470	8517354	301463.34	26060.54	166602.73	5.16	1.8	annotated
32623524	2916	Methyl benzoate	C8H8O2	None	None	2031841.63	1741055.25	1439852.38	57181.08	52169.5	54679.55	50873.62	58048.88	71458.44	48026.33	57173.02	49864.12	2203531.75	1599021.88	1491749.38	54660.39	54099	49740.84	5.01	0.21	annotated
32623388	2895	Sesartemin	C23H26O8	None	None	150930.75	134488.55	167340.63	0	0	0	0	0	0	0	0	0	132322	126427.27	148839.22	0	0	0	4.84	0	annotated
32623389	2895	Cubebinone	C23H26O8	None	None	150930.75	134488.55	167340.63	0	0	0	0	0	0	0	0	0	132322	126427.27	148839.22	0	0	0	4.84	0	annotated
32623390	2895	8-Acetoxy-4'-methoxypinoresinol	C23H26O8	None	None	150930.75	134488.55	167340.63	0	0	0	0	0	0	0	0	0	132322	126427.27	148839.22	0	0	0	4.84	0	annotated
32623391	2895	Sesartemin	C23H26O8	None	None	150930.75	134488.55	167340.63	0	0	0	0	0	0	0	0	0	132322	126427.27	148839.22	0	0	0	4.84	0	annotated
32623392	2895	3,7-Dihydroxy-2-[3-(4-hydroxy-3-methylbutyl)-4-methoxyphenyl]-5,6-dimethoxy-4H-1-benzopyran-4-one	C23H26O8	None	None	150930.75	134488.55	167340.63	0	0	0	0	0	0	0	0	0	132322	126427.27	148839.22	0	0	0	4.84	0	annotated
32623393	2895	Aliarin 4'-methyl ether	C23H26O8	None	None	150930.75	134488.55	167340.63	0	0	0	0	0	0	0	0	0	132322	126427.27	148839.22	0	0	0	4.84	0	annotated
32619125	1696	Palmitoleoyl-EA	C18H35NO2	None	None	127980.37	108196.58	204277.75	0	0	0	0	0	0	0	0	0	107419.45	120256.15	157926.39	0	0	0	4.74	0	annotated
32619126	1696	3-ketosphingosine	C18H35NO2	None	None	127980.37	108196.58	204277.75	0	0	0	0	0	0	0	0	0	107419.45	120256.15	157926.39	0	0	0	4.74	0	annotated
32619127	1696	Cassine	C18H35NO2	None	None	127980.37	108196.58	204277.75	0	0	0	0	0	0	0	0	0	107419.45	120256.15	157926.39	0	0	0	4.74	0	annotated
32619128	1696	Spiroxamine	C18H35NO2	None	None	127980.37	108196.58	204277.75	0	0	0	0	0	0	0	0	0	107419.45	120256.15	157926.39	0	0	0	4.74	0	annotated
32619136	1696	4E,14Z-Sphingadiene	C18H35NO2	None	None	127980.37	108196.58	204277.75	0	0	0	0	0	0	0	0	0	107419.45	120256.15	157926.39	0	0	0	4.74	0	annotated
32619137	1696	(4E,8Z,d18:2) sphingosine	C18H35NO2	None	None	127980.37	108196.58	204277.75	0	0	0	0	0	0	0	0	0	107419.45	120256.15	157926.39	0	0	0	4.74	0	annotated
32619138	1696	(4E,8E,d18:2) sphingosine	C18H35NO2	None	None	127980.37	108196.58	204277.75	0	0	0	0	0	0	0	0	0	107419.45	120256.15	157926.39	0	0	0	4.74	0	annotated
32619139	1696	Lepadin D	C18H35NO2	None	None	127980.37	108196.58	204277.75	0	0	0	0	0	0	0	0	0	107419.45	120256.15	157926.39	0	0	0	4.74	0	annotated
32619140	1696	2S-amino-octadeca-4E,6E-diene-1,3R-diol	C18H35NO2	None	None	127980.37	108196.58	204277.75	0	0	0	0	0	0	0	0	0	107419.45	120256.15	157926.39	0	0	0	4.74	0	annotated
32612208	392	PG(18:1(11Z)/20:3(8Z,11Z,14Z))	C44H79O10P	None	None	658393.81	527846.13	587014.88	19897.84	0	0	83018.18	0	0	0	0	0	406861.19	439440.44	551366.5	0	0	0	4.71	4.05	annotated
32612209	392	PG(18:1(11Z)/20:3(5Z,8Z,11Z))	C44H79O10P	None	None	658393.81	527846.13	587014.88	19897.84	0	0	83018.18	0	0	0	0	0	406861.19	439440.44	551366.5	0	0	0	4.71	4.05	annotated
32612210	392	PG(18:1(9Z)/20:3(8Z,11Z,14Z))	C44H79O10P	None	None	658393.81	527846.13	587014.88	19897.84	0	0	83018.18	0	0	0	0	0	406861.19	439440.44	551366.5	0	0	0	4.71	4.05	annotated
32612211	392	PG(18:1(9Z)/20:3(5Z,8Z,11Z))	C44H79O10P	None	None	658393.81	527846.13	587014.88	19897.84	0	0	83018.18	0	0	0	0	0	406861.19	439440.44	551366.5	0	0	0	4.71	4.05	annotated
32612212	392	PG(18:0/20:4(5Z,8Z,11Z,14Z))	C44H79O10P	None	None	658393.81	527846.13	587014.88	19897.84	0	0	83018.18	0	0	0	0	0	406861.19	439440.44	551366.5	0	0	0	4.71	4.05	annotated
32612213	392	PG(16:0/22:4(7Z,10Z,13Z,16Z))	C44H79O10P	None	None	658393.81	527846.13	587014.88	19897.84	0	0	83018.18	0	0	0	0	0	406861.19	439440.44	551366.5	0	0	0	4.71	4.05	annotated
32612215	392	PG(22:4(7Z,10Z,13Z,16Z)/16:0)	C44H79O10P	None	None	658393.81	527846.13	587014.88	19897.84	0	0	83018.18	0	0	0	0	0	406861.19	439440.44	551366.5	0	0	0	4.71	4.05	annotated
32612216	392	PG(20:0/18:4(6Z,9Z,12Z,15Z))	C44H79O10P	None	None	658393.81	527846.13	587014.88	19897.84	0	0	83018.18	0	0	0	0	0	406861.19	439440.44	551366.5	0	0	0	4.71	4.05	annotated
32612217	392	PG(18:3(6Z,9Z,12Z)/20:1(11Z))	C44H79O10P	None	None	658393.81	527846.13	587014.88	19897.84	0	0	83018.18	0	0	0	0	0	406861.19	439440.44	551366.5	0	0	0	4.71	4.05	annotated
32612218	392	PG(18:2(9Z,12Z)/20:2(11Z,14Z))	C44H79O10P	None	None	658393.81	527846.13	587014.88	19897.84	0	0	83018.18	0	0	0	0	0	406861.19	439440.44	551366.5	0	0	0	4.71	4.05	annotated
32612219	392	PG(18:3(9Z,12Z,15Z)/20:1(11Z))	C44H79O10P	None	None	658393.81	527846.13	587014.88	19897.84	0	0	83018.18	0	0	0	0	0	406861.19	439440.44	551366.5	0	0	0	4.71	4.05	annotated
32612220	392	PG(20:2(11Z,14Z)/18:2(9Z,12Z))	C44H79O10P	None	None	658393.81	527846.13	587014.88	19897.84	0	0	83018.18	0	0	0	0	0	406861.19	439440.44	551366.5	0	0	0	4.71	4.05	annotated
32612221	392	PG(20:4(5Z,8Z,11Z,14Z)/18:0)	C44H79O10P	None	None	658393.81	527846.13	587014.88	19897.84	0	0	83018.18	0	0	0	0	0	406861.19	439440.44	551366.5	0	0	0	4.71	4.05	annotated
32612222	392	PG(20:3(8Z,11Z,14Z)/18:1(9Z))	C44H79O10P	None	None	658393.81	527846.13	587014.88	19897.84	0	0	83018.18	0	0	0	0	0	406861.19	439440.44	551366.5	0	0	0	4.71	4.05	annotated
32612223	392	PG(18:4(6Z,9Z,12Z,15Z)/20:0)	C44H79O10P	None	None	658393.81	527846.13	587014.88	19897.84	0	0	83018.18	0	0	0	0	0	406861.19	439440.44	551366.5	0	0	0	4.71	4.05	annotated
32612224	392	PG(20:1(11Z)/18:3(6Z,9Z,12Z))	C44H79O10P	None	None	658393.81	527846.13	587014.88	19897.84	0	0	83018.18	0	0	0	0	0	406861.19	439440.44	551366.5	0	0	0	4.71	4.05	annotated
32612225	392	PG(20:1(11Z)/18:3(9Z,12Z,15Z))	C44H79O10P	None	None	658393.81	527846.13	587014.88	19897.84	0	0	83018.18	0	0	0	0	0	406861.19	439440.44	551366.5	0	0	0	4.71	4.05	annotated
32625207	3546	Vulgarole	C12H20O3	None	None	274617.19	303707.75	257356.23	13951.44	6702.19	7792.9	16844.81	10221.07	8596.88	7213.71	14265.66	6141.07	248581.56	228545.78	236904.64	12410.32	12083.12	9120.97	4.69	0.41	annotated
32625208	3546	Cucurbic acid	C12H20O3	None	None	274617.19	303707.75	257356.23	13951.44	6702.19	7792.9	16844.81	10221.07	8596.88	7213.71	14265.66	6141.07	248581.56	228545.78	236904.64	12410.32	12083.12	9120.97	4.69	0.41	annotated
32625209	3546	3-Ethenyl-4-hydroxy-2,5-dimethylhex-5-en-2-yl acetate	C12H20O3	None	None	274617.19	303707.75	257356.23	13951.44	6702.19	7792.9	16844.81	10221.07	8596.88	7213.71	14265.66	6141.07	248581.56	228545.78	236904.64	12410.32	12083.12	9120.97	4.69	0.41	annotated
32625210	3546	Dihydrojasmonic acid	C12H20O3	None	None	274617.19	303707.75	257356.23	13951.44	6702.19	7792.9	16844.81	10221.07	8596.88	7213.71	14265.66	6141.07	248581.56	228545.78	236904.64	12410.32	12083.12	9120.97	4.69	0.41	annotated
32625211	3546	Traumatin	C12H20O3	Metabolism; Lipid metabolism	alpha-Linolenic acid metabolism	274617.19	303707.75	257356.23	13951.44	6702.19	7792.9	16844.81	10221.07	8596.88	7213.71	14265.66	6141.07	248581.56	228545.78	236904.64	12410.32	12083.12	9120.97	4.69	0.41	annotated
32625212	3546	(+)-cucurbic acid	C12H20O3	None	None	274617.19	303707.75	257356.23	13951.44	6702.19	7792.9	16844.81	10221.07	8596.88	7213.71	14265.66	6141.07	248581.56	228545.78	236904.64	12410.32	12083.12	9120.97	4.69	0.41	annotated
32625213	3546	Putaminoxin	C12H20O3	None	None	274617.19	303707.75	257356.23	13951.44	6702.19	7792.9	16844.81	10221.07	8596.88	7213.71	14265.66	6141.07	248581.56	228545.78	236904.64	12410.32	12083.12	9120.97	4.69	0.41	annotated
32625214	3546	12-oxo-9Z-dodecenoic acid	C12H20O3	Metabolism; Lipid metabolism	alpha-Linolenic acid metabolism	274617.19	303707.75	257356.23	13951.44	6702.19	7792.9	16844.81	10221.07	8596.88	7213.71	14265.66	6141.07	248581.56	228545.78	236904.64	12410.32	12083.12	9120.97	4.69	0.41	annotated
32625215	3546	(-)-7-epi--9,10-dihydrojasmonic acid	C12H20O3	None	None	274617.19	303707.75	257356.23	13951.44	6702.19	7792.9	16844.81	10221.07	8596.88	7213.71	14265.66	6141.07	248581.56	228545.78	236904.64	12410.32	12083.12	9120.97	4.69	0.41	annotated
32625216	3546	(+)-7-epi--9,10-dihydrojasmonic acid	C12H20O3	None	None	274617.19	303707.75	257356.23	13951.44	6702.19	7792.9	16844.81	10221.07	8596.88	7213.71	14265.66	6141.07	248581.56	228545.78	236904.64	12410.32	12083.12	9120.97	4.69	0.41	annotated
32625217	3546	8-oxo-3,7-Dimethyl-6E-octenyl acetate	C12H20O3	None	None	274617.19	303707.75	257356.23	13951.44	6702.19	7792.9	16844.81	10221.07	8596.88	7213.71	14265.66	6141.07	248581.56	228545.78	236904.64	12410.32	12083.12	9120.97	4.69	0.41	annotated
32625218	3546	12-oxo-10Z-dodecenoic acid	C12H20O3	None	None	274617.19	303707.75	257356.23	13951.44	6702.19	7792.9	16844.81	10221.07	8596.88	7213.71	14265.66	6141.07	248581.56	228545.78	236904.64	12410.32	12083.12	9120.97	4.69	0.41	annotated
32625219	3546	7-oxo-11-Dodecenoic acid	C12H20O3	None	None	274617.19	303707.75	257356.23	13951.44	6702.19	7792.9	16844.81	10221.07	8596.88	7213.71	14265.66	6141.07	248581.56	228545.78	236904.64	12410.32	12083.12	9120.97	4.69	0.41	annotated
32625220	3546	12-hydroxy-3Z,6Z-dodecadienoic acid	C12H20O3	None	None	274617.19	303707.75	257356.23	13951.44	6702.19	7792.9	16844.81	10221.07	8596.88	7213.71	14265.66	6141.07	248581.56	228545.78	236904.64	12410.32	12083.12	9120.97	4.69	0.41	annotated
32625221	3546	8-Hydroxy-4,8-dimethyl-4E,9-decadienoic acid	C12H20O3	None	None	274617.19	303707.75	257356.23	13951.44	6702.19	7792.9	16844.81	10221.07	8596.88	7213.71	14265.66	6141.07	248581.56	228545.78	236904.64	12410.32	12083.12	9120.97	4.69	0.41	annotated
32625222	3546	10-Hydroxy-3,7-dimethyl-2E,6E-decadienoic acid	C12H20O3	None	None	274617.19	303707.75	257356.23	13951.44	6702.19	7792.9	16844.81	10221.07	8596.88	7213.71	14265.66	6141.07	248581.56	228545.78	236904.64	12410.32	12083.12	9120.97	4.69	0.41	annotated
32611970	331	PI-Cer(t18:0/16:0)	C40H80NO12P	None	None	2406405.25	2187220.5	2290966	121147.45	119193.09	92604.27	273043.09	0	97581.37	0	103938.38	0	2471517.5	2074179.63	2190491.75	78901.38	0	77213.27	4.56	0.65	annotated
32611971	331	PI-Cer(d18:0/16:0(2OH))	C40H80NO12P	None	None	2406405.25	2187220.5	2290966	121147.45	119193.09	92604.27	273043.09	0	97581.37	0	103938.38	0	2471517.5	2074179.63	2190491.75	78901.38	0	77213.27	4.56	0.65	annotated
32612532	457	PS(O-16:0/12:0)	C34H68NO9P	None	None	1615941.5	1488549.75	1490210.5	64717.92	129869.47	112315.02	160142.45	0	70272.1	0	39377.63	0	1593348	1447365.75	1665984.13	25314.25	0	0	4.47	1.43	annotated
32612929	583	LysoPC(22:1(13Z))	C30H60NO7P	None	None	4476516.5	4135136	4090360.5	159818.11	252800.19	266061.38	316152	0	324034.97	92616.08	169030.69	0	3881774.25	3737260.75	4302059	182514.23	0	110244.52	4.47	1.36	annotated
32612930	583	PC(22:1(11Z)/0:0)	C30H60NO7P	None	None	4476516.5	4135136	4090360.5	159818.11	252800.19	266061.38	316152	0	324034.97	92616.08	169030.69	0	3881774.25	3737260.75	4302059	182514.23	0	110244.52	4.47	1.36	annotated
32620142	1831	Marcanine A	C14H9NO3	None	None	123703.78	107218.02	115373.01	0	0	0	0	0	0	0	0	0	99336.59	69180.95	136942.25	0	0	0	4.41	0	annotated
32620144	1831	Crinasiadine	C14H9NO3	None	None	123703.78	107218.02	115373.01	0	0	0	0	0	0	0	0	0	99336.59	69180.95	136942.25	0	0	0	4.41	0	annotated
32620146	1831	Dianthalexin	C14H9NO3	None	None	123703.78	107218.02	115373.01	0	0	0	0	0	0	0	0	0	99336.59	69180.95	136942.25	0	0	0	4.41	0	annotated
32620390	1867	3,3'-Dichloro-4,4'-diaminodiphenyl ether	C12H10Cl2N2O	None	None	77356.01	83939.73	87070.09	0	0	0	0	0	0	0	0	0	118015.06	96936.97	82048.37	0	0	0	4.17	0	annotated
32615947	1139	PC(12:0/12:0)	C32H64NO8P	None	None	984539.63	867122.31	828236.5	26332.54	94910.33	67377.29	66962.85	0	33742.41	0	0	0	1050376.13	865567.81	1154418.38	0	0	0	4.11	3.25	annotated
32615948	1139	PC(6:0/18:0)	C32H64NO8P	None	None	984539.63	867122.31	828236.5	26332.54	94910.33	67377.29	66962.85	0	33742.41	0	0	0	1050376.13	865567.81	1154418.38	0	0	0	4.11	3.25	annotated
32615949	1139	PE(12:0/15:0)	C32H64NO8P	None	None	984539.63	867122.31	828236.5	26332.54	94910.33	67377.29	66962.85	0	33742.41	0	0	0	1050376.13	865567.81	1154418.38	0	0	0	4.11	3.25	annotated
32615950	1139	PE(13:0/14:0)	C32H64NO8P	None	None	984539.63	867122.31	828236.5	26332.54	94910.33	67377.29	66962.85	0	33742.41	0	0	0	1050376.13	865567.81	1154418.38	0	0	0	4.11	3.25	annotated
32615951	1139	PE(14:0/13:0)	C32H64NO8P	None	None	984539.63	867122.31	828236.5	26332.54	94910.33	67377.29	66962.85	0	33742.41	0	0	0	1050376.13	865567.81	1154418.38	0	0	0	4.11	3.25	annotated
32615952	1139	PE(15:0/12:0)	C32H64NO8P	None	None	984539.63	867122.31	828236.5	26332.54	94910.33	67377.29	66962.85	0	33742.41	0	0	0	1050376.13	865567.81	1154418.38	0	0	0	4.11	3.25	annotated
32616315	1192	2-Hexenoylcarnitine	C13H23NO4	None	None	241884.06	227112.95	257251.56	10460.92	10638.45	12988.08	7373.82	10428.74	10855.38	8731.7	13980.8	11203.84	196568.81	183796.94	211902.91	18763.78	11106.31	19917.78	4.02	-0.24	annotated
32623394	2897	QH(2)	C14H20O4	None	None	108998.09	92337.94	95759.17	5459.71	0	0	14923.28	0	0	0	0	0	96334.93	89607.29	81479.93	11360.71	7536.25	0	3.59	1.58	annotated
32623395	2897	3alpha-Hydroxyoreadone	C14H20O4	None	None	108998.09	92337.94	95759.17	5459.71	0	0	14923.28	0	0	0	0	0	96334.93	89607.29	81479.93	11360.71	7536.25	0	3.59	1.58	annotated
32623396	2897	2,2,4,4-Tetramethyl-6-(1-oxobutyl)-1,3,5-cyclohexanetrione	C14H20O4	None	None	108998.09	92337.94	95759.17	5459.71	0	0	14923.28	0	0	0	0	0	96334.93	89607.29	81479.93	11360.71	7536.25	0	3.59	1.58	annotated
32624247	3146	Fragransin B2	C22H28O7	None	None	75087.78	68531.02	62768.13	0	0	0	0	0	0	0	0	0	56742.8	38182	57251.89	0	0	0	3.55	0	annotated
32624248	3146	2-(4-Allyl-2,6-dimethoxyphenoxy)-1-(4-hydroxy-3,5-dimethoxyphenyl)-1-propanol	C22H28O7	None	None	75087.78	68531.02	62768.13	0	0	0	0	0	0	0	0	0	56742.8	38182	57251.89	0	0	0	3.55	0	annotated
32624249	3146	2-(4-Allyl-2,6-dimethoxyphenoxy)-1-(3-hydroxy-4,5-dimethoxyphenyl)-1-propanol	C22H28O7	None	None	75087.78	68531.02	62768.13	0	0	0	0	0	0	0	0	0	56742.8	38182	57251.89	0	0	0	3.55	0	annotated
32624250	3146	(2S,4R,6S)-2-[2-(4-hydroxy-3-methoxyphenyl)ethyl]tetrahydro-6-(4-hydroxy-3,5-dimethoxyphenyl)-2H-pyran-4-ol	C22H28O7	None	None	75087.78	68531.02	62768.13	0	0	0	0	0	0	0	0	0	56742.8	38182	57251.89	0	0	0	3.55	0	annotated
32624251	3146	Myristicanol B	C22H28O7	None	None	75087.78	68531.02	62768.13	0	0	0	0	0	0	0	0	0	56742.8	38182	57251.89	0	0	0	3.55	0	annotated
32624252	3146	Furomammea D	C22H28O7	None	None	75087.78	68531.02	62768.13	0	0	0	0	0	0	0	0	0	56742.8	38182	57251.89	0	0	0	3.55	0	annotated
32624253	3146	Dihydroclusin	C22H28O7	None	None	75087.78	68531.02	62768.13	0	0	0	0	0	0	0	0	0	56742.8	38182	57251.89	0	0	0	3.55	0	annotated
32624254	3146	Isodonal	C22H28O7	None	None	75087.78	68531.02	62768.13	0	0	0	0	0	0	0	0	0	56742.8	38182	57251.89	0	0	0	3.55	0	annotated
32624255	3146	Eupacunin	C22H28O7	None	None	75087.78	68531.02	62768.13	0	0	0	0	0	0	0	0	0	56742.8	38182	57251.89	0	0	0	3.55	0	annotated
32624256	3146	Eupaserrin	C22H28O7	None	None	75087.78	68531.02	62768.13	0	0	0	0	0	0	0	0	0	56742.8	38182	57251.89	0	0	0	3.55	0	annotated
32624257	3146	Eupatocunin	C22H28O7	None	None	75087.78	68531.02	62768.13	0	0	0	0	0	0	0	0	0	56742.8	38182	57251.89	0	0	0	3.55	0	annotated
32624258	3146	Chromolaenide	C22H28O7	None	None	75087.78	68531.02	62768.13	0	0	0	0	0	0	0	0	0	56742.8	38182	57251.89	0	0	0	3.55	0	annotated
32624259	3146	Biondinin B	C22H28O7	None	None	75087.78	68531.02	62768.13	0	0	0	0	0	0	0	0	0	56742.8	38182	57251.89	0	0	0	3.55	0	annotated
32624260	3146	Ursiniolide A	C22H28O7	None	None	75087.78	68531.02	62768.13	0	0	0	0	0	0	0	0	0	56742.8	38182	57251.89	0	0	0	3.55	0	annotated
32623403	2909	3-Oxohexanoic acid	C6H10O3	None	None	2350817.25	2255178.25	1952858.13	203435.2	153546.14	216570.73	294525.16	181795.34	175289.61	161576.97	140899	127670.13	1763886	1760671.88	1622546.13	158026.14	146731.66	148815.64	3.52	0.56	annotated
32623404	2909	2-Methyl-3-ketovaleric acid	C6H10O3	None	None	2350817.25	2255178.25	1952858.13	203435.2	153546.14	216570.73	294525.16	181795.34	175289.61	161576.97	140899	127670.13	1763886	1760671.88	1622546.13	158026.14	146731.66	148815.64	3.52	0.56	annotated
32623405	2909	3-Methyl-2-oxopentanoate	C6H10O3	None	None	2350817.25	2255178.25	1952858.13	203435.2	153546.14	216570.73	294525.16	181795.34	175289.61	161576.97	140899	127670.13	1763886	1760671.88	1622546.13	158026.14	146731.66	148815.64	3.52	0.56	annotated
32623406	2909	4-Methyl-2-oxopentanoate	C6H10O3	Metabolism; Amino acid metabolism Metabolism; Amino acid metabolism BMA Synthesis Metabolism; Biosynthesis of other secondary metabolites	Valine, leucine and isoleucine degradation Valine, leucine and isoleucine biosynthesis IG-Amino-acid Biosynthesis 1 Glucosinolate biosynthesis	2350817.25	2255178.25	1952858.13	203435.2	153546.14	216570.73	294525.16	181795.34	175289.61	161576.97	140899	127670.13	1763886	1760671.88	1622546.13	158026.14	146731.66	148815.64	3.52	0.56	annotated
32623407	2909	Mevalonolactone	C6H10O3	None	None	2350817.25	2255178.25	1952858.13	203435.2	153546.14	216570.73	294525.16	181795.34	175289.61	161576.97	140899	127670.13	1763886	1760671.88	1622546.13	158026.14	146731.66	148815.64	3.52	0.56	annotated
32623408	2909	Pantolactone	C6H10O3	None	None	2350817.25	2255178.25	1952858.13	203435.2	153546.14	216570.73	294525.16	181795.34	175289.61	161576.97	140899	127670.13	1763886	1760671.88	1622546.13	158026.14	146731.66	148815.64	3.52	0.56	annotated
32623409	2909	2-keto-n-caproic acid	C6H10O3	None	None	2350817.25	2255178.25	1952858.13	203435.2	153546.14	216570.73	294525.16	181795.34	175289.61	161576.97	140899	127670.13	1763886	1760671.88	1622546.13	158026.14	146731.66	148815.64	3.52	0.56	annotated
32623410	2909	4-Acetylbutyrate	C6H10O3	None	None	2350817.25	2255178.25	1952858.13	203435.2	153546.14	216570.73	294525.16	181795.34	175289.61	161576.97	140899	127670.13	1763886	1760671.88	1622546.13	158026.14	146731.66	148815.64	3.52	0.56	annotated
32623411	2909	Adipate semialdehyde	C6H10O3	Metabolism; Xenobiotics biodegradation and metabolism	Caprolactam degradation	2350817.25	2255178.25	1952858.13	203435.2	153546.14	216570.73	294525.16	181795.34	175289.61	161576.97	140899	127670.13	1763886	1760671.88	1622546.13	158026.14	146731.66	148815.64	3.52	0.56	annotated
32623412	2909	Methyl levulinate	C6H10O3	None	None	2350817.25	2255178.25	1952858.13	203435.2	153546.14	216570.73	294525.16	181795.34	175289.61	161576.97	140899	127670.13	1763886	1760671.88	1622546.13	158026.14	146731.66	148815.64	3.52	0.56	annotated
32623413	2909	Ethyl 3-oxobutanoate	C6H10O3	None	None	2350817.25	2255178.25	1952858.13	203435.2	153546.14	216570.73	294525.16	181795.34	175289.61	161576.97	140899	127670.13	1763886	1760671.88	1622546.13	158026.14	146731.66	148815.64	3.52	0.56	annotated
32623414	2909	5-Ethoxy-4,5-dihydro-2(3H)furanone	C6H10O3	None	None	2350817.25	2255178.25	1952858.13	203435.2	153546.14	216570.73	294525.16	181795.34	175289.61	161576.97	140899	127670.13	1763886	1760671.88	1622546.13	158026.14	146731.66	148815.64	3.52	0.56	annotated
32623415	2909	(4S,6S)-3,4,5,6-Tetrahydro-4-hydroxy-6-methyl-2H-pyran-2-one	C6H10O3	None	None	2350817.25	2255178.25	1952858.13	203435.2	153546.14	216570.73	294525.16	181795.34	175289.61	161576.97	140899	127670.13	1763886	1760671.88	1622546.13	158026.14	146731.66	148815.64	3.52	0.56	annotated
32623416	2909	Acetoin acetate	C6H10O3	None	None	2350817.25	2255178.25	1952858.13	203435.2	153546.14	216570.73	294525.16	181795.34	175289.61	161576.97	140899	127670.13	1763886	1760671.88	1622546.13	158026.14	146731.66	148815.64	3.52	0.56	annotated
32623417	2909	Sherry lactone	C6H10O3	None	None	2350817.25	2255178.25	1952858.13	203435.2	153546.14	216570.73	294525.16	181795.34	175289.61	161576.97	140899	127670.13	1763886	1760671.88	1622546.13	158026.14	146731.66	148815.64	3.52	0.56	annotated
32623418	2909	(3R)-3-Methyl-2-oxopentanoic acid	C6H10O3	None	None	2350817.25	2255178.25	1952858.13	203435.2	153546.14	216570.73	294525.16	181795.34	175289.61	161576.97	140899	127670.13	1763886	1760671.88	1622546.13	158026.14	146731.66	148815.64	3.52	0.56	annotated
32623419	2909	1-Oxa-2-oxo-3-hydroxycycloheptane	C6H10O3	Metabolism; Xenobiotics biodegradation and metabolism	Caprolactam degradation	2350817.25	2255178.25	1952858.13	203435.2	153546.14	216570.73	294525.16	181795.34	175289.61	161576.97	140899	127670.13	1763886	1760671.88	1622546.13	158026.14	146731.66	148815.64	3.52	0.56	annotated
32623420	2909	3S-methyl-2-oxo-pentanoic acid	C6H10O3	Metabolism; Biosynthesis of other secondary metabolites Metabolism; Amino acid metabolism Metabolism; Amino acid metabolism BMA Synthesis	Glucosinolate biosynthesis Valine, leucine and isoleucine degradation Valine, leucine and isoleucine biosynthesis IG-Amino-acid Biosynthesis 2	2350817.25	2255178.25	1952858.13	203435.2	153546.14	216570.73	294525.16	181795.34	175289.61	161576.97	140899	127670.13	1763886	1760671.88	1622546.13	158026.14	146731.66	148815.64	3.52	0.56	annotated
32623421	2909	2-Hydroxyethyl methacrylate	C6H10O3	None	None	2350817.25	2255178.25	1952858.13	203435.2	153546.14	216570.73	294525.16	181795.34	175289.61	161576.97	140899	127670.13	1763886	1760671.88	1622546.13	158026.14	146731.66	148815.64	3.52	0.56	annotated
32623422	2909	beta-Ketoisocaproate	C6H10O3	Metabolism; Amino acid metabolism	Valine, leucine and isoleucine degradation	2350817.25	2255178.25	1952858.13	203435.2	153546.14	216570.73	294525.16	181795.34	175289.61	161576.97	140899	127670.13	1763886	1760671.88	1622546.13	158026.14	146731.66	148815.64	3.52	0.56	annotated
32623423	2909	(R)-Pantolactone	C6H10O3	None	None	2350817.25	2255178.25	1952858.13	203435.2	153546.14	216570.73	294525.16	181795.34	175289.61	161576.97	140899	127670.13	1763886	1760671.88	1622546.13	158026.14	146731.66	148815.64	3.52	0.56	annotated
32623424	2909	6-Hydroxyhexan-6-olide	C6H10O3	None	None	2350817.25	2255178.25	1952858.13	203435.2	153546.14	216570.73	294525.16	181795.34	175289.61	161576.97	140899	127670.13	1763886	1760671.88	1622546.13	158026.14	146731.66	148815.64	3.52	0.56	annotated
32623425	2909	4-Hydroxy-4-methyltetrahydro-2H-pyran-2-one	C6H10O3	None	None	2350817.25	2255178.25	1952858.13	203435.2	153546.14	216570.73	294525.16	181795.34	175289.61	161576.97	140899	127670.13	1763886	1760671.88	1622546.13	158026.14	146731.66	148815.64	3.52	0.56	annotated
32623426	2909	4-keto-n-caproic acid	C6H10O3	None	None	2350817.25	2255178.25	1952858.13	203435.2	153546.14	216570.73	294525.16	181795.34	175289.61	161576.97	140899	127670.13	1763886	1760671.88	1622546.13	158026.14	146731.66	148815.64	3.52	0.56	annotated
32623202	2853	4'-Methylliquiritigenin 7-rhamnoside	C22H24O8	None	None	58466.3	52953.99	64202.36	0	0	0	0	0	0	0	0	0	52715.84	46138.13	48682.59	0	0	0	3.42	0	annotated
32623203	2853	8-Acetoxypinoresinol	C22H24O8	None	None	58466.3	52953.99	64202.36	0	0	0	0	0	0	0	0	0	52715.84	46138.13	48682.59	0	0	0	3.42	0	annotated
32623204	2853	1-Acetoxypinoresinol	C22H24O8	None	None	58466.3	52953.99	64202.36	0	0	0	0	0	0	0	0	0	52715.84	46138.13	48682.59	0	0	0	3.42	0	annotated
32623205	2853	Lophotoxin	C22H24O8	None	None	58466.3	52953.99	64202.36	0	0	0	0	0	0	0	0	0	52715.84	46138.13	48682.59	0	0	0	3.42	0	annotated
32623206	2853	3,7-Dihydroxy-2-[4-hydroxy-3-(4-hydroxy-3-methylbutyl)phenyl]-5,6-dimethoxy-4H-1-benzopyran-4-one	C22H24O8	None	None	58466.3	52953.99	64202.36	0	0	0	0	0	0	0	0	0	52715.84	46138.13	48682.59	0	0	0	3.42	0	annotated
32623207	2853	Aliarin	C22H24O8	None	None	58466.3	52953.99	64202.36	0	0	0	0	0	0	0	0	0	52715.84	46138.13	48682.59	0	0	0	3.42	0	annotated
32625223	3547	6-Hydroxymelatonin glucuronide	C19H24N2O9	None	None	53694.97	52271.07	54050.29	0	0	0	0	0	0	0	0	0	50216.02	44127.5	45327.88	0	0	0	3.32	0	annotated
32620690	1922	9-Nitroanthracene	C14H9NO2	None	None	55246.61	58070.57	45530.13	0	0	0	0	0	0	0	0	0	30152.1	32291.6	45844.52	0	0	0	3.11	0	annotated
32620692	1922	Trisphaeridine	C14H9NO2	None	None	55246.61	58070.57	45530.13	0	0	0	0	0	0	0	0	0	30152.1	32291.6	45844.52	0	0	0	3.11	0	annotated
32620693	1922	2-Aminoanthraquinone	C14H9NO2	None	None	55246.61	58070.57	45530.13	0	0	0	0	0	0	0	0	0	30152.1	32291.6	45844.52	0	0	0	3.11	0	annotated
32616910	1262	Pantothenol	C9H19NO4	None	None	348265.69	277173.66	265634.47	47933.59	67267.98	20300.42	57705.2	51396.82	26011.27	85175.3	22820.27	20837.78	305655.59	269181.47	774306.19	31486.58	40207.37	80962.07	2.98	0.31	annotated
32616912	1262	Pantothenol	C9H19NO4	Metabolism; Metabolism of cofactors and vitamins	Pantothenate and CoA biosynthesis	348265.69	277173.66	265634.47	47933.59	67267.98	20300.42	57705.2	51396.82	26011.27	85175.3	22820.27	20837.78	305655.59	269181.47	774306.19	31486.58	40207.37	80962.07	2.98	0.31	annotated
32618689	1597	hydroxyisovaleroyl carnitine	C12H23NO5	None	None	271961.56	187379.81	166804.72	37607.57	34930.57	18919.82	33601.77	37951.88	35304.02	41647.47	20148.16	15925.24	227735.7	184984.05	166451.25	17604.5	21961.37	38552.07	2.88	0.58	annotated
32621366	2151	2,3-Dihydro-4-methylfuran	C5H8O	None	None	39060.32	43699.76	37919.59	0	0	0	0	0	0	0	0	0	35510.81	33537.54	28044.59	0	0	0	2.85	0	annotated
32621367	2151	3E-pentene-2-one	C5H8O	None	None	39060.32	43699.76	37919.59	0	0	0	0	0	0	0	0	0	35510.81	33537.54	28044.59	0	0	0	2.85	0	annotated
32621368	2151	Prenal	C5H8O	Metabolism; Metabolism of terpenoids and polyketides	Zeatin biosynthesis	39060.32	43699.76	37919.59	0	0	0	0	0	0	0	0	0	35510.81	33537.54	28044.59	0	0	0	2.85	0	annotated
32621369	2151	2-Pentenal	C5H8O	None	None	39060.32	43699.76	37919.59	0	0	0	0	0	0	0	0	0	35510.81	33537.54	28044.59	0	0	0	2.85	0	annotated
32621370	2151	1-Penten-3-one	C5H8O	None	None	39060.32	43699.76	37919.59	0	0	0	0	0	0	0	0	0	35510.81	33537.54	28044.59	0	0	0	2.85	0	annotated
32621371	2151	4-penten-2-one	C5H8O	None	None	39060.32	43699.76	37919.59	0	0	0	0	0	0	0	0	0	35510.81	33537.54	28044.59	0	0	0	2.85	0	annotated
32621372	2151	Cyclopentanone	C5H8O	None	None	39060.32	43699.76	37919.59	0	0	0	0	0	0	0	0	0	35510.81	33537.54	28044.59	0	0	0	2.85	0	annotated
32621373	2151	Tiglic aldehyde	C5H8O	None	None	39060.32	43699.76	37919.59	0	0	0	0	0	0	0	0	0	35510.81	33537.54	28044.59	0	0	0	2.85	0	annotated
32621374	2151	3-Methyl-3-buten-2-one	C5H8O	None	None	39060.32	43699.76	37919.59	0	0	0	0	0	0	0	0	0	35510.81	33537.54	28044.59	0	0	0	2.85	0	annotated
32621375	2151	xi-2,3-Dihydro-3-methylfuran	C5H8O	None	None	39060.32	43699.76	37919.59	0	0	0	0	0	0	0	0	0	35510.81	33537.54	28044.59	0	0	0	2.85	0	annotated
32621376	2151	4-Pentenal	C5H8O	None	None	39060.32	43699.76	37919.59	0	0	0	0	0	0	0	0	0	35510.81	33537.54	28044.59	0	0	0	2.85	0	annotated
32623152	2850	4-Oxononanal	C9H16O2	None	None	237695.58	239949.42	199169.91	27056.26	41867.49	54190.49	29451.06	33105.81	41593.39	32145.44	39314.34	29963.37	222059.7	184641.58	179040.25	43211.96	26751.29	32813.75	2.52	0.03	annotated
32623153	2850	cis-3-Hexenyl propanoate	C9H16O2	None	None	237695.58	239949.42	199169.91	27056.26	41867.49	54190.49	29451.06	33105.81	41593.39	32145.44	39314.34	29963.37	222059.7	184641.58	179040.25	43211.96	26751.29	32813.75	2.52	0.03	annotated
32623154	2850	2-Hexenyl propionate	C9H16O2	None	None	237695.58	239949.42	199169.91	27056.26	41867.49	54190.49	29451.06	33105.81	41593.39	32145.44	39314.34	29963.37	222059.7	184641.58	179040.25	43211.96	26751.29	32813.75	2.52	0.03	annotated
32623155	2850	4-Hydroxynonenal	C9H16O2	None	None	237695.58	239949.42	199169.91	27056.26	41867.49	54190.49	29451.06	33105.81	41593.39	32145.44	39314.34	29963.37	222059.7	184641.58	179040.25	43211.96	26751.29	32813.75	2.52	0.03	annotated
32623156	2850	Methyl 3-Octenoate	C9H16O2	None	None	237695.58	239949.42	199169.91	27056.26	41867.49	54190.49	29451.06	33105.81	41593.39	32145.44	39314.34	29963.37	222059.7	184641.58	179040.25	43211.96	26751.29	32813.75	2.52	0.03	annotated
32623157	2850	(E)-Oak lactone	C9H16O2	None	None	237695.58	239949.42	199169.91	27056.26	41867.49	54190.49	29451.06	33105.81	41593.39	32145.44	39314.34	29963.37	222059.7	184641.58	179040.25	43211.96	26751.29	32813.75	2.52	0.03	annotated
32623158	2850	(E)-2-Ethyl heptenoate	C9H16O2	None	None	237695.58	239949.42	199169.91	27056.26	41867.49	54190.49	29451.06	33105.81	41593.39	32145.44	39314.34	29963.37	222059.7	184641.58	179040.25	43211.96	26751.29	32813.75	2.52	0.03	annotated
32623159	2850	3,4-Epoxynonanal	C9H16O2	None	None	237695.58	239949.42	199169.91	27056.26	41867.49	54190.49	29451.06	33105.81	41593.39	32145.44	39314.34	29963.37	222059.7	184641.58	179040.25	43211.96	26751.29	32813.75	2.52	0.03	annotated
32623160	2850	Quercuslactone a	C9H16O2	None	None	237695.58	239949.42	199169.91	27056.26	41867.49	54190.49	29451.06	33105.81	41593.39	32145.44	39314.34	29963.37	222059.7	184641.58	179040.25	43211.96	26751.29	32813.75	2.52	0.03	annotated
32623161	2850	6-Hydroxy-4,6-dimethyl-3-hepten-2-one	C9H16O2	None	None	237695.58	239949.42	199169.91	27056.26	41867.49	54190.49	29451.06	33105.81	41593.39	32145.44	39314.34	29963.37	222059.7	184641.58	179040.25	43211.96	26751.29	32813.75	2.52	0.03	annotated
32623162	2850	Methyl 4Z-octenoate	C9H16O2	None	None	237695.58	239949.42	199169.91	27056.26	41867.49	54190.49	29451.06	33105.81	41593.39	32145.44	39314.34	29963.37	222059.7	184641.58	179040.25	43211.96	26751.29	32813.75	2.52	0.03	annotated
32623163	2850	2-Propenyl hexanoate	C9H16O2	None	None	237695.58	239949.42	199169.91	27056.26	41867.49	54190.49	29451.06	33105.81	41593.39	32145.44	39314.34	29963.37	222059.7	184641.58	179040.25	43211.96	26751.29	32813.75	2.52	0.03	annotated
32623164	2850	cis-Ethyl 4-heptenoate	C9H16O2	None	None	237695.58	239949.42	199169.91	27056.26	41867.49	54190.49	29451.06	33105.81	41593.39	32145.44	39314.34	29963.37	222059.7	184641.58	179040.25	43211.96	26751.29	32813.75	2.52	0.03	annotated
32623165	2850	Hept-trans-2-en-1-yl acetate	C9H16O2	None	None	237695.58	239949.42	199169.91	27056.26	41867.49	54190.49	29451.06	33105.81	41593.39	32145.44	39314.34	29963.37	222059.7	184641.58	179040.25	43211.96	26751.29	32813.75	2.52	0.03	annotated
32623166	2850	2-Propenyl 2-ethylbutanoate	C9H16O2	None	None	237695.58	239949.42	199169.91	27056.26	41867.49	54190.49	29451.06	33105.81	41593.39	32145.44	39314.34	29963.37	222059.7	184641.58	179040.25	43211.96	26751.29	32813.75	2.52	0.03	annotated
32623167	2850	Cyclohexyl propionate	C9H16O2	None	None	237695.58	239949.42	199169.91	27056.26	41867.49	54190.49	29451.06	33105.81	41593.39	32145.44	39314.34	29963.37	222059.7	184641.58	179040.25	43211.96	26751.29	32813.75	2.52	0.03	annotated
32623168	2850	2,4-Nonanedione	C9H16O2	None	None	237695.58	239949.42	199169.91	27056.26	41867.49	54190.49	29451.06	33105.81	41593.39	32145.44	39314.34	29963.37	222059.7	184641.58	179040.25	43211.96	26751.29	32813.75	2.52	0.03	annotated
32623169	2850	alpha-nonylenic acid	C9H16O2	None	None	237695.58	239949.42	199169.91	27056.26	41867.49	54190.49	29451.06	33105.81	41593.39	32145.44	39314.34	29963.37	222059.7	184641.58	179040.25	43211.96	26751.29	32813.75	2.52	0.03	annotated
32623170	2850	6-Butyltetrahydro-2H-pyran-2-one	C9H16O2	None	None	237695.58	239949.42	199169.91	27056.26	41867.49	54190.49	29451.06	33105.81	41593.39	32145.44	39314.34	29963.37	222059.7	184641.58	179040.25	43211.96	26751.29	32813.75	2.52	0.03	annotated
32623171	2850	gamma-nonanolide	C9H16O2	None	None	237695.58	239949.42	199169.91	27056.26	41867.49	54190.49	29451.06	33105.81	41593.39	32145.44	39314.34	29963.37	222059.7	184641.58	179040.25	43211.96	26751.29	32813.75	2.52	0.03	annotated
32623172	2850	Ethyl cyclohexanecarboxylate	C9H16O2	None	None	237695.58	239949.42	199169.91	27056.26	41867.49	54190.49	29451.06	33105.81	41593.39	32145.44	39314.34	29963.37	222059.7	184641.58	179040.25	43211.96	26751.29	32813.75	2.52	0.03	annotated
32623173	2850	Methyl (E)-2-octenoate	C9H16O2	None	None	237695.58	239949.42	199169.91	27056.26	41867.49	54190.49	29451.06	33105.81	41593.39	32145.44	39314.34	29963.37	222059.7	184641.58	179040.25	43211.96	26751.29	32813.75	2.52	0.03	annotated
32623174	2850	Isobutyl angelate	C9H16O2	None	None	237695.58	239949.42	199169.91	27056.26	41867.49	54190.49	29451.06	33105.81	41593.39	32145.44	39314.34	29963.37	222059.7	184641.58	179040.25	43211.96	26751.29	32813.75	2.52	0.03	annotated
32623175	2850	(E)-3-Heptenyl acetate	C9H16O2	None	None	237695.58	239949.42	199169.91	27056.26	41867.49	54190.49	29451.06	33105.81	41593.39	32145.44	39314.34	29963.37	222059.7	184641.58	179040.25	43211.96	26751.29	32813.75	2.52	0.03	annotated
32623176	2850	2-Hydroxy-2,6,6-trimethylcyclohexanone	C9H16O2	None	None	237695.58	239949.42	199169.91	27056.26	41867.49	54190.49	29451.06	33105.81	41593.39	32145.44	39314.34	29963.37	222059.7	184641.58	179040.25	43211.96	26751.29	32813.75	2.52	0.03	annotated
32623177	2850	Methyl 2-octenoate	C9H16O2	None	None	237695.58	239949.42	199169.91	27056.26	41867.49	54190.49	29451.06	33105.81	41593.39	32145.44	39314.34	29963.37	222059.7	184641.58	179040.25	43211.96	26751.29	32813.75	2.52	0.03	annotated
32623178	2850	Prenyl isobutyrate	C9H16O2	None	None	237695.58	239949.42	199169.91	27056.26	41867.49	54190.49	29451.06	33105.81	41593.39	32145.44	39314.34	29963.37	222059.7	184641.58	179040.25	43211.96	26751.29	32813.75	2.52	0.03	annotated
32623179	2850	Chalcogran	C9H16O2	None	None	237695.58	239949.42	199169.91	27056.26	41867.49	54190.49	29451.06	33105.81	41593.39	32145.44	39314.34	29963.37	222059.7	184641.58	179040.25	43211.96	26751.29	32813.75	2.52	0.03	annotated
32623180	2850	gamma-Nonalactone	C9H16O2	None	None	237695.58	239949.42	199169.91	27056.26	41867.49	54190.49	29451.06	33105.81	41593.39	32145.44	39314.34	29963.37	222059.7	184641.58	179040.25	43211.96	26751.29	32813.75	2.52	0.03	annotated
32623181	2850	Nonane-4,6-dione	C9H16O2	None	None	237695.58	239949.42	199169.91	27056.26	41867.49	54190.49	29451.06	33105.81	41593.39	32145.44	39314.34	29963.37	222059.7	184641.58	179040.25	43211.96	26751.29	32813.75	2.52	0.03	annotated
32623182	2850	3-Methylenehexyl acetate	C9H16O2	None	None	237695.58	239949.42	199169.91	27056.26	41867.49	54190.49	29451.06	33105.81	41593.39	32145.44	39314.34	29963.37	222059.7	184641.58	179040.25	43211.96	26751.29	32813.75	2.52	0.03	annotated
32623183	2850	Isopropyl 2-methyl-2E-pentenoate	C9H16O2	None	None	237695.58	239949.42	199169.91	27056.26	41867.49	54190.49	29451.06	33105.81	41593.39	32145.44	39314.34	29963.37	222059.7	184641.58	179040.25	43211.96	26751.29	32813.75	2.52	0.03	annotated
32623184	2850	(E)-2-Methyl-2-butenyl butyrate	C9H16O2	None	None	237695.58	239949.42	199169.91	27056.26	41867.49	54190.49	29451.06	33105.81	41593.39	32145.44	39314.34	29963.37	222059.7	184641.58	179040.25	43211.96	26751.29	32813.75	2.52	0.03	annotated
32623185	2850	2-Methyl-1,6-dioxaspiro[4.5]decane	C9H16O2	None	None	237695.58	239949.42	199169.91	27056.26	41867.49	54190.49	29451.06	33105.81	41593.39	32145.44	39314.34	29963.37	222059.7	184641.58	179040.25	43211.96	26751.29	32813.75	2.52	0.03	annotated
32623186	2850	(5S,7S)-7-Methyl-1,6-dioxaspiro[4.5]decane	C9H16O2	None	None	237695.58	239949.42	199169.91	27056.26	41867.49	54190.49	29451.06	33105.81	41593.39	32145.44	39314.34	29963.37	222059.7	184641.58	179040.25	43211.96	26751.29	32813.75	2.52	0.03	annotated
32623187	2850	(S)-1,7-Dioxaspiro[5.5]undecane	C9H16O2	None	None	237695.58	239949.42	199169.91	27056.26	41867.49	54190.49	29451.06	33105.81	41593.39	32145.44	39314.34	29963.37	222059.7	184641.58	179040.25	43211.96	26751.29	32813.75	2.52	0.03	annotated
32623188	2850	2-Ethyl-1,6-dioxaspiro[4.4]nonane	C9H16O2	None	None	237695.58	239949.42	199169.91	27056.26	41867.49	54190.49	29451.06	33105.81	41593.39	32145.44	39314.34	29963.37	222059.7	184641.58	179040.25	43211.96	26751.29	32813.75	2.52	0.03	annotated
32623189	2850	(5R,7S)-7-Methyl-1,6-dioxaspiro[4.5]decane	C9H16O2	None	None	237695.58	239949.42	199169.91	27056.26	41867.49	54190.49	29451.06	33105.81	41593.39	32145.44	39314.34	29963.37	222059.7	184641.58	179040.25	43211.96	26751.29	32813.75	2.52	0.03	annotated
32623190	2850	2S,5R-chalcogran	C9H16O2	None	None	237695.58	239949.42	199169.91	27056.26	41867.49	54190.49	29451.06	33105.81	41593.39	32145.44	39314.34	29963.37	222059.7	184641.58	179040.25	43211.96	26751.29	32813.75	2.52	0.03	annotated
32623191	2850	Nonan-2,5-dione	C9H16O2	None	None	237695.58	239949.42	199169.91	27056.26	41867.49	54190.49	29451.06	33105.81	41593.39	32145.44	39314.34	29963.37	222059.7	184641.58	179040.25	43211.96	26751.29	32813.75	2.52	0.03	annotated
32623192	2850	6Z-Nonenoic acid	C9H16O2	None	None	237695.58	239949.42	199169.91	27056.26	41867.49	54190.49	29451.06	33105.81	41593.39	32145.44	39314.34	29963.37	222059.7	184641.58	179040.25	43211.96	26751.29	32813.75	2.52	0.03	annotated
32623193	2850	2,6-Dimethyl-5-heptenoic acid	C9H16O2	None	None	237695.58	239949.42	199169.91	27056.26	41867.49	54190.49	29451.06	33105.81	41593.39	32145.44	39314.34	29963.37	222059.7	184641.58	179040.25	43211.96	26751.29	32813.75	2.52	0.03	annotated
32623194	2850	2E-nonenoic acid	C9H16O2	None	None	237695.58	239949.42	199169.91	27056.26	41867.49	54190.49	29451.06	33105.81	41593.39	32145.44	39314.34	29963.37	222059.7	184641.58	179040.25	43211.96	26751.29	32813.75	2.52	0.03	annotated
32623195	2850	6E-nonenoic acid	C9H16O2	None	None	237695.58	239949.42	199169.91	27056.26	41867.49	54190.49	29451.06	33105.81	41593.39	32145.44	39314.34	29963.37	222059.7	184641.58	179040.25	43211.96	26751.29	32813.75	2.52	0.03	annotated
32623196	2850	4E-nonenoic acid	C9H16O2	None	None	237695.58	239949.42	199169.91	27056.26	41867.49	54190.49	29451.06	33105.81	41593.39	32145.44	39314.34	29963.37	222059.7	184641.58	179040.25	43211.96	26751.29	32813.75	2.52	0.03	annotated
32623197	2850	3Z-nonenoic acid	C9H16O2	None	None	237695.58	239949.42	199169.91	27056.26	41867.49	54190.49	29451.06	33105.81	41593.39	32145.44	39314.34	29963.37	222059.7	184641.58	179040.25	43211.96	26751.29	32813.75	2.52	0.03	annotated
32623198	2850	8-nonylenic acid	C9H16O2	None	None	237695.58	239949.42	199169.91	27056.26	41867.49	54190.49	29451.06	33105.81	41593.39	32145.44	39314.34	29963.37	222059.7	184641.58	179040.25	43211.96	26751.29	32813.75	2.52	0.03	annotated
32623199	2850	beta-nonylenic acid	C9H16O2	None	None	237695.58	239949.42	199169.91	27056.26	41867.49	54190.49	29451.06	33105.81	41593.39	32145.44	39314.34	29963.37	222059.7	184641.58	179040.25	43211.96	26751.29	32813.75	2.52	0.03	annotated
32623200	2850	6-methyl-5-octenoic acid	C9H16O2	None	None	237695.58	239949.42	199169.91	27056.26	41867.49	54190.49	29451.06	33105.81	41593.39	32145.44	39314.34	29963.37	222059.7	184641.58	179040.25	43211.96	26751.29	32813.75	2.52	0.03	annotated
32623201	2850	2-amyl 3-butenoic acid	C9H16O2	None	None	237695.58	239949.42	199169.91	27056.26	41867.49	54190.49	29451.06	33105.81	41593.39	32145.44	39314.34	29963.37	222059.7	184641.58	179040.25	43211.96	26751.29	32813.75	2.52	0.03	annotated
32624693	3272	beta,beta-dimethyl acrylic acid	C5H8O2	None	None	274002	81537.34	573384.38	25940.03	23770.2	27257.99	79693.02	21532.96	23377.19	19016.3	24360.47	25492.7	66394.8	46376.53	102781.75	27143.34	23020.99	22365.5	2.35	0.59	annotated
32624694	3272	Dihydro-5-methyl-2(3H)-furanone	C5H8O2	None	None	274002	81537.34	573384.38	25940.03	23770.2	27257.99	79693.02	21532.96	23377.19	19016.3	24360.47	25492.7	66394.8	46376.53	102781.75	27143.34	23020.99	22365.5	2.35	0.59	annotated
32624695	3272	ethyl 2E-propenoate	C5H8O2	None	None	274002	81537.34	573384.38	25940.03	23770.2	27257.99	79693.02	21532.96	23377.19	19016.3	24360.47	25492.7	66394.8	46376.53	102781.75	27143.34	23020.99	22365.5	2.35	0.59	annotated
32624696	3272	Dihydro-3-methyl-2(3H)-furanone	C5H8O2	None	None	274002	81537.34	573384.38	25940.03	23770.2	27257.99	79693.02	21532.96	23377.19	19016.3	24360.47	25492.7	66394.8	46376.53	102781.75	27143.34	23020.99	22365.5	2.35	0.59	annotated
32624697	3272	2-ethyl acrylic acid	C5H8O2	None	None	274002	81537.34	573384.38	25940.03	23770.2	27257.99	79693.02	21532.96	23377.19	19016.3	24360.47	25492.7	66394.8	46376.53	102781.75	27143.34	23020.99	22365.5	2.35	0.59	annotated
32624698	3272	Tiglic acid	C5H8O2	None	None	274002	81537.34	573384.38	25940.03	23770.2	27257.99	79693.02	21532.96	23377.19	19016.3	24360.47	25492.7	66394.8	46376.53	102781.75	27143.34	23020.99	22365.5	2.35	0.59	annotated
32624699	3272	Angelic acid	C5H8O2	None	None	274002	81537.34	573384.38	25940.03	23770.2	27257.99	79693.02	21532.96	23377.19	19016.3	24360.47	25492.7	66394.8	46376.53	102781.75	27143.34	23020.99	22365.5	2.35	0.59	annotated
32624700	3272	Glutaral	C5H8O2	None	None	274002	81537.34	573384.38	25940.03	23770.2	27257.99	79693.02	21532.96	23377.19	19016.3	24360.47	25492.7	66394.8	46376.53	102781.75	27143.34	23020.99	22365.5	2.35	0.59	annotated
32624701	3272	Isopropenyl acetate	C5H8O2	None	None	274002	81537.34	573384.38	25940.03	23770.2	27257.99	79693.02	21532.96	23377.19	19016.3	24360.47	25492.7	66394.8	46376.53	102781.75	27143.34	23020.99	22365.5	2.35	0.59	annotated
32624702	3272	Methyl methacrylate	C5H8O2	Human Diseases; Cancers	Chemical carcinogenesis	274002	81537.34	573384.38	25940.03	23770.2	27257.99	79693.02	21532.96	23377.19	19016.3	24360.47	25492.7	66394.8	46376.53	102781.75	27143.34	23020.99	22365.5	2.35	0.59	annotated
32624703	3272	3-Methylbutyrolactone	C5H8O2	None	None	274002	81537.34	573384.38	25940.03	23770.2	27257.99	79693.02	21532.96	23377.19	19016.3	24360.47	25492.7	66394.8	46376.53	102781.75	27143.34	23020.99	22365.5	2.35	0.59	annotated
32624704	3272	Pentane-2,4-dione	C5H8O2	None	None	274002	81537.34	573384.38	25940.03	23770.2	27257.99	79693.02	21532.96	23377.19	19016.3	24360.47	25492.7	66394.8	46376.53	102781.75	27143.34	23020.99	22365.5	2.35	0.59	annotated
32624705	3272	Allyl acetic acid	C5H8O2	None	None	274002	81537.34	573384.38	25940.03	23770.2	27257.99	79693.02	21532.96	23377.19	19016.3	24360.47	25492.7	66394.8	46376.53	102781.75	27143.34	23020.99	22365.5	2.35	0.59	annotated
32624706	3272	2,3-Pentanedione	C5H8O2	None	None	274002	81537.34	573384.38	25940.03	23770.2	27257.99	79693.02	21532.96	23377.19	19016.3	24360.47	25492.7	66394.8	46376.53	102781.75	27143.34	23020.99	22365.5	2.35	0.59	annotated
32624707	3272	Dihydro-2-methyl-3(2H)-furanone	C5H8O2	None	None	274002	81537.34	573384.38	25940.03	23770.2	27257.99	79693.02	21532.96	23377.19	19016.3	24360.47	25492.7	66394.8	46376.53	102781.75	27143.34	23020.99	22365.5	2.35	0.59	annotated
32624708	3272	2-Pentenoic acid	C5H8O2	None	None	274002	81537.34	573384.38	25940.03	23770.2	27257.99	79693.02	21532.96	23377.19	19016.3	24360.47	25492.7	66394.8	46376.53	102781.75	27143.34	23020.99	22365.5	2.35	0.59	annotated
32624709	3272	5-Valerolactone	C5H8O2	None	None	274002	81537.34	573384.38	25940.03	23770.2	27257.99	79693.02	21532.96	23377.19	19016.3	24360.47	25492.7	66394.8	46376.53	102781.75	27143.34	23020.99	22365.5	2.35	0.59	annotated
32624710	3272	beta-penteic acid	C5H8O2	None	None	274002	81537.34	573384.38	25940.03	23770.2	27257.99	79693.02	21532.96	23377.19	19016.3	24360.47	25492.7	66394.8	46376.53	102781.75	27143.34	23020.99	22365.5	2.35	0.59	annotated
32624711	3272	Isopropenylacetic acid	C5H8O2	None	None	274002	81537.34	573384.38	25940.03	23770.2	27257.99	79693.02	21532.96	23377.19	19016.3	24360.47	25492.7	66394.8	46376.53	102781.75	27143.34	23020.99	22365.5	2.35	0.59	annotated
32619068	1691	3,4-Dihydro-5-propanoyl-2H-pyrrole	C7H11NO	None	None	205462.77	177928.66	173670.14	37041.3	27051.53	39984.61	29722.38	32593.02	37342.84	39302.64	57481.64	28234.94	163106.92	208985.72	169239.19	34698.95	31234.38	49283.24	2.34	-0.27	annotated
32619069	1691	4-Butyloxazole	C7H11NO	None	None	205462.77	177928.66	173670.14	37041.3	27051.53	39984.61	29722.38	32593.02	37342.84	39302.64	57481.64	28234.94	163106.92	208985.72	169239.19	34698.95	31234.38	49283.24	2.34	-0.27	annotated
32619070	1691	5-Butyloxazole	C7H11NO	None	None	205462.77	177928.66	173670.14	37041.3	27051.53	39984.61	29722.38	32593.02	37342.84	39302.64	57481.64	28234.94	163106.92	208985.72	169239.19	34698.95	31234.38	49283.24	2.34	-0.27	annotated
32619072	1691	2-Ethyl-5-imino-1-cyclopenten-1-ol	C7H11NO	None	None	205462.77	177928.66	173670.14	37041.3	27051.53	39984.61	29722.38	32593.02	37342.84	39302.64	57481.64	28234.94	163106.92	208985.72	169239.19	34698.95	31234.38	49283.24	2.34	-0.27	annotated
32619074	1691	6-Acetyl-1,2,3,4-tetrahydropyridine	C7H11NO	None	None	205462.77	177928.66	173670.14	37041.3	27051.53	39984.61	29722.38	32593.02	37342.84	39302.64	57481.64	28234.94	163106.92	208985.72	169239.19	34698.95	31234.38	49283.24	2.34	-0.27	annotated
32619083	1691	2-Methyl-5-propyloxazole	C7H11NO	None	None	205462.77	177928.66	173670.14	37041.3	27051.53	39984.61	29722.38	32593.02	37342.84	39302.64	57481.64	28234.94	163106.92	208985.72	169239.19	34698.95	31234.38	49283.24	2.34	-0.27	annotated
32619084	1691	5-Methyl-2-propyloxazole	C7H11NO	None	None	205462.77	177928.66	173670.14	37041.3	27051.53	39984.61	29722.38	32593.02	37342.84	39302.64	57481.64	28234.94	163106.92	208985.72	169239.19	34698.95	31234.38	49283.24	2.34	-0.27	annotated
32619085	1691	4-Ethyl-2,5-dimethyloxazole	C7H11NO	None	None	205462.77	177928.66	173670.14	37041.3	27051.53	39984.61	29722.38	32593.02	37342.84	39302.64	57481.64	28234.94	163106.92	208985.72	169239.19	34698.95	31234.38	49283.24	2.34	-0.27	annotated
32619086	1691	2-Ethyl-4,5-dimethyloxazole	C7H11NO	None	None	205462.77	177928.66	173670.14	37041.3	27051.53	39984.61	29722.38	32593.02	37342.84	39302.64	57481.64	28234.94	163106.92	208985.72	169239.19	34698.95	31234.38	49283.24	2.34	-0.27	annotated
32619087	1691	5-Ethyl-2,4-dimethyloxazole	C7H11NO	None	None	205462.77	177928.66	173670.14	37041.3	27051.53	39984.61	29722.38	32593.02	37342.84	39302.64	57481.64	28234.94	163106.92	208985.72	169239.19	34698.95	31234.38	49283.24	2.34	-0.27	annotated
32619088	1691	2-Methyl-4-propyloxazole	C7H11NO	None	None	205462.77	177928.66	173670.14	37041.3	27051.53	39984.61	29722.38	32593.02	37342.84	39302.64	57481.64	28234.94	163106.92	208985.72	169239.19	34698.95	31234.38	49283.24	2.34	-0.27	annotated
32619089	1691	4-Methyl-2-propyloxazole	C7H11NO	None	None	205462.77	177928.66	173670.14	37041.3	27051.53	39984.61	29722.38	32593.02	37342.84	39302.64	57481.64	28234.94	163106.92	208985.72	169239.19	34698.95	31234.38	49283.24	2.34	-0.27	annotated
32626754	4685	Isohydrosorbic acid	C6H10O2	None	None	43319.88	34889.39	32356.04	6089.53	12420.17	7661.9	11654.88	5311.05	5659.97	6060.39	5682.56	9733.17	32590.58	39951.7	35825.15	8360.25	5961.16	7864.82	2.22	0.02	annotated
32626755	4685	Delta-Hexanolactone	C6H10O2	None	None	43319.88	34889.39	32356.04	6089.53	12420.17	7661.9	11654.88	5311.05	5659.97	6060.39	5682.56	9733.17	32590.58	39951.7	35825.15	8360.25	5961.16	7864.82	2.22	0.02	annotated
32626756	4685	epsilon-Caprolactone	C6H10O2	Metabolism; Xenobiotics biodegradation and metabolism	Caprolactam degradation	43319.88	34889.39	32356.04	6089.53	12420.17	7661.9	11654.88	5311.05	5659.97	6060.39	5682.56	9733.17	32590.58	39951.7	35825.15	8360.25	5961.16	7864.82	2.22	0.02	annotated
32626757	4685	Ethyl crotonate	C6H10O2	None	None	43319.88	34889.39	32356.04	6089.53	12420.17	7661.9	11654.88	5311.05	5659.97	6060.39	5682.56	9733.17	32590.58	39951.7	35825.15	8360.25	5961.16	7864.82	2.22	0.02	annotated
32626758	4685	Methyl 4-pentenoate	C6H10O2	None	None	43319.88	34889.39	32356.04	6089.53	12420.17	7661.9	11654.88	5311.05	5659.97	6060.39	5682.56	9733.17	32590.58	39951.7	35825.15	8360.25	5961.16	7864.82	2.22	0.02	annotated
32626759	4685	Allyl propionate	C6H10O2	None	None	43319.88	34889.39	32356.04	6089.53	12420.17	7661.9	11654.88	5311.05	5659.97	6060.39	5682.56	9733.17	32590.58	39951.7	35825.15	8360.25	5961.16	7864.82	2.22	0.02	annotated
32626760	4685	Dihydro-4,4-dimethyl-2(3H)-furanone	C6H10O2	None	None	43319.88	34889.39	32356.04	6089.53	12420.17	7661.9	11654.88	5311.05	5659.97	6060.39	5682.56	9733.17	32590.58	39951.7	35825.15	8360.25	5961.16	7864.82	2.22	0.02	annotated
32626761	4685	4-Methyl-2-pentenoic acid	C6H10O2	None	None	43319.88	34889.39	32356.04	6089.53	12420.17	7661.9	11654.88	5311.05	5659.97	6060.39	5682.56	9733.17	32590.58	39951.7	35825.15	8360.25	5961.16	7864.82	2.22	0.02	annotated
32626762	4685	2-Methyl-2-pentenoic acid	C6H10O2	None	None	43319.88	34889.39	32356.04	6089.53	12420.17	7661.9	11654.88	5311.05	5659.97	6060.39	5682.56	9733.17	32590.58	39951.7	35825.15	8360.25	5961.16	7864.82	2.22	0.02	annotated
32626763	4685	2-Methyl-3-pentenoic acid	C6H10O2	None	None	43319.88	34889.39	32356.04	6089.53	12420.17	7661.9	11654.88	5311.05	5659.97	6060.39	5682.56	9733.17	32590.58	39951.7	35825.15	8360.25	5961.16	7864.82	2.22	0.02	annotated
32626764	4685	4-Methyl-2,3-pentanedione	C6H10O2	None	None	43319.88	34889.39	32356.04	6089.53	12420.17	7661.9	11654.88	5311.05	5659.97	6060.39	5682.56	9733.17	32590.58	39951.7	35825.15	8360.25	5961.16	7864.82	2.22	0.02	annotated
32626765	4685	2-Methyl-4-pentenoic acid	C6H10O2	None	None	43319.88	34889.39	32356.04	6089.53	12420.17	7661.9	11654.88	5311.05	5659.97	6060.39	5682.56	9733.17	32590.58	39951.7	35825.15	8360.25	5961.16	7864.82	2.22	0.02	annotated
32626766	4685	cis-hex-3-enoic acid	C6H10O2	None	None	43319.88	34889.39	32356.04	6089.53	12420.17	7661.9	11654.88	5311.05	5659.97	6060.39	5682.56	9733.17	32590.58	39951.7	35825.15	8360.25	5961.16	7864.82	2.22	0.02	annotated
32626767	4685	3,4-Hexanedione	C6H10O2	None	None	43319.88	34889.39	32356.04	6089.53	12420.17	7661.9	11654.88	5311.05	5659.97	6060.39	5682.56	9733.17	32590.58	39951.7	35825.15	8360.25	5961.16	7864.82	2.22	0.02	annotated
32626768	4685	Hexane-2,3-dione	C6H10O2	None	None	43319.88	34889.39	32356.04	6089.53	12420.17	7661.9	11654.88	5311.05	5659.97	6060.39	5682.56	9733.17	32590.58	39951.7	35825.15	8360.25	5961.16	7864.82	2.22	0.02	annotated
32626769	4685	5-Oxohexanal	C6H10O2	None	None	43319.88	34889.39	32356.04	6089.53	12420.17	7661.9	11654.88	5311.05	5659.97	6060.39	5682.56	9733.17	32590.58	39951.7	35825.15	8360.25	5961.16	7864.82	2.22	0.02	annotated
32626770	4685	gamma-caprolactone	C6H10O2	None	None	43319.88	34889.39	32356.04	6089.53	12420.17	7661.9	11654.88	5311.05	5659.97	6060.39	5682.56	9733.17	32590.58	39951.7	35825.15	8360.25	5961.16	7864.82	2.22	0.02	annotated
32626771	4685	Prenyl formate	C6H10O2	None	None	43319.88	34889.39	32356.04	6089.53	12420.17	7661.9	11654.88	5311.05	5659.97	6060.39	5682.56	9733.17	32590.58	39951.7	35825.15	8360.25	5961.16	7864.82	2.22	0.02	annotated
32626772	4685	2-Hydroxycyclohexan-1-one	C6H10O2	Metabolism; Xenobiotics biodegradation and metabolism	Caprolactam degradation	43319.88	34889.39	32356.04	6089.53	12420.17	7661.9	11654.88	5311.05	5659.97	6060.39	5682.56	9733.17	32590.58	39951.7	35825.15	8360.25	5961.16	7864.82	2.22	0.02	annotated
32626773	4685	3-Hydroxycyclohexanone	C6H10O2	None	None	43319.88	34889.39	32356.04	6089.53	12420.17	7661.9	11654.88	5311.05	5659.97	6060.39	5682.56	9733.17	32590.58	39951.7	35825.15	8360.25	5961.16	7864.82	2.22	0.02	annotated
32626774	4685	Pyroterebic acid	C6H10O2	None	None	43319.88	34889.39	32356.04	6089.53	12420.17	7661.9	11654.88	5311.05	5659.97	6060.39	5682.56	9733.17	32590.58	39951.7	35825.15	8360.25	5961.16	7864.82	2.22	0.02	annotated
32626775	4685	2,2-dimethyl-3-butenoic acid	C6H10O2	None	None	43319.88	34889.39	32356.04	6089.53	12420.17	7661.9	11654.88	5311.05	5659.97	6060.39	5682.56	9733.17	32590.58	39951.7	35825.15	8360.25	5961.16	7864.82	2.22	0.02	annotated
32626776	4685	4-methyl-4-pentenoic acid	C6H10O2	None	None	43319.88	34889.39	32356.04	6089.53	12420.17	7661.9	11654.88	5311.05	5659.97	6060.39	5682.56	9733.17	32590.58	39951.7	35825.15	8360.25	5961.16	7864.82	2.22	0.02	annotated
32626777	4685	4-hydroxyhexenal	C6H10O2	None	None	43319.88	34889.39	32356.04	6089.53	12420.17	7661.9	11654.88	5311.05	5659.97	6060.39	5682.56	9733.17	32590.58	39951.7	35825.15	8360.25	5961.16	7864.82	2.22	0.02	annotated
32626778	4685	Adipaldehyde	C6H10O2	None	None	43319.88	34889.39	32356.04	6089.53	12420.17	7661.9	11654.88	5311.05	5659.97	6060.39	5682.56	9733.17	32590.58	39951.7	35825.15	8360.25	5961.16	7864.82	2.22	0.02	annotated
32626779	4685	2,5-Hexanedione	C6H10O2	None	None	43319.88	34889.39	32356.04	6089.53	12420.17	7661.9	11654.88	5311.05	5659.97	6060.39	5682.56	9733.17	32590.58	39951.7	35825.15	8360.25	5961.16	7864.82	2.22	0.02	annotated
32626780	4685	2Z-Hexenoic acid	C6H10O2	None	None	43319.88	34889.39	32356.04	6089.53	12420.17	7661.9	11654.88	5311.05	5659.97	6060.39	5682.56	9733.17	32590.58	39951.7	35825.15	8360.25	5961.16	7864.82	2.22	0.02	annotated
32626781	4685	gamma-hexenoic acid	C6H10O2	None	None	43319.88	34889.39	32356.04	6089.53	12420.17	7661.9	11654.88	5311.05	5659.97	6060.39	5682.56	9733.17	32590.58	39951.7	35825.15	8360.25	5961.16	7864.82	2.22	0.02	annotated
32626782	4685	Hydrosorbic acid	C6H10O2	None	None	43319.88	34889.39	32356.04	6089.53	12420.17	7661.9	11654.88	5311.05	5659.97	6060.39	5682.56	9733.17	32590.58	39951.7	35825.15	8360.25	5961.16	7864.82	2.22	0.02	annotated
32626783	4685	delta-hexenoic acid	C6H10O2	None	None	43319.88	34889.39	32356.04	6089.53	12420.17	7661.9	11654.88	5311.05	5659.97	6060.39	5682.56	9733.17	32590.58	39951.7	35825.15	8360.25	5961.16	7864.82	2.22	0.02	annotated
32626784	4685	trimethyl acrylic acid	C6H10O2	None	None	43319.88	34889.39	32356.04	6089.53	12420.17	7661.9	11654.88	5311.05	5659.97	6060.39	5682.56	9733.17	32590.58	39951.7	35825.15	8360.25	5961.16	7864.82	2.22	0.02	annotated
32626785	4685	3-Methyl-3Z-Pentenoic Acid	C6H10O2	None	None	43319.88	34889.39	32356.04	6089.53	12420.17	7661.9	11654.88	5311.05	5659.97	6060.39	5682.56	9733.17	32590.58	39951.7	35825.15	8360.25	5961.16	7864.82	2.22	0.02	annotated
32626786	4685	3-isopropyl acrylic acid	C6H10O2	None	None	43319.88	34889.39	32356.04	6089.53	12420.17	7661.9	11654.88	5311.05	5659.97	6060.39	5682.56	9733.17	32590.58	39951.7	35825.15	8360.25	5961.16	7864.82	2.22	0.02	annotated
32626787	4685	3-methyl-2Z-pentenoic acid	C6H10O2	None	None	43319.88	34889.39	32356.04	6089.53	12420.17	7661.9	11654.88	5311.05	5659.97	6060.39	5682.56	9733.17	32590.58	39951.7	35825.15	8360.25	5961.16	7864.82	2.22	0.02	annotated
32626788	4685	3-methyl-4-pentenoic acid	C6H10O2	None	None	43319.88	34889.39	32356.04	6089.53	12420.17	7661.9	11654.88	5311.05	5659.97	6060.39	5682.56	9733.17	32590.58	39951.7	35825.15	8360.25	5961.16	7864.82	2.22	0.02	annotated
32615489	1067	(2S,3S,4R)-3,4,4',7-Tetrahydroxyflavan	C15H14O5	None	None	96362.41	88575.79	77454.63	0	0	0	12952.87	0	0	0	17365.68	0	74170.55	61961.97	87520.64	0	17403.99	0	2.2	-0.42	annotated
32615490	1067	11-Methoxynoryangonin	C15H14O5	None	None	96362.41	88575.79	77454.63	0	0	0	12952.87	0	0	0	17365.68	0	74170.55	61961.97	87520.64	0	17403.99	0	2.2	-0.42	annotated
32615491	1067	Hemigossypolone	C15H14O5	None	None	96362.41	88575.79	77454.63	0	0	0	12952.87	0	0	0	17365.68	0	74170.55	61961.97	87520.64	0	17403.99	0	2.2	-0.42	annotated
32615492	1067	Epiafzelechin	C15H14O5	Metabolism; Biosynthesis of other secondary metabolites	Flavonoid biosynthesis	96362.41	88575.79	77454.63	0	0	0	12952.87	0	0	0	17365.68	0	74170.55	61961.97	87520.64	0	17403.99	0	2.2	-0.42	annotated
32615493	1067	Afzelechin	C15H14O5	None	None	96362.41	88575.79	77454.63	0	0	0	12952.87	0	0	0	17365.68	0	74170.55	61961.97	87520.64	0	17403.99	0	2.2	-0.42	annotated
32615494	1067	Wyerone epoxide	C15H14O5	None	None	96362.41	88575.79	77454.63	0	0	0	12952.87	0	0	0	17365.68	0	74170.55	61961.97	87520.64	0	17403.99	0	2.2	-0.42	annotated
32615495	1067	(Z)-4-Methoxy-3,3',5,5'-tetrahydroxystilbene	C15H14O5	None	None	96362.41	88575.79	77454.63	0	0	0	12952.87	0	0	0	17365.68	0	74170.55	61961.97	87520.64	0	17403.99	0	2.2	-0.42	annotated
32615496	1067	3,3',4',7-Tetrahydroxyflavan	C15H14O5	None	None	96362.41	88575.79	77454.63	0	0	0	12952.87	0	0	0	17365.68	0	74170.55	61961.97	87520.64	0	17403.99	0	2.2	-0.42	annotated
32615497	1067	beta-Pyrufuran	C15H14O5	None	None	96362.41	88575.79	77454.63	0	0	0	12952.87	0	0	0	17365.68	0	74170.55	61961.97	87520.64	0	17403.99	0	2.2	-0.42	annotated
32615498	1067	alpha-Pyrufuran	C15H14O5	None	None	96362.41	88575.79	77454.63	0	0	0	12952.87	0	0	0	17365.68	0	74170.55	61961.97	87520.64	0	17403.99	0	2.2	-0.42	annotated
32615499	1067	5'-Hydroxy-O-desmethylangolensin	C15H14O5	None	None	96362.41	88575.79	77454.63	0	0	0	12952.87	0	0	0	17365.68	0	74170.55	61961.97	87520.64	0	17403.99	0	2.2	-0.42	annotated
32615500	1067	6'-Hydroxy-O-desmethylangolensin	C15H14O5	None	None	96362.41	88575.79	77454.63	0	0	0	12952.87	0	0	0	17365.68	0	74170.55	61961.97	87520.64	0	17403.99	0	2.2	-0.42	annotated
32615501	1067	3'-Hydroxy-O-desmethylangolensin	C15H14O5	None	None	96362.41	88575.79	77454.63	0	0	0	12952.87	0	0	0	17365.68	0	74170.55	61961.97	87520.64	0	17403.99	0	2.2	-0.42	annotated
32615502	1067	2,3-Epoxysesamone	C15H14O5	None	None	96362.41	88575.79	77454.63	0	0	0	12952.87	0	0	0	17365.68	0	74170.55	61961.97	87520.64	0	17403.99	0	2.2	-0.42	annotated
32615503	1067	(R)-Methysticin	C15H14O5	None	None	96362.41	88575.79	77454.63	0	0	0	12952.87	0	0	0	17365.68	0	74170.55	61961.97	87520.64	0	17403.99	0	2.2	-0.42	annotated
32615504	1067	11-Hydroxyyangonin	C15H14O5	None	None	96362.41	88575.79	77454.63	0	0	0	12952.87	0	0	0	17365.68	0	74170.55	61961.97	87520.64	0	17403.99	0	2.2	-0.42	annotated
32615505	1067	Hydroxysesamone	C15H14O5	None	None	96362.41	88575.79	77454.63	0	0	0	12952.87	0	0	0	17365.68	0	74170.55	61961.97	87520.64	0	17403.99	0	2.2	-0.42	annotated
32615506	1067	Apiferol	C15H14O5	None	None	96362.41	88575.79	77454.63	0	0	0	12952.87	0	0	0	17365.68	0	74170.55	61961.97	87520.64	0	17403.99	0	2.2	-0.42	annotated
32615507	1067	Phloretin	C15H14O5	None	None	96362.41	88575.79	77454.63	0	0	0	12952.87	0	0	0	17365.68	0	74170.55	61961.97	87520.64	0	17403.99	0	2.2	-0.42	annotated
32615508	1067	Fisetinidol	C15H14O5	None	None	96362.41	88575.79	77454.63	0	0	0	12952.87	0	0	0	17365.68	0	74170.55	61961.97	87520.64	0	17403.99	0	2.2	-0.42	annotated
32615509	1067	Methysticin	C15H14O5	None	None	96362.41	88575.79	77454.63	0	0	0	12952.87	0	0	0	17365.68	0	74170.55	61961.97	87520.64	0	17403.99	0	2.2	-0.42	annotated
32615510	1067	Afzelechin	C15H14O5	Metabolism; Biosynthesis of other secondary metabolites	Flavonoid biosynthesis	96362.41	88575.79	77454.63	0	0	0	12952.87	0	0	0	17365.68	0	74170.55	61961.97	87520.64	0	17403.99	0	2.2	-0.42	annotated
32615511	1067	H37	C15H14O5	None	None	96362.41	88575.79	77454.63	0	0	0	12952.87	0	0	0	17365.68	0	74170.55	61961.97	87520.64	0	17403.99	0	2.2	-0.42	annotated
32615512	1067	Ptaerochromenol	C15H14O5	None	None	96362.41	88575.79	77454.63	0	0	0	12952.87	0	0	0	17365.68	0	74170.55	61961.97	87520.64	0	17403.99	0	2.2	-0.42	annotated
32615513	1067	Apiforol	C15H14O5	Metabolism; Biosynthesis of other secondary metabolites	Flavonoid biosynthesis	96362.41	88575.79	77454.63	0	0	0	12952.87	0	0	0	17365.68	0	74170.55	61961.97	87520.64	0	17403.99	0	2.2	-0.42	annotated
32615514	1067	Luteoliflavan	C15H14O5	None	None	96362.41	88575.79	77454.63	0	0	0	12952.87	0	0	0	17365.68	0	74170.55	61961.97	87520.64	0	17403.99	0	2.2	-0.42	annotated
32615515	1067	5-Deoxyleucopelargonidin	C15H14O5	Metabolism; Biosynthesis of other secondary metabolites	Flavonoid biosynthesis	96362.41	88575.79	77454.63	0	0	0	12952.87	0	0	0	17365.68	0	74170.55	61961.97	87520.64	0	17403.99	0	2.2	-0.42	annotated
32615516	1067	ent-Epifisetinidol	C15H14O5	None	None	96362.41	88575.79	77454.63	0	0	0	12952.87	0	0	0	17365.68	0	74170.55	61961.97	87520.64	0	17403.99	0	2.2	-0.42	annotated
32615517	1067	ent-Fisetinidol	C15H14O5	None	None	96362.41	88575.79	77454.63	0	0	0	12952.87	0	0	0	17365.68	0	74170.55	61961.97	87520.64	0	17403.99	0	2.2	-0.42	annotated
32615518	1067	ent-Epiafzelechin	C15H14O5	None	None	96362.41	88575.79	77454.63	0	0	0	12952.87	0	0	0	17365.68	0	74170.55	61961.97	87520.64	0	17403.99	0	2.2	-0.42	annotated
32615519	1067	Epiguibourtinidol-4beta-ol	C15H14O5	None	None	96362.41	88575.79	77454.63	0	0	0	12952.87	0	0	0	17365.68	0	74170.55	61961.97	87520.64	0	17403.99	0	2.2	-0.42	annotated
32615520	1067	Epiguibourtinidol-4alpha-ol	C15H14O5	None	None	96362.41	88575.79	77454.63	0	0	0	12952.87	0	0	0	17365.68	0	74170.55	61961.97	87520.64	0	17403.99	0	2.2	-0.42	annotated
32615521	1067	Guibourtinidol-4alpha-ol	C15H14O5	None	None	96362.41	88575.79	77454.63	0	0	0	12952.87	0	0	0	17365.68	0	74170.55	61961.97	87520.64	0	17403.99	0	2.2	-0.42	annotated
32615522	1067	4,2',4',alpha-Tetrahydroxydihydrochalcone	C15H14O5	None	None	96362.41	88575.79	77454.63	0	0	0	12952.87	0	0	0	17365.68	0	74170.55	61961.97	87520.64	0	17403.99	0	2.2	-0.42	annotated
32625465	3679	D-myo-Inositol 1,2-cyclic phosphate	C6H11O8P	None	None	28447.56	30121.52	25103.29	0	0	0	0	0	0	0	0	0	17645.89	16746.04	22375.95	0	0	0	2.19	0	annotated
32625466	3679	6-Deoxy-5-ketofructose 1-phosphate	C6H11O8P	Metabolism; Amino acid metabolism	Phenylalanine, tyrosine and tryptophan biosynthesis	28447.56	30121.52	25103.29	0	0	0	0	0	0	0	0	0	17645.89	16746.04	22375.95	0	0	0	2.19	0	annotated
32623722	2975	Ferulate	C10H10O4	Metabolism; Biosynthesis of other secondary metabolites	Phenylpropanoid biosynthesis	43832.98	37193.09	26964.65	11389.08	7101.67	6499.17	11245.83	6474.64	11361.76	8311.54	7848.98	5809.59	33132.27	26767.82	28147.46	7164.72	5967.27	7114.04	2.12	0.38	annotated
32623723	2975	Isoferulic acid	C10H10O4	None	None	43832.98	37193.09	26964.65	11389.08	7101.67	6499.17	11245.83	6474.64	11361.76	8311.54	7848.98	5809.59	33132.27	26767.82	28147.46	7164.72	5967.27	7114.04	2.12	0.38	annotated
32623724	2975	mono-Benzyl malonate	C10H10O4	None	None	43832.98	37193.09	26964.65	11389.08	7101.67	6499.17	11245.83	6474.64	11361.76	8311.54	7848.98	5809.59	33132.27	26767.82	28147.46	7164.72	5967.27	7114.04	2.12	0.38	annotated
32623725	2975	Repandiol	C10H10O4	None	None	43832.98	37193.09	26964.65	11389.08	7101.67	6499.17	11245.83	6474.64	11361.76	8311.54	7848.98	5809.59	33132.27	26767.82	28147.46	7164.72	5967.27	7114.04	2.12	0.38	annotated
32623726	2975	(-)-trans-3,4-Dihydro-4,8-dihydroxy-3-methyl-1H-2-benzopyran-1-one	C10H10O4	None	None	43832.98	37193.09	26964.65	11389.08	7101.67	6499.17	11245.83	6474.64	11361.76	8311.54	7848.98	5809.59	33132.27	26767.82	28147.46	7164.72	5967.27	7114.04	2.12	0.38	annotated
32623727	2975	Vanillin acetate	C10H10O4	None	None	43832.98	37193.09	26964.65	11389.08	7101.67	6499.17	11245.83	6474.64	11361.76	8311.54	7848.98	5809.59	33132.27	26767.82	28147.46	7164.72	5967.27	7114.04	2.12	0.38	annotated
32623728	2975	2,5-Dihydroxycinnamic acid methyl ester	C10H10O4	None	None	43832.98	37193.09	26964.65	11389.08	7101.67	6499.17	11245.83	6474.64	11361.76	8311.54	7848.98	5809.59	33132.27	26767.82	28147.46	7164.72	5967.27	7114.04	2.12	0.38	annotated
32623729	2975	Monoethyl phthalate	C10H10O4	None	None	43832.98	37193.09	26964.65	11389.08	7101.67	6499.17	11245.83	6474.64	11361.76	8311.54	7848.98	5809.59	33132.27	26767.82	28147.46	7164.72	5967.27	7114.04	2.12	0.38	annotated
32623730	2975	3-(2-Hydroxy-3-methoxyphenyl)-2-propenoic acid	C10H10O4	None	None	43832.98	37193.09	26964.65	11389.08	7101.67	6499.17	11245.83	6474.64	11361.76	8311.54	7848.98	5809.59	33132.27	26767.82	28147.46	7164.72	5967.27	7114.04	2.12	0.38	annotated
32623731	2975	Piperonyl acetate	C10H10O4	None	None	43832.98	37193.09	26964.65	11389.08	7101.67	6499.17	11245.83	6474.64	11361.76	8311.54	7848.98	5809.59	33132.27	26767.82	28147.46	7164.72	5967.27	7114.04	2.12	0.38	annotated
32623732	2975	Meconine	C10H10O4	None	None	43832.98	37193.09	26964.65	11389.08	7101.67	6499.17	11245.83	6474.64	11361.76	8311.54	7848.98	5809.59	33132.27	26767.82	28147.46	7164.72	5967.27	7114.04	2.12	0.38	annotated
32623733	2975	2,4,8-Trihydroxy-1-tetralone	C10H10O4	None	None	43832.98	37193.09	26964.65	11389.08	7101.67	6499.17	11245.83	6474.64	11361.76	8311.54	7848.98	5809.59	33132.27	26767.82	28147.46	7164.72	5967.27	7114.04	2.12	0.38	annotated
32623734	2975	Scytalone	C10H10O4	None	None	43832.98	37193.09	26964.65	11389.08	7101.67	6499.17	11245.83	6474.64	11361.76	8311.54	7848.98	5809.59	33132.27	26767.82	28147.46	7164.72	5967.27	7114.04	2.12	0.38	annotated
32623735	2975	Methyl caffeate	C10H10O4	None	None	43832.98	37193.09	26964.65	11389.08	7101.67	6499.17	11245.83	6474.64	11361.76	8311.54	7848.98	5809.59	33132.27	26767.82	28147.46	7164.72	5967.27	7114.04	2.12	0.38	annotated
32623736	2975	Dimethyl phthalate	C10H10O4	None	None	43832.98	37193.09	26964.65	11389.08	7101.67	6499.17	11245.83	6474.64	11361.76	8311.54	7848.98	5809.59	33132.27	26767.82	28147.46	7164.72	5967.27	7114.04	2.12	0.38	annotated
32623737	2975	5-Hydroxyconiferaldehyde	C10H10O4	Metabolism; Biosynthesis of other secondary metabolites	Phenylpropanoid biosynthesis	43832.98	37193.09	26964.65	11389.08	7101.67	6499.17	11245.83	6474.64	11361.76	8311.54	7848.98	5809.59	33132.27	26767.82	28147.46	7164.72	5967.27	7114.04	2.12	0.38	annotated
32623738	2975	Kakuol	C10H10O4	None	None	43832.98	37193.09	26964.65	11389.08	7101.67	6499.17	11245.83	6474.64	11361.76	8311.54	7848.98	5809.59	33132.27	26767.82	28147.46	7164.72	5967.27	7114.04	2.12	0.38	annotated
32623739	2975	6-Hydroxymellein	C10H10O4	None	None	43832.98	37193.09	26964.65	11389.08	7101.67	6499.17	11245.83	6474.64	11361.76	8311.54	7848.98	5809.59	33132.27	26767.82	28147.46	7164.72	5967.27	7114.04	2.12	0.38	annotated
32623740	2975	2E,4E,6Z,8Z-Decatetraenedioic acid	C10H10O4	None	None	43832.98	37193.09	26964.65	11389.08	7101.67	6499.17	11245.83	6474.64	11361.76	8311.54	7848.98	5809.59	33132.27	26767.82	28147.46	7164.72	5967.27	7114.04	2.12	0.38	annotated
32623741	2975	2E,4Z,6Z,8Z-Decatetraenedioic acid	C10H10O4	None	None	43832.98	37193.09	26964.65	11389.08	7101.67	6499.17	11245.83	6474.64	11361.76	8311.54	7848.98	5809.59	33132.27	26767.82	28147.46	7164.72	5967.27	7114.04	2.12	0.38	annotated
32623742	2975	2E,4E,6E,8E-Decatetraenedioic acid	C10H10O4	None	None	43832.98	37193.09	26964.65	11389.08	7101.67	6499.17	11245.83	6474.64	11361.76	8311.54	7848.98	5809.59	33132.27	26767.82	28147.46	7164.72	5967.27	7114.04	2.12	0.38	annotated
32625857	4126	5-Butyltetrahydro-2-oxo-3-furancarboxylic acid	C9H14O4	None	None	130181.27	111696.61	101802.55	26034.52	22591.52	24876.37	28230.17	20026.84	23668.96	24629.98	27945.19	20738.24	103812.54	95427.8	86972.02	20368.2	24106.71	25992.46	2.12	-0.03	annotated
32625858	4126	5-(2-Methylpropyl)tetrahydro-2-oxo-3-furancarboxylic acid	C9H14O4	None	None	130181.27	111696.61	101802.55	26034.52	22591.52	24876.37	28230.17	20026.84	23668.96	24629.98	27945.19	20738.24	103812.54	95427.8	86972.02	20368.2	24106.71	25992.46	2.12	-0.03	annotated
32625859	4126	cis-2-Carboxycyclohexyl-acetic acid	C9H14O4	Metabolism; Xenobiotics biodegradation and metabolism	Naphthalene degradation	130181.27	111696.61	101802.55	26034.52	22591.52	24876.37	28230.17	20026.84	23668.96	24629.98	27945.19	20738.24	103812.54	95427.8	86972.02	20368.2	24106.71	25992.46	2.12	-0.03	annotated
32618864	1634	Pseudoecgonine	C9H15NO3	Metabolism; Biosynthesis of other secondary metabolites	Tropane, piperidine and pyridine alkaloid biosynthesis	193567.28	229110.39	226646.8	55241.7	40307.19	80808.03	64511.74	51497.36	106094.24	55002.68	72995.64	41703.85	219587.3	202987.78	214482.72	88661.72	36856.07	48584.66	1.95	0.36	annotated
32618865	1634	Ecgonine	C9H15NO3	Metabolism; Biosynthesis of other secondary metabolites	Tropane, piperidine and pyridine alkaloid biosynthesis	193567.28	229110.39	226646.8	55241.7	40307.19	80808.03	64511.74	51497.36	106094.24	55002.68	72995.64	41703.85	219587.3	202987.78	214482.72	88661.72	36856.07	48584.66	1.95	0.36	annotated
32618867	1634	Otonecine	C9H15NO3	None	None	193567.28	229110.39	226646.8	55241.7	40307.19	80808.03	64511.74	51497.36	106094.24	55002.68	72995.64	41703.85	219587.3	202987.78	214482.72	88661.72	36856.07	48584.66	1.95	0.36	annotated
32618876	1634	N-Isovaleryl-L-homoserine lactone	C9H15NO3	None	None	193567.28	229110.39	226646.8	55241.7	40307.19	80808.03	64511.74	51497.36	106094.24	55002.68	72995.64	41703.85	219587.3	202987.78	214482.72	88661.72	36856.07	48584.66	1.95	0.36	annotated
32626043	4303	2,5-Dimethyl-4-ethoxy-3(2H)-furanone	C8H12O3	None	None	89835.04	91555.17	87199.25	28161.03	18890.12	26124.36	25370.95	21047.58	21009.6	17438.67	24136.53	14551.28	95281.53	75999.09	70149.26	25490.39	16045.58	22491.84	1.91	0.29	annotated
32626044	4303	8-Hydroxy-5,6-octadienoic acid	C8H12O3	None	None	89835.04	91555.17	87199.25	28161.03	18890.12	26124.36	25370.95	21047.58	21009.6	17438.67	24136.53	14551.28	95281.53	75999.09	70149.26	25490.39	16045.58	22491.84	1.91	0.29	annotated
32626045	4303	5-oxo-7-octenoic acid	C8H12O3	None	None	89835.04	91555.17	87199.25	28161.03	18890.12	26124.36	25370.95	21047.58	21009.6	17438.67	24136.53	14551.28	95281.53	75999.09	70149.26	25490.39	16045.58	22491.84	1.91	0.29	annotated
32625467	3680	6-Methoxy-3-(2-thiazolyl)-1H-indole	C12H10N2OS	None	None	15829.22	16770.63	20905.6	0	0	0	0	0	0	0	0	0	24526.41	15642.05	20238.23	0	0	0	1.9	0	annotated
32612846	540	Butenylcarnitine	C11H19NO4	None	None	70597.78	107147.84	122796.19	7184.94	41205.38	57677.84	26317.89	74069.85	42331.19	59263.31	36756.18	87887.56	102209.52	81610.73	111866.21	31704.81	27074.03	45568.84	1.72	-0.4	annotated
32627090	4982	2-Deoxy-D-ribitol	C5H12O4	None	None	19940.34	21916.55	11504.92	0	0	0	0	0	0	0	0	0	14921.83	12900.33	20940.86	0	0	0	1.72	0	annotated
32627091	4982	2-Methylerythritol	C5H12O4	None	None	19940.34	21916.55	11504.92	0	0	0	0	0	0	0	0	0	14921.83	12900.33	20940.86	0	0	0	1.72	0	annotated
32627092	4982	1-Deoxy-D-ribitol	C5H12O4	None	None	19940.34	21916.55	11504.92	0	0	0	0	0	0	0	0	0	14921.83	12900.33	20940.86	0	0	0	1.72	0	annotated
32627093	4982	3-Deoxy-D-arabinitol	C5H12O4	None	None	19940.34	21916.55	11504.92	0	0	0	0	0	0	0	0	0	14921.83	12900.33	20940.86	0	0	0	1.72	0	annotated
32627094	4982	Acyl-CoA-LD-PE-pool	C5H12O4	None	None	19940.34	21916.55	11504.92	0	0	0	0	0	0	0	0	0	14921.83	12900.33	20940.86	0	0	0	1.72	0	annotated
32618668	1590	Miglustat	C10H21NO4	None	None	61629.91	70440.84	63909.96	13603.44	17178.76	28380.1	28358.94	24016.76	33522.41	40780.48	22598.19	19341.79	62200.23	57386.01	51303.18	12782.89	21572.42	32641.61	1.62	0.12	annotated
32619350	1711	Imidacloprid	C9H10ClN5O2	None	None	60829.28	74138.13	43660.1	29543.98	7965.93	12207.05	42244.8	37310.85	54934.27	72347.56	12274.08	14903.62	57420.19	59436.85	44520.89	49981.47	6360.11	40529.72	1.61	0.9	annotated
32625529	3781	But-2-enoic acid	C4H6O2	None	None	203788.31	193054.44	161675.77	65034.13	52969.15	51606.05	63899.4	60409.7	60431.87	56855.93	54995.88	48647.59	165569.55	169170.42	162986	57163.43	52353.88	68728.88	1.61	0.21	annotated
32625530	3781	Isocrotonic acid	C4H6O2	None	None	203788.31	193054.44	161675.77	65034.13	52969.15	51606.05	63899.4	60409.7	60431.87	56855.93	54995.88	48647.59	165569.55	169170.42	162986	57163.43	52353.88	68728.88	1.61	0.21	annotated
32625531	3781	gamma-Butyrolactone	C4H6O2	None	None	203788.31	193054.44	161675.77	65034.13	52969.15	51606.05	63899.4	60409.7	60431.87	56855.93	54995.88	48647.59	165569.55	169170.42	162986	57163.43	52353.88	68728.88	1.61	0.21	annotated
32625532	3781	Methyl acrylate	C4H6O2	None	None	203788.31	193054.44	161675.77	65034.13	52969.15	51606.05	63899.4	60409.7	60431.87	56855.93	54995.88	48647.59	165569.55	169170.42	162986	57163.43	52353.88	68728.88	1.61	0.21	annotated
32625533	3781	Oxolan-3-one	C4H6O2	None	None	203788.31	193054.44	161675.77	65034.13	52969.15	51606.05	63899.4	60409.7	60431.87	56855.93	54995.88	48647.59	165569.55	169170.42	162986	57163.43	52353.88	68728.88	1.61	0.21	annotated
32625534	3781	Vinyl acetate	C4H6O2	None	None	203788.31	193054.44	161675.77	65034.13	52969.15	51606.05	63899.4	60409.7	60431.87	56855.93	54995.88	48647.59	165569.55	169170.42	162986	57163.43	52353.88	68728.88	1.61	0.21	annotated
32625535	3781	Diacetyl	C4H6O2	Metabolism; Carbohydrate metabolism	Butanoate metabolism	203788.31	193054.44	161675.77	65034.13	52969.15	51606.05	63899.4	60409.7	60431.87	56855.93	54995.88	48647.59	165569.55	169170.42	162986	57163.43	52353.88	68728.88	1.61	0.21	annotated
32625536	3781	Cyclopropanecarboxylate	C4H6O2	Metabolism; Xenobiotics biodegradation and metabolism	Aminobenzoate degradation	203788.31	193054.44	161675.77	65034.13	52969.15	51606.05	63899.4	60409.7	60431.87	56855.93	54995.88	48647.59	165569.55	169170.42	162986	57163.43	52353.88	68728.88	1.61	0.21	annotated
32625537	3781	beta-Butyrolactone	C4H6O2	None	None	203788.31	193054.44	161675.77	65034.13	52969.15	51606.05	63899.4	60409.7	60431.87	56855.93	54995.88	48647.59	165569.55	169170.42	162986	57163.43	52353.88	68728.88	1.61	0.21	annotated
32625538	3781	Succinic aldehyde	C4H6O2	None	None	203788.31	193054.44	161675.77	65034.13	52969.15	51606.05	63899.4	60409.7	60431.87	56855.93	54995.88	48647.59	165569.55	169170.42	162986	57163.43	52353.88	68728.88	1.61	0.21	annotated
32625539	3781	2-Butyne-1,4-diol	C4H6O2	None	None	203788.31	193054.44	161675.77	65034.13	52969.15	51606.05	63899.4	60409.7	60431.87	56855.93	54995.88	48647.59	165569.55	169170.42	162986	57163.43	52353.88	68728.88	1.61	0.21	annotated
32625540	3781	Vinyl acetic acid	C4H6O2	None	None	203788.31	193054.44	161675.77	65034.13	52969.15	51606.05	63899.4	60409.7	60431.87	56855.93	54995.88	48647.59	165569.55	169170.42	162986	57163.43	52353.88	68728.88	1.61	0.21	annotated
32625541	3781	methacrylic acid	C4H6O2	BMA Synthesis	IBA biosynthesis	203788.31	193054.44	161675.77	65034.13	52969.15	51606.05	63899.4	60409.7	60431.87	56855.93	54995.88	48647.59	165569.55	169170.42	162986	57163.43	52353.88	68728.88	1.61	0.21	annotated
32622869	2739	Carbamoyl phosphate	CH4NO5P	Metabolism; Energy metabolism Metabolism; Nucleotide metabolism Metabolism; Amino acid metabolism Metabolism; Amino acid metabolism Metabolism; Nucleotide metabolism	Nitrogen metabolism Purine metabolism Arginine and proline metabolism Alanine, aspartate and glutamate metabolism Pyrimidine metabolism	1756538.13	1304896.5	1337719.88	2162067	125794.69	112984.26	1253900.88	1260000	3329600	1652733.13	331904.66	249419.11	1439778.63	1265489.63	1110072.5	1032255.25	182701.59	1456129.63	1.59	1.75	annotated
32623473	2913	(1R,2R,3S,1'R)-Nepetalinic acid	C10H16O4	None	None	65503.69	66303.04	55115.67	18767	24798.7	18548.4	25062.09	21737.2	18690.21	24174.33	20483.05	16809.39	54246.76	73264.05	62477.95	16721.14	21220.7	30229.1	1.55	0.1	annotated
32623474	2913	(±)-Camphoric acid	C10H16O4	None	None	65503.69	66303.04	55115.67	18767	24798.7	18548.4	25062.09	21737.2	18690.21	24174.33	20483.05	16809.39	54246.76	73264.05	62477.95	16721.14	21220.7	30229.1	1.55	0.1	annotated
32623475	2913	4Z-Decenedioic acid	C10H16O4	None	None	65503.69	66303.04	55115.67	18767	24798.7	18548.4	25062.09	21737.2	18690.21	24174.33	20483.05	16809.39	54246.76	73264.05	62477.95	16721.14	21220.7	30229.1	1.55	0.1	annotated
32623476	2913	alpha-Carboxy-delta-nonalactone	C10H16O4	None	None	65503.69	66303.04	55115.67	18767	24798.7	18548.4	25062.09	21737.2	18690.21	24174.33	20483.05	16809.39	54246.76	73264.05	62477.95	16721.14	21220.7	30229.1	1.55	0.1	annotated
32623477	2913	5-Pentyltetrahydro-2-oxo-3-furancarboxylic acid	C10H16O4	None	None	65503.69	66303.04	55115.67	18767	24798.7	18548.4	25062.09	21737.2	18690.21	24174.33	20483.05	16809.39	54246.76	73264.05	62477.95	16721.14	21220.7	30229.1	1.55	0.1	annotated
32623478	2913	Matsutakic acid A	C10H16O4	None	None	65503.69	66303.04	55115.67	18767	24798.7	18548.4	25062.09	21737.2	18690.21	24174.33	20483.05	16809.39	54246.76	73264.05	62477.95	16721.14	21220.7	30229.1	1.55	0.1	annotated
32623479	2913	cis-5-Decenedioic acid	C10H16O4	None	None	65503.69	66303.04	55115.67	18767	24798.7	18548.4	25062.09	21737.2	18690.21	24174.33	20483.05	16809.39	54246.76	73264.05	62477.95	16721.14	21220.7	30229.1	1.55	0.1	annotated
32623480	2913	6,9-dioxo-decanoic acid	C10H16O4	None	None	65503.69	66303.04	55115.67	18767	24798.7	18548.4	25062.09	21737.2	18690.21	24174.33	20483.05	16809.39	54246.76	73264.05	62477.95	16721.14	21220.7	30229.1	1.55	0.1	annotated
32623481	2913	3,6-dioxo-decanoic acid	C10H16O4	None	None	65503.69	66303.04	55115.67	18767	24798.7	18548.4	25062.09	21737.2	18690.21	24174.33	20483.05	16809.39	54246.76	73264.05	62477.95	16721.14	21220.7	30229.1	1.55	0.1	annotated
32623482	2913	3,7-Dimethyl-2E-octene-1,8-dioic acid	C10H16O4	None	None	65503.69	66303.04	55115.67	18767	24798.7	18548.4	25062.09	21737.2	18690.21	24174.33	20483.05	16809.39	54246.76	73264.05	62477.95	16721.14	21220.7	30229.1	1.55	0.1	annotated
32623483	2913	2,6R-Dimethyl-2E-octen-1,8-dioic acid	C10H16O4	None	None	65503.69	66303.04	55115.67	18767	24798.7	18548.4	25062.09	21737.2	18690.21	24174.33	20483.05	16809.39	54246.76	73264.05	62477.95	16721.14	21220.7	30229.1	1.55	0.1	annotated
32623484	2913	2E-Decenedioic acid	C10H16O4	None	None	65503.69	66303.04	55115.67	18767	24798.7	18548.4	25062.09	21737.2	18690.21	24174.33	20483.05	16809.39	54246.76	73264.05	62477.95	16721.14	21220.7	30229.1	1.55	0.1	annotated
32623485	2913	4E-Decenedioic acid	C10H16O4	None	None	65503.69	66303.04	55115.67	18767	24798.7	18548.4	25062.09	21737.2	18690.21	24174.33	20483.05	16809.39	54246.76	73264.05	62477.95	16721.14	21220.7	30229.1	1.55	0.1	annotated
32621932	2341	ethyl tetradecanoate	C16H32O2	None	None	61585136	64539964	54351848	19571218	15794668	15174258	29095320	18362302	17630434	26958298	16485563	10432532	62037600	63532992	52884560	23881386	17685476	37933308	1.54	0.34	annotated
32621933	2341	Palmitic acid	C16H32O2	Metabolism; Lipid metabolism Metabolism; Lipid metabolism Metabolism; Lipid metabolism Metabolism; Lipid metabolism Metabolism; Lipid metabolism	Fatty acid degradation Fatty acid biosynthesis Fatty acid elongation Cutin, suberine and wax biosynthesis Biosynthesis of unsaturated fatty acids	61585136	64539964	54351848	19571218	15794668	15174258	29095320	18362302	17630434	26958298	16485563	10432532	62037600	63532992	52884560	23881386	17685476	37933308	1.54	0.34	annotated
32621934	2341	Isopalmitic acid	C16H32O2	None	None	61585136	64539964	54351848	19571218	15794668	15174258	29095320	18362302	17630434	26958298	16485563	10432532	62037600	63532992	52884560	23881386	17685476	37933308	1.54	0.34	annotated
32621935	2341	Butyl dodecanoate	C16H32O2	None	None	61585136	64539964	54351848	19571218	15794668	15174258	29095320	18362302	17630434	26958298	16485563	10432532	62037600	63532992	52884560	23881386	17685476	37933308	1.54	0.34	annotated
32621936	2341	Dodecyl butyrate	C16H32O2	None	None	61585136	64539964	54351848	19571218	15794668	15174258	29095320	18362302	17630434	26958298	16485563	10432532	62037600	63532992	52884560	23881386	17685476	37933308	1.54	0.34	annotated
32621937	2341	hexyl decanoate	C16H32O2	None	None	61585136	64539964	54351848	19571218	15794668	15174258	29095320	18362302	17630434	26958298	16485563	10432532	62037600	63532992	52884560	23881386	17685476	37933308	1.54	0.34	annotated
32621938	2341	Dodecyl 2-methylpropanoate	C16H32O2	None	None	61585136	64539964	54351848	19571218	15794668	15174258	29095320	18362302	17630434	26958298	16485563	10432532	62037600	63532992	52884560	23881386	17685476	37933308	1.54	0.34	annotated
32621939	2341	4,8,12-trimethyl-tridecanoic acid	C16H32O2	None	None	61585136	64539964	54351848	19571218	15794668	15174258	29095320	18362302	17630434	26958298	16485563	10432532	62037600	63532992	52884560	23881386	17685476	37933308	1.54	0.34	annotated
32621940	2341	Octyl octanoate	C16H32O2	None	None	61585136	64539964	54351848	19571218	15794668	15174258	29095320	18362302	17630434	26958298	16485563	10432532	62037600	63532992	52884560	23881386	17685476	37933308	1.54	0.34	annotated
32621941	2341	2-hydroxyhexadecanal	C16H32O2	None	None	61585136	64539964	54351848	19571218	15794668	15174258	29095320	18362302	17630434	26958298	16485563	10432532	62037600	63532992	52884560	23881386	17685476	37933308	1.54	0.34	annotated
32621942	2341	2,8-dimethyl-tetradecanoic acid	C16H32O2	None	None	61585136	64539964	54351848	19571218	15794668	15174258	29095320	18362302	17630434	26958298	16485563	10432532	62037600	63532992	52884560	23881386	17685476	37933308	1.54	0.34	annotated
32621943	2341	2,6-dimethyl-tetradecanoic acid	C16H32O2	None	None	61585136	64539964	54351848	19571218	15794668	15174258	29095320	18362302	17630434	26958298	16485563	10432532	62037600	63532992	52884560	23881386	17685476	37933308	1.54	0.34	annotated
32621944	2341	7-Methyloctyl 5-methylhexanoate	C16H32O2	None	None	61585136	64539964	54351848	19571218	15794668	15174258	29095320	18362302	17630434	26958298	16485563	10432532	62037600	63532992	52884560	23881386	17685476	37933308	1.54	0.34	annotated
32621945	2341	formyl 2,6,10-trimethyl-dodecanoate	C16H32O2	None	None	61585136	64539964	54351848	19571218	15794668	15174258	29095320	18362302	17630434	26958298	16485563	10432532	62037600	63532992	52884560	23881386	17685476	37933308	1.54	0.34	annotated
32621946	2341	decyl hexanoate	C16H32O2	None	None	61585136	64539964	54351848	19571218	15794668	15174258	29095320	18362302	17630434	26958298	16485563	10432532	62037600	63532992	52884560	23881386	17685476	37933308	1.54	0.34	annotated
32621947	2341	Tetradecyl acetate	C16H32O2	None	None	61585136	64539964	54351848	19571218	15794668	15174258	29095320	18362302	17630434	26958298	16485563	10432532	62037600	63532992	52884560	23881386	17685476	37933308	1.54	0.34	annotated
32621948	2341	2-propyl-tridecanoic acid	C16H32O2	None	None	61585136	64539964	54351848	19571218	15794668	15174258	29095320	18362302	17630434	26958298	16485563	10432532	62037600	63532992	52884560	23881386	17685476	37933308	1.54	0.34	annotated
32621949	2341	3-methyl-pentadecanoic acid	C16H32O2	None	None	61585136	64539964	54351848	19571218	15794668	15174258	29095320	18362302	17630434	26958298	16485563	10432532	62037600	63532992	52884560	23881386	17685476	37933308	1.54	0.34	annotated
32621950	2341	3-ethyl-3-methyl-tridecanoic acid	C16H32O2	None	None	61585136	64539964	54351848	19571218	15794668	15174258	29095320	18362302	17630434	26958298	16485563	10432532	62037600	63532992	52884560	23881386	17685476	37933308	1.54	0.34	annotated
32621951	2341	2-hexyl-decanoic acid	C16H32O2	None	None	61585136	64539964	54351848	19571218	15794668	15174258	29095320	18362302	17630434	26958298	16485563	10432532	62037600	63532992	52884560	23881386	17685476	37933308	1.54	0.34	annotated
32621952	2341	6-ethyl-tetradecanoic acid	C16H32O2	None	None	61585136	64539964	54351848	19571218	15794668	15174258	29095320	18362302	17630434	26958298	16485563	10432532	62037600	63532992	52884560	23881386	17685476	37933308	1.54	0.34	annotated
32621953	2341	2-heptyl-nonanoic acid	C16H32O2	None	None	61585136	64539964	54351848	19571218	15794668	15174258	29095320	18362302	17630434	26958298	16485563	10432532	62037600	63532992	52884560	23881386	17685476	37933308	1.54	0.34	annotated
32621954	2341	2-ethyl-2-butyl-decanoic acid	C16H32O2	None	None	61585136	64539964	54351848	19571218	15794668	15174258	29095320	18362302	17630434	26958298	16485563	10432532	62037600	63532992	52884560	23881386	17685476	37933308	1.54	0.34	annotated
32621955	2341	2,4-dimethyl-tetradecanoic acid	C16H32O2	None	None	61585136	64539964	54351848	19571218	15794668	15174258	29095320	18362302	17630434	26958298	16485563	10432532	62037600	63532992	52884560	23881386	17685476	37933308	1.54	0.34	annotated
32621956	2341	4-hexyl-decanoic acid	C16H32O2	None	None	61585136	64539964	54351848	19571218	15794668	15174258	29095320	18362302	17630434	26958298	16485563	10432532	62037600	63532992	52884560	23881386	17685476	37933308	1.54	0.34	annotated
32621957	2341	3,5-dimethyl-tetradecanoic acid	C16H32O2	None	None	61585136	64539964	54351848	19571218	15794668	15174258	29095320	18362302	17630434	26958298	16485563	10432532	62037600	63532992	52884560	23881386	17685476	37933308	1.54	0.34	annotated
32621958	2341	13-methyl-pentadecanoic acid	C16H32O2	None	None	61585136	64539964	54351848	19571218	15794668	15174258	29095320	18362302	17630434	26958298	16485563	10432532	62037600	63532992	52884560	23881386	17685476	37933308	1.54	0.34	annotated
32621959	2341	13,13-dimethyl-tetradecanoic acid	C16H32O2	None	None	61585136	64539964	54351848	19571218	15794668	15174258	29095320	18362302	17630434	26958298	16485563	10432532	62037600	63532992	52884560	23881386	17685476	37933308	1.54	0.34	annotated
32621960	2341	14:0(10Me,13Me)	C16H32O2	None	None	61585136	64539964	54351848	19571218	15794668	15174258	29095320	18362302	17630434	26958298	16485563	10432532	62037600	63532992	52884560	23881386	17685476	37933308	1.54	0.34	annotated
32621210	2107	Norsanguinine	C15H17NO3	None	None	50770.67	37367.86	55775.53	6627.59	15252.17	29415.34	7749.75	16354.65	12726.36	13114.4	25537.25	10980.84	25439.32	14550.18	49571.48	9457.73	11148.5	15005.16	1.45	-0.4	annotated
32621211	2107	Norbelladine	C15H17NO3	Metabolism; Biosynthesis of other secondary metabolites	Isoquinoline alkaloid biosynthesis	50770.67	37367.86	55775.53	6627.59	15252.17	29415.34	7749.75	16354.65	12726.36	13114.4	25537.25	10980.84	25439.32	14550.18	49571.48	9457.73	11148.5	15005.16	1.45	-0.4	annotated
32621212	2107	Platydesmine	C15H17NO3	None	None	50770.67	37367.86	55775.53	6627.59	15252.17	29415.34	7749.75	16354.65	12726.36	13114.4	25537.25	10980.84	25439.32	14550.18	49571.48	9457.73	11148.5	15005.16	1.45	-0.4	annotated
32626593	4571	Butylmethacrylate (+ isobutylmethacrylate)	C8H14O2	BMA Synthesis	BMA Synthesis	49527.55	56870.74	43194.41	18149.42	17087.69	19460.99	18757.95	16239.66	16785.75	17584.75	17289.08	15327.84	50381.31	53354.11	50185.78	20561.67	17412.19	27161.7	1.35	0.04	annotated
32618404	1564	2-Propyl-2,4-pentadienoic acid	C8H12O2	Metabolism; Xenobiotics biodegradation and metabolism	Drug metabolism - cytochrome P450	299167.13	240030.3	247282.22	83626.06	106419.05	138523.67	55723.2	101509.22	105950.42	70873.66	122710.2	67752.61	244033.69	308234.56	173168.17	115204.77	67774.72	103212.5	1.31	0.01	annotated
32618405	1564	3,4,4-Trimethyl-1,2-cyclopentanedione	C8H12O2	None	None	299167.13	240030.3	247282.22	83626.06	106419.05	138523.67	55723.2	101509.22	105950.42	70873.66	122710.2	67752.61	244033.69	308234.56	173168.17	115204.77	67774.72	103212.5	1.31	0.01	annotated
32618406	1564	2-Hydroxy-3,4,5-trimethyl-2-cyclopenten-1-one	C8H12O2	None	None	299167.13	240030.3	247282.22	83626.06	106419.05	138523.67	55723.2	101509.22	105950.42	70873.66	122710.2	67752.61	244033.69	308234.56	173168.17	115204.77	67774.72	103212.5	1.31	0.01	annotated
32618407	1564	3-Propyl-1,2-cyclopentanedione	C8H12O2	None	None	299167.13	240030.3	247282.22	83626.06	106419.05	138523.67	55723.2	101509.22	105950.42	70873.66	122710.2	67752.61	244033.69	308234.56	173168.17	115204.77	67774.72	103212.5	1.31	0.01	annotated
32618408	1564	3-Isopropyl-1,2-cyclopentanedione	C8H12O2	None	None	299167.13	240030.3	247282.22	83626.06	106419.05	138523.67	55723.2	101509.22	105950.42	70873.66	122710.2	67752.61	244033.69	308234.56	173168.17	115204.77	67774.72	103212.5	1.31	0.01	annotated
32618409	1564	3,5,5-Trimethyl-1,2-cyclopentanedione	C8H12O2	None	None	299167.13	240030.3	247282.22	83626.06	106419.05	138523.67	55723.2	101509.22	105950.42	70873.66	122710.2	67752.61	244033.69	308234.56	173168.17	115204.77	67774.72	103212.5	1.31	0.01	annotated
32618410	1564	4-Ethyl-2-hydroxy-3-methyl-2-cyclopenten-1-one	C8H12O2	None	None	299167.13	240030.3	247282.22	83626.06	106419.05	138523.67	55723.2	101509.22	105950.42	70873.66	122710.2	67752.61	244033.69	308234.56	173168.17	115204.77	67774.72	103212.5	1.31	0.01	annotated
32618411	1564	Ethyl sorbate	C8H12O2	None	None	299167.13	240030.3	247282.22	83626.06	106419.05	138523.67	55723.2	101509.22	105950.42	70873.66	122710.2	67752.61	244033.69	308234.56	173168.17	115204.77	67774.72	103212.5	1.31	0.01	annotated
32618412	1564	2E,4E-Hexadienyl acetate	C8H12O2	None	None	299167.13	240030.3	247282.22	83626.06	106419.05	138523.67	55723.2	101509.22	105950.42	70873.66	122710.2	67752.61	244033.69	308234.56	173168.17	115204.77	67774.72	103212.5	1.31	0.01	annotated
32618413	1564	3-Ethyl-2-hydroxy-4-methyl-2-cyclopenten-1-one	C8H12O2	None	None	299167.13	240030.3	247282.22	83626.06	106419.05	138523.67	55723.2	101509.22	105950.42	70873.66	122710.2	67752.61	244033.69	308234.56	173168.17	115204.77	67774.72	103212.5	1.31	0.01	annotated
32618414	1564	Allyl tiglate	C8H12O2	None	None	299167.13	240030.3	247282.22	83626.06	106419.05	138523.67	55723.2	101509.22	105950.42	70873.66	122710.2	67752.61	244033.69	308234.56	173168.17	115204.77	67774.72	103212.5	1.31	0.01	annotated
32618415	1564	Ethyl 2-methyl-3,4-pentadienoate	C8H12O2	None	None	299167.13	240030.3	247282.22	83626.06	106419.05	138523.67	55723.2	101509.22	105950.42	70873.66	122710.2	67752.61	244033.69	308234.56	173168.17	115204.77	67774.72	103212.5	1.31	0.01	annotated
32618416	1564	3-Ethyl-5-methyl-1,2-cyclopentanedione	C8H12O2	None	None	299167.13	240030.3	247282.22	83626.06	106419.05	138523.67	55723.2	101509.22	105950.42	70873.66	122710.2	67752.61	244033.69	308234.56	173168.17	115204.77	67774.72	103212.5	1.31	0.01	annotated
32618417	1564	cis-1,2-Dihydro-3-ethylcatechol	C8H12O2	Metabolism; Xenobiotics biodegradation and metabolism	Ethylbenzene degradation	299167.13	240030.3	247282.22	83626.06	106419.05	138523.67	55723.2	101509.22	105950.42	70873.66	122710.2	67752.61	244033.69	308234.56	173168.17	115204.77	67774.72	103212.5	1.31	0.01	annotated
32618418	1564	4-Vinylcyclohexene diepoxide	C8H12O2	None	None	299167.13	240030.3	247282.22	83626.06	106419.05	138523.67	55723.2	101509.22	105950.42	70873.66	122710.2	67752.61	244033.69	308234.56	173168.17	115204.77	67774.72	103212.5	1.31	0.01	annotated
32618419	1564	7-Hydroxy-6-methylhepta-3,5-dienal	C8H12O2	None	None	299167.13	240030.3	247282.22	83626.06	106419.05	138523.67	55723.2	101509.22	105950.42	70873.66	122710.2	67752.61	244033.69	308234.56	173168.17	115204.77	67774.72	103212.5	1.31	0.01	annotated
32618420	1564	4-oxo-2E-Octenal	C8H12O2	None	None	299167.13	240030.3	247282.22	83626.06	106419.05	138523.67	55723.2	101509.22	105950.42	70873.66	122710.2	67752.61	244033.69	308234.56	173168.17	115204.77	67774.72	103212.5	1.31	0.01	annotated
32618421	1564	2-octenedial	C8H12O2	None	None	299167.13	240030.3	247282.22	83626.06	106419.05	138523.67	55723.2	101509.22	105950.42	70873.66	122710.2	67752.61	244033.69	308234.56	173168.17	115204.77	67774.72	103212.5	1.31	0.01	annotated
32618422	1564	4-octenedial	C8H12O2	None	None	299167.13	240030.3	247282.22	83626.06	106419.05	138523.67	55723.2	101509.22	105950.42	70873.66	122710.2	67752.61	244033.69	308234.56	173168.17	115204.77	67774.72	103212.5	1.31	0.01	annotated
32618423	1564	2E,5-Hexadienyl acetate	C8H12O2	None	None	299167.13	240030.3	247282.22	83626.06	106419.05	138523.67	55723.2	101509.22	105950.42	70873.66	122710.2	67752.61	244033.69	308234.56	173168.17	115204.77	67774.72	103212.5	1.31	0.01	annotated
32618424	1564	5,7-octadienoic acid	C8H12O2	None	None	299167.13	240030.3	247282.22	83626.06	106419.05	138523.67	55723.2	101509.22	105950.42	70873.66	122710.2	67752.61	244033.69	308234.56	173168.17	115204.77	67774.72	103212.5	1.31	0.01	annotated
32618425	1564	4Z,7-octadienoic acid	C8H12O2	None	None	299167.13	240030.3	247282.22	83626.06	106419.05	138523.67	55723.2	101509.22	105950.42	70873.66	122710.2	67752.61	244033.69	308234.56	173168.17	115204.77	67774.72	103212.5	1.31	0.01	annotated
32618426	1564	7-octynoic acid	C8H12O2	None	None	299167.13	240030.3	247282.22	83626.06	106419.05	138523.67	55723.2	101509.22	105950.42	70873.66	122710.2	67752.61	244033.69	308234.56	173168.17	115204.77	67774.72	103212.5	1.31	0.01	annotated
32618427	1564	2-octynoic acid	C8H12O2	None	None	299167.13	240030.3	247282.22	83626.06	106419.05	138523.67	55723.2	101509.22	105950.42	70873.66	122710.2	67752.61	244033.69	308234.56	173168.17	115204.77	67774.72	103212.5	1.31	0.01	annotated
32618428	1564	2E,7-Octadienoic acid	C8H12O2	None	None	299167.13	240030.3	247282.22	83626.06	106419.05	138523.67	55723.2	101509.22	105950.42	70873.66	122710.2	67752.61	244033.69	308234.56	173168.17	115204.77	67774.72	103212.5	1.31	0.01	annotated
32618837	1633	Peperinic acid	C10H14O3	None	None	240245.48	197912.94	184408.25	76378.42	84005.84	83457.15	97885.7	64448.28	66239.71	77239.89	102019.91	75543.47	179875.98	208438.91	174746.75	70759.38	77171.18	93863.87	1.28	-0.17	annotated
32618838	1633	2-Ethoxy-4-(methoxymethyl)phenol	C10H14O3	None	None	240245.48	197912.94	184408.25	76378.42	84005.84	83457.15	97885.7	64448.28	66239.71	77239.89	102019.91	75543.47	179875.98	208438.91	174746.75	70759.38	77171.18	93863.87	1.28	-0.17	annotated
32618839	1633	Isoamyl 2-furoate	C10H14O3	None	None	240245.48	197912.94	184408.25	76378.42	84005.84	83457.15	97885.7	64448.28	66239.71	77239.89	102019.91	75543.47	179875.98	208438.91	174746.75	70759.38	77171.18	93863.87	1.28	-0.17	annotated
32618840	1633	Furfuryl isovalerate	C10H14O3	None	None	240245.48	197912.94	184408.25	76378.42	84005.84	83457.15	97885.7	64448.28	66239.71	77239.89	102019.91	75543.47	179875.98	208438.91	174746.75	70759.38	77171.18	93863.87	1.28	-0.17	annotated
32618841	1633	Amyl 2-furoate	C10H14O3	None	None	240245.48	197912.94	184408.25	76378.42	84005.84	83457.15	97885.7	64448.28	66239.71	77239.89	102019.91	75543.47	179875.98	208438.91	174746.75	70759.38	77171.18	93863.87	1.28	-0.17	annotated
32618842	1633	Verimol J	C10H14O3	None	None	240245.48	197912.94	184408.25	76378.42	84005.84	83457.15	97885.7	64448.28	66239.71	77239.89	102019.91	75543.47	179875.98	208438.91	174746.75	70759.38	77171.18	93863.87	1.28	-0.17	annotated
32618843	1633	4-Ethyl-2,6-dimethoxyphenol	C10H14O3	None	None	240245.48	197912.94	184408.25	76378.42	84005.84	83457.15	97885.7	64448.28	66239.71	77239.89	102019.91	75543.47	179875.98	208438.91	174746.75	70759.38	77171.18	93863.87	1.28	-0.17	annotated
32618844	1633	Furfuryl pentanoate	C10H14O3	None	None	240245.48	197912.94	184408.25	76378.42	84005.84	83457.15	97885.7	64448.28	66239.71	77239.89	102019.91	75543.47	179875.98	208438.91	174746.75	70759.38	77171.18	93863.87	1.28	-0.17	annotated
32618845	1633	4-(Ethoxymethyl)-2-methoxyphenol	C10H14O3	None	None	240245.48	197912.94	184408.25	76378.42	84005.84	83457.15	97885.7	64448.28	66239.71	77239.89	102019.91	75543.47	179875.98	208438.91	174746.75	70759.38	77171.18	93863.87	1.28	-0.17	annotated
32618846	1633	(±)-threo-Anethole glycol	C10H14O3	None	None	240245.48	197912.94	184408.25	76378.42	84005.84	83457.15	97885.7	64448.28	66239.71	77239.89	102019.91	75543.47	179875.98	208438.91	174746.75	70759.38	77171.18	93863.87	1.28	-0.17	annotated
32618847	1633	Bis(2,3-epoxycyclopentyl)ether	C10H14O3	None	None	240245.48	197912.94	184408.25	76378.42	84005.84	83457.15	97885.7	64448.28	66239.71	77239.89	102019.91	75543.47	179875.98	208438.91	174746.75	70759.38	77171.18	93863.87	1.28	-0.17	annotated
32618848	1633	Iridotrial	C10H14O3	Metabolism; Metabolism of terpenoids and polyketides	Monoterpenoid biosynthesis	240245.48	197912.94	184408.25	76378.42	84005.84	83457.15	97885.7	64448.28	66239.71	77239.89	102019.91	75543.47	179875.98	208438.91	174746.75	70759.38	77171.18	93863.87	1.28	-0.17	annotated
32618849	1633	[(1R)-2,2,3-Trimethyl-5-oxocyclopent-3-enyl]acetate	C10H14O3	None	None	240245.48	197912.94	184408.25	76378.42	84005.84	83457.15	97885.7	64448.28	66239.71	77239.89	102019.91	75543.47	179875.98	208438.91	174746.75	70759.38	77171.18	93863.87	1.28	-0.17	annotated
32618850	1633	2-Oxo-delta3-4,5,5-trimethylcyclopentenylacetate	C10H14O3	None	None	240245.48	197912.94	184408.25	76378.42	84005.84	83457.15	97885.7	64448.28	66239.71	77239.89	102019.91	75543.47	179875.98	208438.91	174746.75	70759.38	77171.18	93863.87	1.28	-0.17	annotated
32618851	1633	Dihydroconiferyl alcohol	C10H14O3	None	None	240245.48	197912.94	184408.25	76378.42	84005.84	83457.15	97885.7	64448.28	66239.71	77239.89	102019.91	75543.47	179875.98	208438.91	174746.75	70759.38	77171.18	93863.87	1.28	-0.17	annotated
32618852	1633	5-Oxo-1,2-campholide	C10H14O3	None	None	240245.48	197912.94	184408.25	76378.42	84005.84	83457.15	97885.7	64448.28	66239.71	77239.89	102019.91	75543.47	179875.98	208438.91	174746.75	70759.38	77171.18	93863.87	1.28	-0.17	annotated
32618853	1633	3,4,5-Trimethoxytoluene	C10H14O3	None	None	240245.48	197912.94	184408.25	76378.42	84005.84	83457.15	97885.7	64448.28	66239.71	77239.89	102019.91	75543.47	179875.98	208438.91	174746.75	70759.38	77171.18	93863.87	1.28	-0.17	annotated
32618854	1633	2,4,5-Trimethoxytoluene	C10H14O3	None	None	240245.48	197912.94	184408.25	76378.42	84005.84	83457.15	97885.7	64448.28	66239.71	77239.89	102019.91	75543.47	179875.98	208438.91	174746.75	70759.38	77171.18	93863.87	1.28	-0.17	annotated
32618855	1633	(+/-)-Asarinol B	C10H14O3	None	None	240245.48	197912.94	184408.25	76378.42	84005.84	83457.15	97885.7	64448.28	66239.71	77239.89	102019.91	75543.47	179875.98	208438.91	174746.75	70759.38	77171.18	93863.87	1.28	-0.17	annotated
32618856	1633	Iridotrial	C10H14O3	None	None	240245.48	197912.94	184408.25	76378.42	84005.84	83457.15	97885.7	64448.28	66239.71	77239.89	102019.91	75543.47	179875.98	208438.91	174746.75	70759.38	77171.18	93863.87	1.28	-0.17	annotated
32618857	1633	10-oxo-5,8-decadienoic acid	C10H14O3	None	None	240245.48	197912.94	184408.25	76378.42	84005.84	83457.15	97885.7	64448.28	66239.71	77239.89	102019.91	75543.47	179875.98	208438.91	174746.75	70759.38	77171.18	93863.87	1.28	-0.17	annotated
32618858	1633	5-oxo-7-decynoic acid	C10H14O3	None	None	240245.48	197912.94	184408.25	76378.42	84005.84	83457.15	97885.7	64448.28	66239.71	77239.89	102019.91	75543.47	179875.98	208438.91	174746.75	70759.38	77171.18	93863.87	1.28	-0.17	annotated
32618859	1633	(-)-5-oxo-1,2-campholide	C10H14O3	None	None	240245.48	197912.94	184408.25	76378.42	84005.84	83457.15	97885.7	64448.28	66239.71	77239.89	102019.91	75543.47	179875.98	208438.91	174746.75	70759.38	77171.18	93863.87	1.28	-0.17	annotated
32620239	1841	1,2,3,4-Tetrahydro-6-propanoylpyridine	C8H13NO	None	None	111878.32	112167.01	99374.84	43518.96	43688.86	56651.39	40516.67	48959.74	52025.69	35931.27	49635.36	36284.29	103242.78	130818.05	98907.7	50066.83	40763.73	46296.11	1.23	0.22	annotated
32620240	1841	5-Pentyloxazole	C8H13NO	None	None	111878.32	112167.01	99374.84	43518.96	43688.86	56651.39	40516.67	48959.74	52025.69	35931.27	49635.36	36284.29	103242.78	130818.05	98907.7	50066.83	40763.73	46296.11	1.23	0.22	annotated
32620245	1841	9-Azabicyclo[3.3.1]nonan-3-one	C8H13NO	None	None	111878.32	112167.01	99374.84	43518.96	43688.86	56651.39	40516.67	48959.74	52025.69	35931.27	49635.36	36284.29	103242.78	130818.05	98907.7	50066.83	40763.73	46296.11	1.23	0.22	annotated
32620254	1841	2,4-Dimethyl-5-propyloxazole	C8H13NO	None	None	111878.32	112167.01	99374.84	43518.96	43688.86	56651.39	40516.67	48959.74	52025.69	35931.27	49635.36	36284.29	103242.78	130818.05	98907.7	50066.83	40763.73	46296.11	1.23	0.22	annotated
32620255	1841	4,5-Dimethyl-2-propyloxazole	C8H13NO	None	None	111878.32	112167.01	99374.84	43518.96	43688.86	56651.39	40516.67	48959.74	52025.69	35931.27	49635.36	36284.29	103242.78	130818.05	98907.7	50066.83	40763.73	46296.11	1.23	0.22	annotated
32620256	1841	4-Butyl-2-methyloxazole	C8H13NO	None	None	111878.32	112167.01	99374.84	43518.96	43688.86	56651.39	40516.67	48959.74	52025.69	35931.27	49635.36	36284.29	103242.78	130818.05	98907.7	50066.83	40763.73	46296.11	1.23	0.22	annotated
32620257	1841	4,5-Dimethyl-2-(1-methylethyl)oxazole	C8H13NO	None	None	111878.32	112167.01	99374.84	43518.96	43688.86	56651.39	40516.67	48959.74	52025.69	35931.27	49635.36	36284.29	103242.78	130818.05	98907.7	50066.83	40763.73	46296.11	1.23	0.22	annotated
32620258	1841	4,5-Diethyl-2-methyloxazole	C8H13NO	None	None	111878.32	112167.01	99374.84	43518.96	43688.86	56651.39	40516.67	48959.74	52025.69	35931.27	49635.36	36284.29	103242.78	130818.05	98907.7	50066.83	40763.73	46296.11	1.23	0.22	annotated
32620259	1841	2-Pentyloxazole	C8H13NO	None	None	111878.32	112167.01	99374.84	43518.96	43688.86	56651.39	40516.67	48959.74	52025.69	35931.27	49635.36	36284.29	103242.78	130818.05	98907.7	50066.83	40763.73	46296.11	1.23	0.22	annotated
32620262	1841	Tropinone	C8H13NO	Metabolism; Biosynthesis of other secondary metabolites	Tropane, piperidine and pyridine alkaloid biosynthesis	111878.32	112167.01	99374.84	43518.96	43688.86	56651.39	40516.67	48959.74	52025.69	35931.27	49635.36	36284.29	103242.78	130818.05	98907.7	50066.83	40763.73	46296.11	1.23	0.22	annotated
32620263	1841	Supinidine	C8H13NO	None	None	111878.32	112167.01	99374.84	43518.96	43688.86	56651.39	40516.67	48959.74	52025.69	35931.27	49635.36	36284.29	103242.78	130818.05	98907.7	50066.83	40763.73	46296.11	1.23	0.22	annotated
32620264	1841	1-Indolizidinone	C8H13NO	Metabolism; Biosynthesis of other secondary metabolites	Tropane, piperidine and pyridine alkaloid biosynthesis	111878.32	112167.01	99374.84	43518.96	43688.86	56651.39	40516.67	48959.74	52025.69	35931.27	49635.36	36284.29	103242.78	130818.05	98907.7	50066.83	40763.73	46296.11	1.23	0.22	annotated
32626959	4876	(2E,4E)-2,7-Dimethyl-2,4-octadienedioic acid	C10H14O4	None	None	26693.39	28142.77	17403.57	12694.03	6265.61	12274.22	12165.23	5441.56	15850.51	11762.83	6245.8	4842.08	18775.18	27520.05	21138.12	14223.03	11507.04	6100.51	1.2	0.52	annotated
32626960	4876	Guaifenesin	C10H14O4	None	None	26693.39	28142.77	17403.57	12694.03	6265.61	12274.22	12165.23	5441.56	15850.51	11762.83	6245.8	4842.08	18775.18	27520.05	21138.12	14223.03	11507.04	6100.51	1.2	0.52	annotated
32626961	4876	2,3-Methylene suberic acid	C10H14O4	None	None	26693.39	28142.77	17403.57	12694.03	6265.61	12274.22	12165.23	5441.56	15850.51	11762.83	6245.8	4842.08	18775.18	27520.05	21138.12	14223.03	11507.04	6100.51	1.2	0.52	annotated
32626962	4876	3,4-Methylene suberic acid	C10H14O4	None	None	26693.39	28142.77	17403.57	12694.03	6265.61	12274.22	12165.23	5441.56	15850.51	11762.83	6245.8	4842.08	18775.18	27520.05	21138.12	14223.03	11507.04	6100.51	1.2	0.52	annotated
32626963	4876	5-(3E-Pentenyl)tetrahydro-2-oxo-3-furancarboxylic acid	C10H14O4	None	None	26693.39	28142.77	17403.57	12694.03	6265.61	12274.22	12165.23	5441.56	15850.51	11762.83	6245.8	4842.08	18775.18	27520.05	21138.12	14223.03	11507.04	6100.51	1.2	0.52	annotated
32626964	4876	3-(4-Hydroxy-3-methoxyphenyl)-1,2-propanediol	C10H14O4	None	None	26693.39	28142.77	17403.57	12694.03	6265.61	12274.22	12165.23	5441.56	15850.51	11762.83	6245.8	4842.08	18775.18	27520.05	21138.12	14223.03	11507.04	6100.51	1.2	0.52	annotated
32626965	4876	cis-2,3-Dihydroxy-2,3-dihydro-p-cumate	C10H14O4	Metabolism; Xenobiotics biodegradation and metabolism	Xylene degradation	26693.39	28142.77	17403.57	12694.03	6265.61	12274.22	12165.23	5441.56	15850.51	11762.83	6245.8	4842.08	18775.18	27520.05	21138.12	14223.03	11507.04	6100.51	1.2	0.52	annotated
32626966	4876	Paeonilactone A	C10H14O4	None	None	26693.39	28142.77	17403.57	12694.03	6265.61	12274.22	12165.23	5441.56	15850.51	11762.83	6245.8	4842.08	18775.18	27520.05	21138.12	14223.03	11507.04	6100.51	1.2	0.52	annotated
32626967	4876	1,2-Dihydroxymint lactone	C10H14O4	None	None	26693.39	28142.77	17403.57	12694.03	6265.61	12274.22	12165.23	5441.56	15850.51	11762.83	6245.8	4842.08	18775.18	27520.05	21138.12	14223.03	11507.04	6100.51	1.2	0.52	annotated
32626968	4876	1-(3,4-Dimethoxyphenyl)ethane-1,2-diol	C10H14O4	None	None	26693.39	28142.77	17403.57	12694.03	6265.61	12274.22	12165.23	5441.56	15850.51	11762.83	6245.8	4842.08	18775.18	27520.05	21138.12	14223.03	11507.04	6100.51	1.2	0.52	annotated
32626051	4313	3-keto palmitic acid	C16H30O3	None	None	93487.27	89564.09	68799.74	35503.94	31377.35	45341.8	48322.36	23173.44	27031.06	36762.66	30863.5	23832.09	73221.91	89859.01	71589.91	30457.16	30098.29	42767.77	1.18	0.05	annotated
32626052	4313	8-keto palmitic acid	C16H30O3	None	None	93487.27	89564.09	68799.74	35503.94	31377.35	45341.8	48322.36	23173.44	27031.06	36762.66	30863.5	23832.09	73221.91	89859.01	71589.91	30457.16	30098.29	42767.77	1.18	0.05	annotated
32626053	4313	9-keto palmitic acid	C16H30O3	None	None	93487.27	89564.09	68799.74	35503.94	31377.35	45341.8	48322.36	23173.44	27031.06	36762.66	30863.5	23832.09	73221.91	89859.01	71589.91	30457.16	30098.29	42767.77	1.18	0.05	annotated
32626054	4313	11-keto palmitic acid	C16H30O3	None	None	93487.27	89564.09	68799.74	35503.94	31377.35	45341.8	48322.36	23173.44	27031.06	36762.66	30863.5	23832.09	73221.91	89859.01	71589.91	30457.16	30098.29	42767.77	1.18	0.05	annotated
32626055	4313	16-Oxo-palmitate	C16H30O3	Metabolism; Lipid metabolism	Cutin, suberine and wax biosynthesis	93487.27	89564.09	68799.74	35503.94	31377.35	45341.8	48322.36	23173.44	27031.06	36762.66	30863.5	23832.09	73221.91	89859.01	71589.91	30457.16	30098.29	42767.77	1.18	0.05	annotated
32626056	4313	10-keto palmitic acid	C16H30O3	None	None	93487.27	89564.09	68799.74	35503.94	31377.35	45341.8	48322.36	23173.44	27031.06	36762.66	30863.5	23832.09	73221.91	89859.01	71589.91	30457.16	30098.29	42767.77	1.18	0.05	annotated
32626057	4313	5-keto palmitic acid	C16H30O3	None	None	93487.27	89564.09	68799.74	35503.94	31377.35	45341.8	48322.36	23173.44	27031.06	36762.66	30863.5	23832.09	73221.91	89859.01	71589.91	30457.16	30098.29	42767.77	1.18	0.05	annotated
32626058	4313	4-keto palmitic acid	C16H30O3	None	None	93487.27	89564.09	68799.74	35503.94	31377.35	45341.8	48322.36	23173.44	27031.06	36762.66	30863.5	23832.09	73221.91	89859.01	71589.91	30457.16	30098.29	42767.77	1.18	0.05	annotated
32626059	4313	7-keto palmitic acid	C16H30O3	None	None	93487.27	89564.09	68799.74	35503.94	31377.35	45341.8	48322.36	23173.44	27031.06	36762.66	30863.5	23832.09	73221.91	89859.01	71589.91	30457.16	30098.29	42767.77	1.18	0.05	annotated
32626060	4313	2-keto palmitic acid	C16H30O3	None	None	93487.27	89564.09	68799.74	35503.94	31377.35	45341.8	48322.36	23173.44	27031.06	36762.66	30863.5	23832.09	73221.91	89859.01	71589.91	30457.16	30098.29	42767.77	1.18	0.05	annotated
32626061	4313	15-oxo-hexadecanoic acid	C16H30O3	None	None	93487.27	89564.09	68799.74	35503.94	31377.35	45341.8	48322.36	23173.44	27031.06	36762.66	30863.5	23832.09	73221.91	89859.01	71589.91	30457.16	30098.29	42767.77	1.18	0.05	annotated
32626062	4313	2-methyl-4-oxo-pentadecanoic acid	C16H30O3	None	None	93487.27	89564.09	68799.74	35503.94	31377.35	45341.8	48322.36	23173.44	27031.06	36762.66	30863.5	23832.09	73221.91	89859.01	71589.91	30457.16	30098.29	42767.77	1.18	0.05	annotated
32626063	4313	10-oxo-14-methyl-pentadecanoic acid	C16H30O3	None	None	93487.27	89564.09	68799.74	35503.94	31377.35	45341.8	48322.36	23173.44	27031.06	36762.66	30863.5	23832.09	73221.91	89859.01	71589.91	30457.16	30098.29	42767.77	1.18	0.05	annotated
32626064	4313	Ambrettolic acid	C16H30O3	None	None	93487.27	89564.09	68799.74	35503.94	31377.35	45341.8	48322.36	23173.44	27031.06	36762.66	30863.5	23832.09	73221.91	89859.01	71589.91	30457.16	30098.29	42767.77	1.18	0.05	annotated
32626065	4313	16-hydroxy-9Z-hexadecenoic acid	C16H30O3	None	None	93487.27	89564.09	68799.74	35503.94	31377.35	45341.8	48322.36	23173.44	27031.06	36762.66	30863.5	23832.09	73221.91	89859.01	71589.91	30457.16	30098.29	42767.77	1.18	0.05	annotated
32626066	4313	16-hydroxy-9E-hexadecenoic acid	C16H30O3	None	None	93487.27	89564.09	68799.74	35503.94	31377.35	45341.8	48322.36	23173.44	27031.06	36762.66	30863.5	23832.09	73221.91	89859.01	71589.91	30457.16	30098.29	42767.77	1.18	0.05	annotated
32626067	4313	16-hydroxy-6-hexadecenoic acid	C16H30O3	None	None	93487.27	89564.09	68799.74	35503.94	31377.35	45341.8	48322.36	23173.44	27031.06	36762.66	30863.5	23832.09	73221.91	89859.01	71589.91	30457.16	30098.29	42767.77	1.18	0.05	annotated
32626068	4313	16-hydroxy-5-hexadecenoic acid	C16H30O3	None	None	93487.27	89564.09	68799.74	35503.94	31377.35	45341.8	48322.36	23173.44	27031.06	36762.66	30863.5	23832.09	73221.91	89859.01	71589.91	30457.16	30098.29	42767.77	1.18	0.05	annotated
32626069	4313	(+)-12-hydroxy-9Z-hexadecenoic acid	C16H30O3	None	None	93487.27	89564.09	68799.74	35503.94	31377.35	45341.8	48322.36	23173.44	27031.06	36762.66	30863.5	23832.09	73221.91	89859.01	71589.91	30457.16	30098.29	42767.77	1.18	0.05	annotated
32619327	1708	L-Acetylcarnitine	C9H17NO4	None	None	137410.64	143096.48	129505.06	76236.27	52693.43	48632.89	160052.72	48485.38	53535.09	45929.64	34493.77	46924.7	109332.63	107025.73	116452.51	48358.38	35522.3	80193.03	1.17	0.83	annotated
32619330	1708	N-lactoyl-Leucine	C9H17NO4	None	None	137410.64	143096.48	129505.06	76236.27	52693.43	48632.89	160052.72	48485.38	53535.09	45929.64	34493.77	46924.7	109332.63	107025.73	116452.51	48358.38	35522.3	80193.03	1.17	0.83	annotated
32620771	1934	4-Guanidinobutanamide	C5H12N4O	Metabolism; Amino acid metabolism	Arginine and proline metabolism	65032.57	56757.87	52412.05	67347.91	6672.84	7026.68	48115.49	48514.53	102592.82	45528.07	17144.67	13649.8	35166.18	43907.8	42155.01	69052.02	14199.37	49154	1.06	1.5	annotated
32626458	4526	3-oxo-tetradecanoic acid	C14H26O3	None	None	41151.82	39610.97	60183.55	19473.52	21367.27	57528.58	26640.78	18054.43	0	21368.94	8407.18	19391.95	32304.74	62885.79	45487.28	9925.26	20937.09	25953.85	1.02	0.53	annotated
32626459	4526	6-oxo-tetradecanoic acid	C14H26O3	None	None	41151.82	39610.97	60183.55	19473.52	21367.27	57528.58	26640.78	18054.43	0	21368.94	8407.18	19391.95	32304.74	62885.79	45487.28	9925.26	20937.09	25953.85	1.02	0.53	annotated
32626460	4526	L-Menthyl (R,S)-3-hydroxybutyrate	C14H26O3	None	None	41151.82	39610.97	60183.55	19473.52	21367.27	57528.58	26640.78	18054.43	0	21368.94	8407.18	19391.95	32304.74	62885.79	45487.28	9925.26	20937.09	25953.85	1.02	0.53	annotated
32626461	4526	13-keto myristic acid	C14H26O3	None	None	41151.82	39610.97	60183.55	19473.52	21367.27	57528.58	26640.78	18054.43	0	21368.94	8407.18	19391.95	32304.74	62885.79	45487.28	9925.26	20937.09	25953.85	1.02	0.53	annotated
32626462	4526	10-keto myristic acid	C14H26O3	None	None	41151.82	39610.97	60183.55	19473.52	21367.27	57528.58	26640.78	18054.43	0	21368.94	8407.18	19391.95	32304.74	62885.79	45487.28	9925.26	20937.09	25953.85	1.02	0.53	annotated
32626463	4526	4-keto myristic acid	C14H26O3	None	None	41151.82	39610.97	60183.55	19473.52	21367.27	57528.58	26640.78	18054.43	0	21368.94	8407.18	19391.95	32304.74	62885.79	45487.28	9925.26	20937.09	25953.85	1.02	0.53	annotated
32626464	4526	12-methyl-10-oxo-tridecanoic acid	C14H26O3	None	None	41151.82	39610.97	60183.55	19473.52	21367.27	57528.58	26640.78	18054.43	0	21368.94	8407.18	19391.95	32304.74	62885.79	45487.28	9925.26	20937.09	25953.85	1.02	0.53	annotated
32626465	4526	2-oxo-tetradecanoic acid	C14H26O3	None	None	41151.82	39610.97	60183.55	19473.52	21367.27	57528.58	26640.78	18054.43	0	21368.94	8407.18	19391.95	32304.74	62885.79	45487.28	9925.26	20937.09	25953.85	1.02	0.53	annotated
32626466	4526	7-Oxotetradecanoic acid	C14H26O3	None	None	41151.82	39610.97	60183.55	19473.52	21367.27	57528.58	26640.78	18054.43	0	21368.94	8407.18	19391.95	32304.74	62885.79	45487.28	9925.26	20937.09	25953.85	1.02	0.53	annotated
32626467	4526	14-hydroxy-12Z-tetradecenoic acid	C14H26O3	None	None	41151.82	39610.97	60183.55	19473.52	21367.27	57528.58	26640.78	18054.43	0	21368.94	8407.18	19391.95	32304.74	62885.79	45487.28	9925.26	20937.09	25953.85	1.02	0.53	annotated
32626468	4526	14-hydroxy-12-tetradecenoic acid	C14H26O3	None	None	41151.82	39610.97	60183.55	19473.52	21367.27	57528.58	26640.78	18054.43	0	21368.94	8407.18	19391.95	32304.74	62885.79	45487.28	9925.26	20937.09	25953.85	1.02	0.53	annotated
32626469	4526	14-hydroxy-5Z-tetradecenoic acid	C14H26O3	None	None	41151.82	39610.97	60183.55	19473.52	21367.27	57528.58	26640.78	18054.43	0	21368.94	8407.18	19391.95	32304.74	62885.79	45487.28	9925.26	20937.09	25953.85	1.02	0.53	annotated
32626470	4526	12-hydroxy-13-tetradecenoic acid	C14H26O3	None	None	41151.82	39610.97	60183.55	19473.52	21367.27	57528.58	26640.78	18054.43	0	21368.94	8407.18	19391.95	32304.74	62885.79	45487.28	9925.26	20937.09	25953.85	1.02	0.53	annotated
32625461	3675	Xanthotoxol	C11H6O4	None	None	225000.41	226834.3	200634.31	111801.47	75589.47	123835.84	63229.85	18233.58	108319.73	70369.62	85076.24	64954.84	161810.72	157681.28	225908.06	103508.69	100955.1	85676.63	1	-0.55	annotated
32625462	3675	Bergaptol	C11H6O4	None	None	225000.41	226834.3	200634.31	111801.47	75589.47	123835.84	63229.85	18233.58	108319.73	70369.62	85076.24	64954.84	161810.72	157681.28	225908.06	103508.69	100955.1	85676.63	1	-0.55	annotated
32625463	3675	6-Hydroxyangelicin	C11H6O4	None	None	225000.41	226834.3	200634.31	111801.47	75589.47	123835.84	63229.85	18233.58	108319.73	70369.62	85076.24	64954.84	161810.72	157681.28	225908.06	103508.69	100955.1	85676.63	1	-0.55	annotated
32625464	3675	Isobergaptol	C11H6O4	None	None	225000.41	226834.3	200634.31	111801.47	75589.47	123835.84	63229.85	18233.58	108319.73	70369.62	85076.24	64954.84	161810.72	157681.28	225908.06	103508.69	100955.1	85676.63	1	-0.55	annotated
32623712	2974	Sebacic acid	C10H18O4	None	None	37896.18	34139.04	30646.27	19364.36	14231.06	14749.49	20164.93	18694.53	15887.35	19452.48	16302.71	15203.82	53963.21	31278.05	29048.32	16741.24	26160.76	24186.26	0.92	0.1	annotated
32623713	2974	2-Ethylsuberic acid	C10H18O4	None	None	37896.18	34139.04	30646.27	19364.36	14231.06	14749.49	20164.93	18694.53	15887.35	19452.48	16302.71	15203.82	53963.21	31278.05	29048.32	16741.24	26160.76	24186.26	0.92	0.1	annotated
32623714	2974	3-Methylazelaic acid	C10H18O4	None	None	37896.18	34139.04	30646.27	19364.36	14231.06	14749.49	20164.93	18694.53	15887.35	19452.48	16302.71	15203.82	53963.21	31278.05	29048.32	16741.24	26160.76	24186.26	0.92	0.1	annotated
32623715	2974	Heptylmalonic acid	C10H18O4	None	None	37896.18	34139.04	30646.27	19364.36	14231.06	14749.49	20164.93	18694.53	15887.35	19452.48	16302.71	15203.82	53963.21	31278.05	29048.32	16741.24	26160.76	24186.26	0.92	0.1	annotated
32623716	2974	Oxalic acid dibutyl ester	C10H18O4	None	None	37896.18	34139.04	30646.27	19364.36	14231.06	14749.49	20164.93	18694.53	15887.35	19452.48	16302.71	15203.82	53963.21	31278.05	29048.32	16741.24	26160.76	24186.26	0.92	0.1	annotated
32623717	2974	R-2-Hydroxy-3-methylbutanoic acid 3-Methylbutanoyl	C10H18O4	None	None	37896.18	34139.04	30646.27	19364.36	14231.06	14749.49	20164.93	18694.53	15887.35	19452.48	16302.71	15203.82	53963.21	31278.05	29048.32	16741.24	26160.76	24186.26	0.92	0.1	annotated
32623718	2974	N-lactoyl-Isoeucine	C10H18O4	None	None	37896.18	34139.04	30646.27	19364.36	14231.06	14749.49	20164.93	18694.53	15887.35	19452.48	16302.71	15203.82	53963.21	31278.05	29048.32	16741.24	26160.76	24186.26	0.92	0.1	annotated
32623719	2974	Diethyl adipate	C10H18O4	None	None	37896.18	34139.04	30646.27	19364.36	14231.06	14749.49	20164.93	18694.53	15887.35	19452.48	16302.71	15203.82	53963.21	31278.05	29048.32	16741.24	26160.76	24186.26	0.92	0.1	annotated
32623720	2974	Dimethyl suberate	C10H18O4	None	None	37896.18	34139.04	30646.27	19364.36	14231.06	14749.49	20164.93	18694.53	15887.35	19452.48	16302.71	15203.82	53963.21	31278.05	29048.32	16741.24	26160.76	24186.26	0.92	0.1	annotated
32623721	2974	2,6-Dimethyl-1,8-octanedioic acid	C10H18O4	None	None	37896.18	34139.04	30646.27	19364.36	14231.06	14749.49	20164.93	18694.53	15887.35	19452.48	16302.71	15203.82	53963.21	31278.05	29048.32	16741.24	26160.76	24186.26	0.92	0.1	annotated
32623703	2973	2,4,6-Triethyl-1,3,5-trioxane	C9H18O3	None	None	79171.1	82709.62	69896.05	29782	38332.57	35998.76	45806.5	31938.62	34131.72	37639.54	33099.93	34253.2	79938.63	69337.13	69938.55	46988.78	43023.92	49063.71	0.91	0.08	annotated
32623704	2973	(+)-3-hydroxy pelargonic acid	C9H18O3	None	None	79171.1	82709.62	69896.05	29782	38332.57	35998.76	45806.5	31938.62	34131.72	37639.54	33099.93	34253.2	79938.63	69337.13	69938.55	46988.78	43023.92	49063.71	0.91	0.08	annotated
32623705	2973	9-hydroxy pelargonic acid	C9H18O3	None	None	79171.1	82709.62	69896.05	29782	38332.57	35998.76	45806.5	31938.62	34131.72	37639.54	33099.93	34253.2	79938.63	69337.13	69938.55	46988.78	43023.92	49063.71	0.91	0.08	annotated
32623706	2973	7-hydroxy pelargonic acid	C9H18O3	None	None	79171.1	82709.62	69896.05	29782	38332.57	35998.76	45806.5	31938.62	34131.72	37639.54	33099.93	34253.2	79938.63	69337.13	69938.55	46988.78	43023.92	49063.71	0.91	0.08	annotated
32623707	2973	4-hydroxy pelargonic acid	C9H18O3	None	None	79171.1	82709.62	69896.05	29782	38332.57	35998.76	45806.5	31938.62	34131.72	37639.54	33099.93	34253.2	79938.63	69337.13	69938.55	46988.78	43023.92	49063.71	0.91	0.08	annotated
32623708	2973	2-hydroxy pelargonic acid	C9H18O3	None	None	79171.1	82709.62	69896.05	29782	38332.57	35998.76	45806.5	31938.62	34131.72	37639.54	33099.93	34253.2	79938.63	69337.13	69938.55	46988.78	43023.92	49063.71	0.91	0.08	annotated
32623709	2973	8-hydroxy-nonanoic acid	C9H18O3	None	None	79171.1	82709.62	69896.05	29782	38332.57	35998.76	45806.5	31938.62	34131.72	37639.54	33099.93	34253.2	79938.63	69337.13	69938.55	46988.78	43023.92	49063.71	0.91	0.08	annotated
32623710	2973	6-hydroxy-nonanoic acid	C9H18O3	None	None	79171.1	82709.62	69896.05	29782	38332.57	35998.76	45806.5	31938.62	34131.72	37639.54	33099.93	34253.2	79938.63	69337.13	69938.55	46988.78	43023.92	49063.71	0.91	0.08	annotated
32623711	2973	8R-hydroxy-nonanoic acid	C9H18O3	None	None	79171.1	82709.62	69896.05	29782	38332.57	35998.76	45806.5	31938.62	34131.72	37639.54	33099.93	34253.2	79938.63	69337.13	69938.55	46988.78	43023.92	49063.71	0.91	0.08	annotated
32625085	3411	3D,7D,11D-Phytanic acid	C20H40O2	None	None	293808.09	269905.22	244531.77	155775.17	114538.05	141073.53	234503.2	107354.67	158315.3	220488.13	110744.78	71278.29	295364.22	371138.97	259369.44	166324.02	127411.02	262002.98	0.88	0.4	annotated
32625086	3411	3L,7D,11D-Phytanic acid	C20H40O2	None	None	293808.09	269905.22	244531.77	155775.17	114538.05	141073.53	234503.2	107354.67	158315.3	220488.13	110744.78	71278.29	295364.22	371138.97	259369.44	166324.02	127411.02	262002.98	0.88	0.4	annotated
32625087	3411	Ethyl stearate	C20H40O2	None	None	293808.09	269905.22	244531.77	155775.17	114538.05	141073.53	234503.2	107354.67	158315.3	220488.13	110744.78	71278.29	295364.22	371138.97	259369.44	166324.02	127411.02	262002.98	0.88	0.4	annotated
32625088	3411	Phytanate	C20H40O2	None	None	293808.09	269905.22	244531.77	155775.17	114538.05	141073.53	234503.2	107354.67	158315.3	220488.13	110744.78	71278.29	295364.22	371138.97	259369.44	166324.02	127411.02	262002.98	0.88	0.4	annotated
32625089	3411	5-Hydroxy-7-eicosanone	C20H40O2	None	None	293808.09	269905.22	244531.77	155775.17	114538.05	141073.53	234503.2	107354.67	158315.3	220488.13	110744.78	71278.29	295364.22	371138.97	259369.44	166324.02	127411.02	262002.98	0.88	0.4	annotated
32625090	3411	4-Hydroxy-6-eicosanone	C20H40O2	None	None	293808.09	269905.22	244531.77	155775.17	114538.05	141073.53	234503.2	107354.67	158315.3	220488.13	110744.78	71278.29	295364.22	371138.97	259369.44	166324.02	127411.02	262002.98	0.88	0.4	annotated
32625091	3411	Arachidic acid	C20H40O2	Metabolism; Lipid metabolism	Biosynthesis of unsaturated fatty acids	293808.09	269905.22	244531.77	155775.17	114538.05	141073.53	234503.2	107354.67	158315.3	220488.13	110744.78	71278.29	295364.22	371138.97	259369.44	166324.02	127411.02	262002.98	0.88	0.4	annotated
32625092	3411	2,2,6,10,14-Pentamethylpentadecanoic acid	C20H40O2	None	None	293808.09	269905.22	244531.77	155775.17	114538.05	141073.53	234503.2	107354.67	158315.3	220488.13	110744.78	71278.29	295364.22	371138.97	259369.44	166324.02	127411.02	262002.98	0.88	0.4	annotated
32625093	3411	Phytanic acid	C20H40O2	None	None	293808.09	269905.22	244531.77	155775.17	114538.05	141073.53	234503.2	107354.67	158315.3	220488.13	110744.78	71278.29	295364.22	371138.97	259369.44	166324.02	127411.02	262002.98	0.88	0.4	annotated
32625094	3411	Isoarachidic acid	C20H40O2	None	None	293808.09	269905.22	244531.77	155775.17	114538.05	141073.53	234503.2	107354.67	158315.3	220488.13	110744.78	71278.29	295364.22	371138.97	259369.44	166324.02	127411.02	262002.98	0.88	0.4	annotated
32625095	3411	4,14-dimethyl-octadecanoic acid	C20H40O2	None	None	293808.09	269905.22	244531.77	155775.17	114538.05	141073.53	234503.2	107354.67	158315.3	220488.13	110744.78	71278.29	295364.22	371138.97	259369.44	166324.02	127411.02	262002.98	0.88	0.4	annotated
32625096	3411	2,14-dimethyl-octadecanoic acid	C20H40O2	None	None	293808.09	269905.22	244531.77	155775.17	114538.05	141073.53	234503.2	107354.67	158315.3	220488.13	110744.78	71278.29	295364.22	371138.97	259369.44	166324.02	127411.02	262002.98	0.88	0.4	annotated
32625097	3411	6,16-dimethyl-octadecanoic acid	C20H40O2	None	None	293808.09	269905.22	244531.77	155775.17	114538.05	141073.53	234503.2	107354.67	158315.3	220488.13	110744.78	71278.29	295364.22	371138.97	259369.44	166324.02	127411.02	262002.98	0.88	0.4	annotated
32625098	3411	4,16-dimethyl-octadecanoic acid	C20H40O2	None	None	293808.09	269905.22	244531.77	155775.17	114538.05	141073.53	234503.2	107354.67	158315.3	220488.13	110744.78	71278.29	295364.22	371138.97	259369.44	166324.02	127411.02	262002.98	0.88	0.4	annotated
32625099	3411	6,14-dimethyl-octadecanoic acid	C20H40O2	None	None	293808.09	269905.22	244531.77	155775.17	114538.05	141073.53	234503.2	107354.67	158315.3	220488.13	110744.78	71278.29	295364.22	371138.97	259369.44	166324.02	127411.02	262002.98	0.88	0.4	annotated
32625100	3411	14-Methylpentadecyl isobutyrate	C20H40O2	None	None	293808.09	269905.22	244531.77	155775.17	114538.05	141073.53	234503.2	107354.67	158315.3	220488.13	110744.78	71278.29	295364.22	371138.97	259369.44	166324.02	127411.02	262002.98	0.88	0.4	annotated
32625101	3411	3-Methylbutyl pentadecanoate	C20H40O2	None	None	293808.09	269905.22	244531.77	155775.17	114538.05	141073.53	234503.2	107354.67	158315.3	220488.13	110744.78	71278.29	295364.22	371138.97	259369.44	166324.02	127411.02	262002.98	0.88	0.4	annotated
32625102	3411	3,7-Dimethyl-6-octenyl decanoate	C20H40O2	None	None	293808.09	269905.22	244531.77	155775.17	114538.05	141073.53	234503.2	107354.67	158315.3	220488.13	110744.78	71278.29	295364.22	371138.97	259369.44	166324.02	127411.02	262002.98	0.88	0.4	annotated
32625103	3411	3,7-Dimethyl-6-octenyl 3,7-dimethyl-6-octenoate	C20H40O2	None	None	293808.09	269905.22	244531.77	155775.17	114538.05	141073.53	234503.2	107354.67	158315.3	220488.13	110744.78	71278.29	295364.22	371138.97	259369.44	166324.02	127411.02	262002.98	0.88	0.4	annotated
32625104	3411	7-Methyloctyl 9-methyldecanoate	C20H40O2	None	None	293808.09	269905.22	244531.77	155775.17	114538.05	141073.53	234503.2	107354.67	158315.3	220488.13	110744.78	71278.29	295364.22	371138.97	259369.44	166324.02	127411.02	262002.98	0.88	0.4	annotated
32625105	3411	hexyl tetradecanoate	C20H40O2	None	None	293808.09	269905.22	244531.77	155775.17	114538.05	141073.53	234503.2	107354.67	158315.3	220488.13	110744.78	71278.29	295364.22	371138.97	259369.44	166324.02	127411.02	262002.98	0.88	0.4	annotated
32625106	3411	tetradecyl hexanoate	C20H40O2	None	None	293808.09	269905.22	244531.77	155775.17	114538.05	141073.53	234503.2	107354.67	158315.3	220488.13	110744.78	71278.29	295364.22	371138.97	259369.44	166324.02	127411.02	262002.98	0.88	0.4	annotated
32625107	3411	decyl decanoate	C20H40O2	None	None	293808.09	269905.22	244531.77	155775.17	114538.05	141073.53	234503.2	107354.67	158315.3	220488.13	110744.78	71278.29	295364.22	371138.97	259369.44	166324.02	127411.02	262002.98	0.88	0.4	annotated
32625108	3411	dodecyl octanoate	C20H40O2	None	None	293808.09	269905.22	244531.77	155775.17	114538.05	141073.53	234503.2	107354.67	158315.3	220488.13	110744.78	71278.29	295364.22	371138.97	259369.44	166324.02	127411.02	262002.98	0.88	0.4	annotated
32625109	3411	hexadecyl butyrate	C20H40O2	None	None	293808.09	269905.22	244531.77	155775.17	114538.05	141073.53	234503.2	107354.67	158315.3	220488.13	110744.78	71278.29	295364.22	371138.97	259369.44	166324.02	127411.02	262002.98	0.88	0.4	annotated
32625110	3411	Octadecyl acetate	C20H40O2	None	None	293808.09	269905.22	244531.77	155775.17	114538.05	141073.53	234503.2	107354.67	158315.3	220488.13	110744.78	71278.29	295364.22	371138.97	259369.44	166324.02	127411.02	262002.98	0.88	0.4	annotated
32625111	3411	17-methyl-nonadecanoic acid	C20H40O2	None	None	293808.09	269905.22	244531.77	155775.17	114538.05	141073.53	234503.2	107354.67	158315.3	220488.13	110744.78	71278.29	295364.22	371138.97	259369.44	166324.02	127411.02	262002.98	0.88	0.4	annotated
32625112	3411	19:0(11Me)	C20H40O2	None	None	293808.09	269905.22	244531.77	155775.17	114538.05	141073.53	234503.2	107354.67	158315.3	220488.13	110744.78	71278.29	295364.22	371138.97	259369.44	166324.02	127411.02	262002.98	0.88	0.4	annotated
32618639	1583	TEPP	C8H20O7P2	None	None	277611.31	241730.23	203249.86	120189.71	108200.31	117645.92	103206.88	119130.13	132575.14	129622.92	113851.17	125670.3	165802.28	176188.45	206649.02	98992.36	117794.05	128395.47	0.86	-0.06	annotated
32626339	4478	Epoxyanethole	C10H12O2	None	None	49269.19	31899.58	31908.1	24638.27	11286.52	23265.75	60892.89	12238.29	68937.89	23968.63	36484.89	13572.9	29917.07	26870.74	31596.12	27411.48	10880.81	21716.6	0.82	0.7	annotated
32626340	4478	Thymoquinone	C10H12O2	None	None	49269.19	31899.58	31908.1	24638.27	11286.52	23265.75	60892.89	12238.29	68937.89	23968.63	36484.89	13572.9	29917.07	26870.74	31596.12	27411.48	10880.81	21716.6	0.82	0.7	annotated
32626341	4478	3-Phenylpropyl formate	C10H12O2	None	None	49269.19	31899.58	31908.1	24638.27	11286.52	23265.75	60892.89	12238.29	68937.89	23968.63	36484.89	13572.9	29917.07	26870.74	31596.12	27411.48	10880.81	21716.6	0.82	0.7	annotated
32626342	4478	Benzenebutanoic acid	C10H12O2	None	None	49269.19	31899.58	31908.1	24638.27	11286.52	23265.75	60892.89	12238.29	68937.89	23968.63	36484.89	13572.9	29917.07	26870.74	31596.12	27411.48	10880.81	21716.6	0.82	0.7	annotated
32626343	4478	2-Phenylbutyric acid	C10H12O2	None	None	49269.19	31899.58	31908.1	24638.27	11286.52	23265.75	60892.89	12238.29	68937.89	23968.63	36484.89	13572.9	29917.07	26870.74	31596.12	27411.48	10880.81	21716.6	0.82	0.7	annotated
32626344	4478	Egomaketone	C10H12O2	None	None	49269.19	31899.58	31908.1	24638.27	11286.52	23265.75	60892.89	12238.29	68937.89	23968.63	36484.89	13572.9	29917.07	26870.74	31596.12	27411.48	10880.81	21716.6	0.82	0.7	annotated
32626345	4478	Phenethyl acetate	C10H12O2	None	None	49269.19	31899.58	31908.1	24638.27	11286.52	23265.75	60892.89	12238.29	68937.89	23968.63	36484.89	13572.9	29917.07	26870.74	31596.12	27411.48	10880.81	21716.6	0.82	0.7	annotated
32626346	4478	p-Cumate	C10H12O2	Metabolism; Xenobiotics biodegradation and metabolism	Xylene degradation	49269.19	31899.58	31908.1	24638.27	11286.52	23265.75	60892.89	12238.29	68937.89	23968.63	36484.89	13572.9	29917.07	26870.74	31596.12	27411.48	10880.81	21716.6	0.82	0.7	annotated
32626347	4478	beta-Thujaplicin	C10H12O2	None	None	49269.19	31899.58	31908.1	24638.27	11286.52	23265.75	60892.89	12238.29	68937.89	23968.63	36484.89	13572.9	29917.07	26870.74	31596.12	27411.48	10880.81	21716.6	0.82	0.7	annotated
32626348	4478	3-Phenylbutyric acid	C10H12O2	None	None	49269.19	31899.58	31908.1	24638.27	11286.52	23265.75	60892.89	12238.29	68937.89	23968.63	36484.89	13572.9	29917.07	26870.74	31596.12	27411.48	10880.81	21716.6	0.82	0.7	annotated
32626349	4478	Lepalone	C10H12O2	None	None	49269.19	31899.58	31908.1	24638.27	11286.52	23265.75	60892.89	12238.29	68937.89	23968.63	36484.89	13572.9	29917.07	26870.74	31596.12	27411.48	10880.81	21716.6	0.82	0.7	annotated
32626350	4478	Eugenol	C10H12O2	Metabolism; Biosynthesis of other secondary metabolites	Phenylpropanoid biosynthesis	49269.19	31899.58	31908.1	24638.27	11286.52	23265.75	60892.89	12238.29	68937.89	23968.63	36484.89	13572.9	29917.07	26870.74	31596.12	27411.48	10880.81	21716.6	0.82	0.7	annotated
32626351	4478	Isoeugenol	C10H12O2	Metabolism; Biosynthesis of other secondary metabolites	Phenylpropanoid biosynthesis	49269.19	31899.58	31908.1	24638.27	11286.52	23265.75	60892.89	12238.29	68937.89	23968.63	36484.89	13572.9	29917.07	26870.74	31596.12	27411.48	10880.81	21716.6	0.82	0.7	annotated
32626352	4478	1,2-Dimethoxy-4-vinylbenzene	C10H12O2	None	None	49269.19	31899.58	31908.1	24638.27	11286.52	23265.75	60892.89	12238.29	68937.89	23968.63	36484.89	13572.9	29917.07	26870.74	31596.12	27411.48	10880.81	21716.6	0.82	0.7	annotated
32626353	4478	4-Methylbenzyl alcohol acetate	C10H12O2	None	None	49269.19	31899.58	31908.1	24638.27	11286.52	23265.75	60892.89	12238.29	68937.89	23968.63	36484.89	13572.9	29917.07	26870.74	31596.12	27411.48	10880.81	21716.6	0.82	0.7	annotated
32626354	4478	Benzyl propionate	C10H12O2	None	None	49269.19	31899.58	31908.1	24638.27	11286.52	23265.75	60892.89	12238.29	68937.89	23968.63	36484.89	13572.9	29917.07	26870.74	31596.12	27411.48	10880.81	21716.6	0.82	0.7	annotated
32626355	4478	Methyl 3-phenylpropanoate	C10H12O2	None	None	49269.19	31899.58	31908.1	24638.27	11286.52	23265.75	60892.89	12238.29	68937.89	23968.63	36484.89	13572.9	29917.07	26870.74	31596.12	27411.48	10880.81	21716.6	0.82	0.7	annotated
32626356	4478	Isopropyl benzoate	C10H12O2	None	None	49269.19	31899.58	31908.1	24638.27	11286.52	23265.75	60892.89	12238.29	68937.89	23968.63	36484.89	13572.9	29917.07	26870.74	31596.12	27411.48	10880.81	21716.6	0.82	0.7	annotated
32626357	4478	3-Hydroxy-4-phenylbutan-2-one	C10H12O2	None	None	49269.19	31899.58	31908.1	24638.27	11286.52	23265.75	60892.89	12238.29	68937.89	23968.63	36484.89	13572.9	29917.07	26870.74	31596.12	27411.48	10880.81	21716.6	0.82	0.7	annotated
32626358	4478	Isoegomaketone	C10H12O2	None	None	49269.19	31899.58	31908.1	24638.27	11286.52	23265.75	60892.89	12238.29	68937.89	23968.63	36484.89	13572.9	29917.07	26870.74	31596.12	27411.48	10880.81	21716.6	0.82	0.7	annotated
32626359	4478	(3-Methylphenyl)methyl acetate	C10H12O2	None	None	49269.19	31899.58	31908.1	24638.27	11286.52	23265.75	60892.89	12238.29	68937.89	23968.63	36484.89	13572.9	29917.07	26870.74	31596.12	27411.48	10880.81	21716.6	0.82	0.7	annotated
32626360	4478	2-Methylbenzyl alcohol acetate	C10H12O2	None	None	49269.19	31899.58	31908.1	24638.27	11286.52	23265.75	60892.89	12238.29	68937.89	23968.63	36484.89	13572.9	29917.07	26870.74	31596.12	27411.48	10880.81	21716.6	0.82	0.7	annotated
32626361	4478	Phenyl butyrate	C10H12O2	None	None	49269.19	31899.58	31908.1	24638.27	11286.52	23265.75	60892.89	12238.29	68937.89	23968.63	36484.89	13572.9	29917.07	26870.74	31596.12	27411.48	10880.81	21716.6	0.82	0.7	annotated
32626362	4478	Propyl benzoate	C10H12O2	None	None	49269.19	31899.58	31908.1	24638.27	11286.52	23265.75	60892.89	12238.29	68937.89	23968.63	36484.89	13572.9	29917.07	26870.74	31596.12	27411.48	10880.81	21716.6	0.82	0.7	annotated
32626363	4478	4-(4-Hydroxyphenyl)-2-butanone	C10H12O2	None	None	49269.19	31899.58	31908.1	24638.27	11286.52	23265.75	60892.89	12238.29	68937.89	23968.63	36484.89	13572.9	29917.07	26870.74	31596.12	27411.48	10880.81	21716.6	0.82	0.7	annotated
32626364	4478	p-Mentha-2,4(8)-dien-9,3-olide	C10H12O2	None	None	49269.19	31899.58	31908.1	24638.27	11286.52	23265.75	60892.89	12238.29	68937.89	23968.63	36484.89	13572.9	29917.07	26870.74	31596.12	27411.48	10880.81	21716.6	0.82	0.7	annotated
32626365	4478	4-Methyl-2-phenyl-1,3-dioxolane	C10H12O2	None	None	49269.19	31899.58	31908.1	24638.27	11286.52	23265.75	60892.89	12238.29	68937.89	23968.63	36484.89	13572.9	29917.07	26870.74	31596.12	27411.48	10880.81	21716.6	0.82	0.7	annotated
32626366	4478	1-(4-Methoxyphenyl)-2-propanone	C10H12O2	None	None	49269.19	31899.58	31908.1	24638.27	11286.52	23265.75	60892.89	12238.29	68937.89	23968.63	36484.89	13572.9	29917.07	26870.74	31596.12	27411.48	10880.81	21716.6	0.82	0.7	annotated
32626367	4478	Ethyl phenylacetate	C10H12O2	None	None	49269.19	31899.58	31908.1	24638.27	11286.52	23265.75	60892.89	12238.29	68937.89	23968.63	36484.89	13572.9	29917.07	26870.74	31596.12	27411.48	10880.81	21716.6	0.82	0.7	annotated
32626368	4478	1-Phenylethyl acetate	C10H12O2	None	None	49269.19	31899.58	31908.1	24638.27	11286.52	23265.75	60892.89	12238.29	68937.89	23968.63	36484.89	13572.9	29917.07	26870.74	31596.12	27411.48	10880.81	21716.6	0.82	0.7	annotated
32626369	4478	3-(4-Methoxyphenyl)-2-propen-1-ol	C10H12O2	None	None	49269.19	31899.58	31908.1	24638.27	11286.52	23265.75	60892.89	12238.29	68937.89	23968.63	36484.89	13572.9	29917.07	26870.74	31596.12	27411.48	10880.81	21716.6	0.82	0.7	annotated
32626370	4478	(2E,4E,6E)-2,6-Dimethylocta-2,4,6-trienedial	C10H12O2	None	None	49269.19	31899.58	31908.1	24638.27	11286.52	23265.75	60892.89	12238.29	68937.89	23968.63	36484.89	13572.9	29917.07	26870.74	31596.12	27411.48	10880.81	21716.6	0.82	0.7	annotated
32626371	4478	Dihydrosafrole	C10H12O2	None	None	49269.19	31899.58	31908.1	24638.27	11286.52	23265.75	60892.89	12238.29	68937.89	23968.63	36484.89	13572.9	29917.07	26870.74	31596.12	27411.48	10880.81	21716.6	0.82	0.7	annotated
32626372	4478	gamma-Thujaplicin	C10H12O2	None	None	49269.19	31899.58	31908.1	24638.27	11286.52	23265.75	60892.89	12238.29	68937.89	23968.63	36484.89	13572.9	29917.07	26870.74	31596.12	27411.48	10880.81	21716.6	0.82	0.7	annotated
32626373	4478	Evodone	C10H12O2	None	None	49269.19	31899.58	31908.1	24638.27	11286.52	23265.75	60892.89	12238.29	68937.89	23968.63	36484.89	13572.9	29917.07	26870.74	31596.12	27411.48	10880.81	21716.6	0.82	0.7	annotated
32626374	4478	2,4-decadiynoic acid	C10H12O2	None	None	49269.19	31899.58	31908.1	24638.27	11286.52	23265.75	60892.89	12238.29	68937.89	23968.63	36484.89	13572.9	29917.07	26870.74	31596.12	27411.48	10880.81	21716.6	0.82	0.7	annotated
32626526	4561	Arbutin 6-phosphate	C12H17O10P	Environmental Information Processing; Membrane transport Metabolism; Carbohydrate metabolism	Phosphotransferase system (PTS) Glycolysis / Gluconeogenesis	16438.17	14711.08	23274.19	0	11542.54	13772.24	16486.88	0	0	20906.96	14576.83	0	23057.09	31242.23	18506.42	0	9971.32	0	0.82	-0.08	annotated
32626714	4656	(3S,5R,6R,7E)-3,5,6-Trihydroxy-7-megastigmen-9-one	C13H22O4	None	None	39521.41	46995.56	45114.45	19934.65	24997.2	24303.17	17235.47	21202.68	19750.28	18653.68	14705.26	17155.71	34022.84	44727.41	39843.55	17367.22	25426.18	31339.66	0.82	0.21	annotated
32626715	4656	2-Carboxy-4-dodecanolide	C13H22O4	None	None	39521.41	46995.56	45114.45	19934.65	24997.2	24303.17	17235.47	21202.68	19750.28	18653.68	14705.26	17155.71	34022.84	44727.41	39843.55	17367.22	25426.18	31339.66	0.82	0.21	annotated
32621303	2134	6-Acetamido-2-oxohexanoate	C8H13NO4	Metabolism; Amino acid metabolism	Lysine degradation	43168.28	48484.04	44901.16	25238.61	21643.85	22831.34	45467.96	20658.99	29350.79	23062.77	28930.98	20726.5	37785.88	39989.79	44107.43	31471.35	25414	24140.5	0.78	0.33	annotated
32621310	2134	N-(3-(S)-Hydroxybutyryl)homoserine lactone	C8H13NO4	Environmental Information Processing; Signal transduction	Two-component system	43168.28	48484.04	44901.16	25238.61	21643.85	22831.34	45467.96	20658.99	29350.79	23062.77	28930.98	20726.5	37785.88	39989.79	44107.43	31471.35	25414	24140.5	0.78	0.33	annotated
32621313	2134	N2-Acetyl-L-aminoadipate semialdehyde	C8H13NO4	None	None	43168.28	48484.04	44901.16	25238.61	21643.85	22831.34	45467.96	20658.99	29350.79	23062.77	28930.98	20726.5	37785.88	39989.79	44107.43	31471.35	25414	24140.5	0.78	0.33	annotated
32621316	2134	6-Acetamido-3-oxohexanoate	C8H13NO4	None	None	43168.28	48484.04	44901.16	25238.61	21643.85	22831.34	45467.96	20658.99	29350.79	23062.77	28930.98	20726.5	37785.88	39989.79	44107.43	31471.35	25414	24140.5	0.78	0.33	annotated
32622307	2497	S-(4-Bromophenyl)-mercaptopyruvate	C9H7BrO3S	None	None	420713.03	447193.75	154956.89	309073.69	64914.68	71734.14	418843.78	411634.66	846758.5	2572470.75	84423.6	75920.02	571396.44	403974.06	166286.53	1095809.25	65815.25	446721.06	0.77	1.05	annotated
32623360	2889	1-(2,6,6-Trimethyl-1-cyclohexen-1-yl)-1-penten-3-one	C14H22O	None	None	2645125.75	2531751	2650398.5	1436801.13	1466431.75	1561166.25	1583458.38	1126849.63	1549173.38	1350883	1452608.25	1299834.5	2545498.25	2372756	2499506.5	1574502.13	1483366.63	1483189.25	0.76	0.04	annotated
32623361	2889	alpha-Irone	C14H22O	None	None	2645125.75	2531751	2650398.5	1436801.13	1466431.75	1561166.25	1583458.38	1126849.63	1549173.38	1350883	1452608.25	1299834.5	2545498.25	2372756	2499506.5	1574502.13	1483366.63	1483189.25	0.76	0.04	annotated
32623362	2889	1-(2,6,6-Trimethyl-2-cyclohexen-1-yl)-1-penten-3-one	C14H22O	None	None	2645125.75	2531751	2650398.5	1436801.13	1466431.75	1561166.25	1583458.38	1126849.63	1549173.38	1350883	1452608.25	1299834.5	2545498.25	2372756	2499506.5	1574502.13	1483366.63	1483189.25	0.76	0.04	annotated
32623363	2889	Methyl-delta-ionone	C14H22O	None	None	2645125.75	2531751	2650398.5	1436801.13	1466431.75	1561166.25	1583458.38	1126849.63	1549173.38	1350883	1452608.25	1299834.5	2545498.25	2372756	2499506.5	1574502.13	1483366.63	1483189.25	0.76	0.04	annotated
32623364	2889	(Z)-alpha-Irone	C14H22O	None	None	2645125.75	2531751	2650398.5	1436801.13	1466431.75	1561166.25	1583458.38	1126849.63	1549173.38	1350883	1452608.25	1299834.5	2545498.25	2372756	2499506.5	1574502.13	1483366.63	1483189.25	0.76	0.04	annotated
32623365	2889	Etaspirene	C14H22O	None	None	2645125.75	2531751	2650398.5	1436801.13	1466431.75	1561166.25	1583458.38	1126849.63	1549173.38	1350883	1452608.25	1299834.5	2545498.25	2372756	2499506.5	1574502.13	1483366.63	1483189.25	0.76	0.04	annotated
32623366	2889	10-Isopropyl-2,7-dimethyl-1-oxaspiro[4.5]deca-3,6-diene	C14H22O	None	None	2645125.75	2531751	2650398.5	1436801.13	1466431.75	1561166.25	1583458.38	1126849.63	1549173.38	1350883	1452608.25	1299834.5	2545498.25	2372756	2499506.5	1574502.13	1483366.63	1483189.25	0.76	0.04	annotated
32623367	2889	3-Methyl-4-(2,6,6-trimethyl-2-cyclohexen-1-yl)-3-buten-2-one	C14H22O	None	None	2645125.75	2531751	2650398.5	1436801.13	1466431.75	1561166.25	1583458.38	1126849.63	1549173.38	1350883	1452608.25	1299834.5	2545498.25	2372756	2499506.5	1574502.13	1483366.63	1483189.25	0.76	0.04	annotated
32623368	2889	delta-Methylionone	C14H22O	None	None	2645125.75	2531751	2650398.5	1436801.13	1466431.75	1561166.25	1583458.38	1126849.63	1549173.38	1350883	1452608.25	1299834.5	2545498.25	2372756	2499506.5	1574502.13	1483366.63	1483189.25	0.76	0.04	annotated
32623369	2889	4-tert-Octylphenol	C14H22O	None	None	2645125.75	2531751	2650398.5	1436801.13	1466431.75	1561166.25	1583458.38	1126849.63	1549173.38	1350883	1452608.25	1299834.5	2545498.25	2372756	2499506.5	1574502.13	1483366.63	1483189.25	0.76	0.04	annotated
32623370	2889	alpha-Irone	C14H22O	None	None	2645125.75	2531751	2650398.5	1436801.13	1466431.75	1561166.25	1583458.38	1126849.63	1549173.38	1350883	1452608.25	1299834.5	2545498.25	2372756	2499506.5	1574502.13	1483366.63	1483189.25	0.76	0.04	annotated
32623371	2889	(+)-trans-alpha-Irone	C14H22O	None	None	2645125.75	2531751	2650398.5	1436801.13	1466431.75	1561166.25	1583458.38	1126849.63	1549173.38	1350883	1452608.25	1299834.5	2545498.25	2372756	2499506.5	1574502.13	1483366.63	1483189.25	0.76	0.04	annotated
32623372	2889	4-Octylphenol	C14H22O	None	None	2645125.75	2531751	2650398.5	1436801.13	1466431.75	1561166.25	1583458.38	1126849.63	1549173.38	1350883	1452608.25	1299834.5	2545498.25	2372756	2499506.5	1574502.13	1483366.63	1483189.25	0.76	0.04	annotated
32623373	2889	9Z,11E,13-Tetradecatrienal	C14H22O	None	None	2645125.75	2531751	2650398.5	1436801.13	1466431.75	1561166.25	1583458.38	1126849.63	1549173.38	1350883	1452608.25	1299834.5	2545498.25	2372756	2499506.5	1574502.13	1483366.63	1483189.25	0.76	0.04	annotated
32623374	2889	(+)-Mayurone	C14H22O	None	None	2645125.75	2531751	2650398.5	1436801.13	1466431.75	1561166.25	1583458.38	1126849.63	1549173.38	1350883	1452608.25	1299834.5	2545498.25	2372756	2499506.5	1574502.13	1483366.63	1483189.25	0.76	0.04	annotated
32626734	4673	7,9-Tetracosanedione	C24H46O2	None	None	29620.58	43499.01	33991.14	27746.61	25368.21	14749.54	31964.52	16410.82	20973.03	44788.03	9361.73	10457.44	35719.59	41473.51	29616.92	13245.99	20082.78	30861.74	0.75	0.44	annotated
32626735	4673	6,8-Tetracosanedione	C24H46O2	None	None	29620.58	43499.01	33991.14	27746.61	25368.21	14749.54	31964.52	16410.82	20973.03	44788.03	9361.73	10457.44	35719.59	41473.51	29616.92	13245.99	20082.78	30861.74	0.75	0.44	annotated
32626736	4673	5,7-Tetracosanedione	C24H46O2	None	None	29620.58	43499.01	33991.14	27746.61	25368.21	14749.54	31964.52	16410.82	20973.03	44788.03	9361.73	10457.44	35719.59	41473.51	29616.92	13245.99	20082.78	30861.74	0.75	0.44	annotated
32626737	4673	4,6-Tetracosanedione	C24H46O2	None	None	29620.58	43499.01	33991.14	27746.61	25368.21	14749.54	31964.52	16410.82	20973.03	44788.03	9361.73	10457.44	35719.59	41473.51	29616.92	13245.99	20082.78	30861.74	0.75	0.44	annotated
32626738	4673	10,12-Tetracosanedione	C24H46O2	None	None	29620.58	43499.01	33991.14	27746.61	25368.21	14749.54	31964.52	16410.82	20973.03	44788.03	9361.73	10457.44	35719.59	41473.51	29616.92	13245.99	20082.78	30861.74	0.75	0.44	annotated
32626739	4673	(E)-2-Tetracosenoic acid	C24H46O2	None	None	29620.58	43499.01	33991.14	27746.61	25368.21	14749.54	31964.52	16410.82	20973.03	44788.03	9361.73	10457.44	35719.59	41473.51	29616.92	13245.99	20082.78	30861.74	0.75	0.44	annotated
32626740	4673	Nervonic acid	C24H46O2	Metabolism; Lipid metabolism	Biosynthesis of unsaturated fatty acids	29620.58	43499.01	33991.14	27746.61	25368.21	14749.54	31964.52	16410.82	20973.03	44788.03	9361.73	10457.44	35719.59	41473.51	29616.92	13245.99	20082.78	30861.74	0.75	0.44	annotated
32626741	4673	10,13-Dimethyl-11-docosyne-10,13-diol	C24H46O2	None	None	29620.58	43499.01	33991.14	27746.61	25368.21	14749.54	31964.52	16410.82	20973.03	44788.03	9361.73	10457.44	35719.59	41473.51	29616.92	13245.99	20082.78	30861.74	0.75	0.44	annotated
32626742	4673	4-Methyl-3-heptyl palmitoleate	C24H46O2	None	None	29620.58	43499.01	33991.14	27746.61	25368.21	14749.54	31964.52	16410.82	20973.03	44788.03	9361.73	10457.44	35719.59	41473.51	29616.92	13245.99	20082.78	30861.74	0.75	0.44	annotated
32626743	4673	11-Docosenyl acetate	C24H46O2	None	None	29620.58	43499.01	33991.14	27746.61	25368.21	14749.54	31964.52	16410.82	20973.03	44788.03	9361.73	10457.44	35719.59	41473.51	29616.92	13245.99	20082.78	30861.74	0.75	0.44	annotated
32626744	4673	24-Tetracosanolide	C24H46O2	None	None	29620.58	43499.01	33991.14	27746.61	25368.21	14749.54	31964.52	16410.82	20973.03	44788.03	9361.73	10457.44	35719.59	41473.51	29616.92	13245.99	20082.78	30861.74	0.75	0.44	annotated
32626745	4673	trans-selacholeic acid	C24H46O2	None	None	29620.58	43499.01	33991.14	27746.61	25368.21	14749.54	31964.52	16410.82	20973.03	44788.03	9361.73	10457.44	35719.59	41473.51	29616.92	13245.99	20082.78	30861.74	0.75	0.44	annotated
32617986	1455	Fluticasone	C22H27F3O4S	None	None	226424.67	233949.56	217983.19	43063.53	265573.69	198209.13	213000.44	157307.41	144876.38	207249.97	222975.91	113932.23	228771.69	264336.78	294139.78	63159.26	399813.56	176867.59	0.72	-0.04	annotated
32626733	4668	Toluene-4-sulfonate	C7H8O3S	Metabolism; Xenobiotics biodegradation and metabolism	Toluene degradation	28355.4	12244.56	28006.5	11965.66	37660.55	10244.07	45364.65	12712.71	17749.59	35640.16	25198.82	10449.01	28947.56	28550.19	25281.78	11840.72	9973.92	21523.69	0.69	0.04	annotated
32621330	2145	Glycinexylidide	C10H14N2O	Metabolism; Xenobiotics biodegradation and metabolism	Drug metabolism - cytochrome P450	38152.01	18462.17	23354.98	18313.6	18740.58	11983.01	16065.24	15518.64	22398.46	45444.39	10781.24	17600.62	20550.1	41953.64	21545.3	21457.15	13160.75	15388.19	0.68	-0.21	annotated
32621331	2145	2'-Hydroxynicotine	C10H14N2O	None	None	38152.01	18462.17	23354.98	18313.6	18740.58	11983.01	16065.24	15518.64	22398.46	45444.39	10781.24	17600.62	20550.1	41953.64	21545.3	21457.15	13160.75	15388.19	0.68	-0.21	annotated
32621332	2145	Nicotine-1'-N-oxide	C10H14N2O	None	None	38152.01	18462.17	23354.98	18313.6	18740.58	11983.01	16065.24	15518.64	22398.46	45444.39	10781.24	17600.62	20550.1	41953.64	21545.3	21457.15	13160.75	15388.19	0.68	-0.21	annotated
32621336	2145	Pseudooxynicotine	C10H14N2O	None	None	38152.01	18462.17	23354.98	18313.6	18740.58	11983.01	16065.24	15518.64	22398.46	45444.39	10781.24	17600.62	20550.1	41953.64	21545.3	21457.15	13160.75	15388.19	0.68	-0.21	annotated
32621343	2145	(S)-6-Hydroxynicotine	C10H14N2O	Metabolism; Metabolism of cofactors and vitamins	Nicotinate and nicotinamide metabolism	38152.01	18462.17	23354.98	18313.6	18740.58	11983.01	16065.24	15518.64	22398.46	45444.39	10781.24	17600.62	20550.1	41953.64	21545.3	21457.15	13160.75	15388.19	0.68	-0.21	annotated
32621344	2145	(R)-6-Hydroxynicotine	C10H14N2O	Metabolism; Metabolism of cofactors and vitamins	Nicotinate and nicotinamide metabolism	38152.01	18462.17	23354.98	18313.6	18740.58	11983.01	16065.24	15518.64	22398.46	45444.39	10781.24	17600.62	20550.1	41953.64	21545.3	21457.15	13160.75	15388.19	0.68	-0.21	annotated
32618673	1593	1-Amino-2-methylanthraquinone	C15H11NO2	None	None	173863.31	218547.28	271947.63	79052.23	249206.34	189798.66	171466.59	188742.56	228138.86	190168.86	223906.03	148198.31	252053.61	273475.72	211254.77	110588.24	190484.66	118644.15	0.67	0.08	annotated
32618675	1593	2,3-Bis(p-hydroxyphenyl)acrylonitrile	C15H11NO2	None	None	173863.31	218547.28	271947.63	79052.23	249206.34	189798.66	171466.59	188742.56	228138.86	190168.86	223906.03	148198.31	252053.61	273475.72	211254.77	110588.24	190484.66	118644.15	0.67	0.08	annotated
32618676	1593	N-Benzylphthalimide	C15H11NO2	None	None	173863.31	218547.28	271947.63	79052.23	249206.34	189798.66	171466.59	188742.56	228138.86	190168.86	223906.03	148198.31	252053.61	273475.72	211254.77	110588.24	190484.66	118644.15	0.67	0.08	annotated
32619773	1760	2-Hydroxy-6-oxo-6-(2-hydroxyphenoxy)-hexa-2,4-dienoate	C12H10O6	Metabolism; Xenobiotics biodegradation and metabolism	Dioxin degradation	33401.46	30270.87	25037.87	26674.33	12698.22	12902.31	20865.85	22159.63	31226.64	23828.88	16526.66	12788.06	23827.12	26357.3	24586.71	15224.04	12316.76	29719.03	0.67	0.51	annotated
32620818	1945	Hydroxypropionylcarnitine	C10H19NO5	None	None	53465.19	74532.48	48231.2	48931.72	35337.11	72215.9	48397.44	52799.16	34415.18	30213.95	36826.77	39392.2	97912.13	63293.83	72629.19	30414.41	34626.18	39843.55	0.67	0.33	annotated
32618100	1482	Pratenol B	C15H12O7	None	None	198864.59	222239.86	352828.91	0	149002.44	204495.34	165112.78	0	143380.63	56233.09	145949.17	0	324109.88	375763.53	237625.81	0	176392.8	0	0.66	0.76	annotated
32618101	1482	cis-Dihydroquercetin	C15H12O7	None	None	198864.59	222239.86	352828.91	0	149002.44	204495.34	165112.78	0	143380.63	56233.09	145949.17	0	324109.88	375763.53	237625.81	0	176392.8	0	0.66	0.76	annotated
32618102	1482	Taxifolin	C15H12O7	Metabolism; Biosynthesis of other secondary metabolites	Flavonoid biosynthesis	198864.59	222239.86	352828.91	0	149002.44	204495.34	165112.78	0	143380.63	56233.09	145949.17	0	324109.88	375763.53	237625.81	0	176392.8	0	0.66	0.76	annotated
32618104	1482	Pentahydroxyflavanone	C15H12O7	Metabolism; Biosynthesis of other secondary metabolites	Flavonoid biosynthesis	198864.59	222239.86	352828.91	0	149002.44	204495.34	165112.78	0	143380.63	56233.09	145949.17	0	324109.88	375763.53	237625.81	0	176392.8	0	0.66	0.76	annotated
32618105	1482	5,7,3',4',5'-Pentahydroxyflavanone	C15H12O7	None	None	198864.59	222239.86	352828.91	0	149002.44	204495.34	165112.78	0	143380.63	56233.09	145949.17	0	324109.88	375763.53	237625.81	0	176392.8	0	0.66	0.76	annotated
32618106	1482	Alphitonin	C15H12O7	None	None	198864.59	222239.86	352828.91	0	149002.44	204495.34	165112.78	0	143380.63	56233.09	145949.17	0	324109.88	375763.53	237625.81	0	176392.8	0	0.66	0.76	annotated
32618107	1482	Nigrescin	C15H12O7	None	None	198864.59	222239.86	352828.91	0	149002.44	204495.34	165112.78	0	143380.63	56233.09	145949.17	0	324109.88	375763.53	237625.81	0	176392.8	0	0.66	0.76	annotated
32625918	4178	4-Hydroxycyclohexylcarboxylic acid	C7H12O3	None	None	85448.38	103366.88	72187.23	56274.57	65563.47	62902.11	43359.52	84498.54	52333.56	66208.84	53725.64	36613.36	120082.16	118643.31	97341.82	49305.22	67701.38	75567.73	0.65	0.19	annotated
32625919	4178	Ethyl levulinate	C7H12O3	None	None	85448.38	103366.88	72187.23	56274.57	65563.47	62902.11	43359.52	84498.54	52333.56	66208.84	53725.64	36613.36	120082.16	118643.31	97341.82	49305.22	67701.38	75567.73	0.65	0.19	annotated
32625920	4178	Botryodiplodin	C7H12O3	None	None	85448.38	103366.88	72187.23	56274.57	65563.47	62902.11	43359.52	84498.54	52333.56	66208.84	53725.64	36613.36	120082.16	118643.31	97341.82	49305.22	67701.38	75567.73	0.65	0.19	annotated
32625921	4178	Tetrahydrofurfuryl acetate	C7H12O3	None	None	85448.38	103366.88	72187.23	56274.57	65563.47	62902.11	43359.52	84498.54	52333.56	66208.84	53725.64	36613.36	120082.16	118643.31	97341.82	49305.22	67701.38	75567.73	0.65	0.19	annotated
32625922	4178	Methyl (R)-3-methyl-2-oxopentanoate	C7H12O3	None	None	85448.38	103366.88	72187.23	56274.57	65563.47	62902.11	43359.52	84498.54	52333.56	66208.84	53725.64	36613.36	120082.16	118643.31	97341.82	49305.22	67701.38	75567.73	0.65	0.19	annotated
32625923	4178	trans-4-Hydroxycyclohexanecarboxylate	C7H12O3	None	None	85448.38	103366.88	72187.23	56274.57	65563.47	62902.11	43359.52	84498.54	52333.56	66208.84	53725.64	36613.36	120082.16	118643.31	97341.82	49305.22	67701.38	75567.73	0.65	0.19	annotated
32625924	4178	7-Oxoheptanoic acid	C7H12O3	Metabolism; Energy metabolism	Methane metabolism	85448.38	103366.88	72187.23	56274.57	65563.47	62902.11	43359.52	84498.54	52333.56	66208.84	53725.64	36613.36	120082.16	118643.31	97341.82	49305.22	67701.38	75567.73	0.65	0.19	annotated
32625925	4178	2S-Hydroxy-2-isopropylbutano-3S-lactone	C7H12O3	None	None	85448.38	103366.88	72187.23	56274.57	65563.47	62902.11	43359.52	84498.54	52333.56	66208.84	53725.64	36613.36	120082.16	118643.31	97341.82	49305.22	67701.38	75567.73	0.65	0.19	annotated
32625926	4178	3-butyrl propionic acid	C7H12O3	None	None	85448.38	103366.88	72187.23	56274.57	65563.47	62902.11	43359.52	84498.54	52333.56	66208.84	53725.64	36613.36	120082.16	118643.31	97341.82	49305.22	67701.38	75567.73	0.65	0.19	annotated
32625927	4178	n-valeryl acetic acid	C7H12O3	None	None	85448.38	103366.88	72187.23	56274.57	65563.47	62902.11	43359.52	84498.54	52333.56	66208.84	53725.64	36613.36	120082.16	118643.31	97341.82	49305.22	67701.38	75567.73	0.65	0.19	annotated
32625928	4178	5-aceto valeric acid	C7H12O3	None	None	85448.38	103366.88	72187.23	56274.57	65563.47	62902.11	43359.52	84498.54	52333.56	66208.84	53725.64	36613.36	120082.16	118643.31	97341.82	49305.22	67701.38	75567.73	0.65	0.19	annotated
32625929	4178	4-propionyl butyric acid	C7H12O3	None	None	85448.38	103366.88	72187.23	56274.57	65563.47	62902.11	43359.52	84498.54	52333.56	66208.84	53725.64	36613.36	120082.16	118643.31	97341.82	49305.22	67701.38	75567.73	0.65	0.19	annotated
32625930	4178	2-Keto-n-heptylic acid	C7H12O3	None	None	85448.38	103366.88	72187.23	56274.57	65563.47	62902.11	43359.52	84498.54	52333.56	66208.84	53725.64	36613.36	120082.16	118643.31	97341.82	49305.22	67701.38	75567.73	0.65	0.19	annotated
32620957	2009	1,5-Dihydroxyxanthone	C13H8O4	None	None	17877.98	30958	52222.93	0	24623.82	0	0	0	0	0	0	0	52461.54	51489	24909.04	0	20801.06	0	0.64	0	annotated
32620958	2009	Euxanthone	C13H8O4	None	None	17877.98	30958	52222.93	0	24623.82	0	0	0	0	0	0	0	52461.54	51489	24909.04	0	20801.06	0	0.64	0	annotated
32620959	2009	Urolithin A	C13H8O4	None	None	17877.98	30958	52222.93	0	24623.82	0	0	0	0	0	0	0	52461.54	51489	24909.04	0	20801.06	0	0.64	0	annotated
32623672	2972	2-Methylpropyl propionate	C7H14O2	None	None	1417388.88	1478381.75	1141635.5	632713.25	628153.88	1196071.13	1049839.75	542508.88	656347.13	865274.75	679601.81	576356.19	1779717.13	1460781.88	1054153.25	991433.19	992033.31	984845.19	0.64	0.05	annotated
32623673	2972	Heptylic acid	C7H14O2	None	None	1417388.88	1478381.75	1141635.5	632713.25	628153.88	1196071.13	1049839.75	542508.88	656347.13	865274.75	679601.81	576356.19	1779717.13	1460781.88	1054153.25	991433.19	992033.31	984845.19	0.64	0.05	annotated
32623674	2972	2-Methylbutyl acetate	C7H14O2	None	None	1417388.88	1478381.75	1141635.5	632713.25	628153.88	1196071.13	1049839.75	542508.88	656347.13	865274.75	679601.81	576356.19	1779717.13	1460781.88	1054153.25	991433.19	992033.31	984845.19	0.64	0.05	annotated
32623675	2972	Isopropyl 2-methylpropanoate	C7H14O2	None	None	1417388.88	1478381.75	1141635.5	632713.25	628153.88	1196071.13	1049839.75	542508.88	656347.13	865274.75	679601.81	576356.19	1779717.13	1460781.88	1054153.25	991433.19	992033.31	984845.19	0.64	0.05	annotated
32623676	2972	Ethyl 2-methylbutyrate	C7H14O2	None	None	1417388.88	1478381.75	1141635.5	632713.25	628153.88	1196071.13	1049839.75	542508.88	656347.13	865274.75	679601.81	576356.19	1779717.13	1460781.88	1054153.25	991433.19	992033.31	984845.19	0.64	0.05	annotated
32623677	2972	formyl hexanoate	C7H14O2	None	None	1417388.88	1478381.75	1141635.5	632713.25	628153.88	1196071.13	1049839.75	542508.88	656347.13	865274.75	679601.81	576356.19	1779717.13	1460781.88	1054153.25	991433.19	992033.31	984845.19	0.64	0.05	annotated
32623678	2972	propionyl butyrate	C7H14O2	None	None	1417388.88	1478381.75	1141635.5	632713.25	628153.88	1196071.13	1049839.75	542508.88	656347.13	865274.75	679601.81	576356.19	1779717.13	1460781.88	1054153.25	991433.19	992033.31	984845.19	0.64	0.05	annotated
32623679	2972	Isopropyl butyrate	C7H14O2	None	None	1417388.88	1478381.75	1141635.5	632713.25	628153.88	1196071.13	1049839.75	542508.88	656347.13	865274.75	679601.81	576356.19	1779717.13	1460781.88	1054153.25	991433.19	992033.31	984845.19	0.64	0.05	annotated
32623680	2972	Pentyl acetate	C7H14O2	None	None	1417388.88	1478381.75	1141635.5	632713.25	628153.88	1196071.13	1049839.75	542508.88	656347.13	865274.75	679601.81	576356.19	1779717.13	1460781.88	1054153.25	991433.19	992033.31	984845.19	0.64	0.05	annotated
32623681	2972	Ethyl pentanoate	C7H14O2	None	None	1417388.88	1478381.75	1141635.5	632713.25	628153.88	1196071.13	1049839.75	542508.88	656347.13	865274.75	679601.81	576356.19	1779717.13	1460781.88	1054153.25	991433.19	992033.31	984845.19	0.64	0.05	annotated
32623682	2972	ethyl 3-methyl-butanoate	C7H14O2	None	None	1417388.88	1478381.75	1141635.5	632713.25	628153.88	1196071.13	1049839.75	542508.88	656347.13	865274.75	679601.81	576356.19	1779717.13	1460781.88	1054153.25	991433.19	992033.31	984845.19	0.64	0.05	annotated
32623683	2972	Butyl propionate	C7H14O2	None	None	1417388.88	1478381.75	1141635.5	632713.25	628153.88	1196071.13	1049839.75	542508.88	656347.13	865274.75	679601.81	576356.19	1779717.13	1460781.88	1054153.25	991433.19	992033.31	984845.19	0.64	0.05	annotated
32623684	2972	cis- and trans-2-Isopropyl-4-methyl-1,3-dioxolane	C7H14O2	None	None	1417388.88	1478381.75	1141635.5	632713.25	628153.88	1196071.13	1049839.75	542508.88	656347.13	865274.75	679601.81	576356.19	1779717.13	1460781.88	1054153.25	991433.19	992033.31	984845.19	0.64	0.05	annotated
32623685	2972	Propyl 2-methylpropanoate	C7H14O2	None	None	1417388.88	1478381.75	1141635.5	632713.25	628153.88	1196071.13	1049839.75	542508.88	656347.13	865274.75	679601.81	576356.19	1779717.13	1460781.88	1054153.25	991433.19	992033.31	984845.19	0.64	0.05	annotated
32623686	2972	Methyl 4-methylpentanoate	C7H14O2	None	None	1417388.88	1478381.75	1141635.5	632713.25	628153.88	1196071.13	1049839.75	542508.88	656347.13	865274.75	679601.81	576356.19	1779717.13	1460781.88	1054153.25	991433.19	992033.31	984845.19	0.64	0.05	annotated
32623687	2972	Methyl (±)-2-methylpentanoate	C7H14O2	None	None	1417388.88	1478381.75	1141635.5	632713.25	628153.88	1196071.13	1049839.75	542508.88	656347.13	865274.75	679601.81	576356.19	1779717.13	1460781.88	1054153.25	991433.19	992033.31	984845.19	0.64	0.05	annotated
32623688	2972	(±)-2-Pentanol acetate	C7H14O2	None	None	1417388.88	1478381.75	1141635.5	632713.25	628153.88	1196071.13	1049839.75	542508.88	656347.13	865274.75	679601.81	576356.19	1779717.13	1460781.88	1054153.25	991433.19	992033.31	984845.19	0.64	0.05	annotated
32623689	2972	2-Methylhexanoic acid	C7H14O2	None	None	1417388.88	1478381.75	1141635.5	632713.25	628153.88	1196071.13	1049839.75	542508.88	656347.13	865274.75	679601.81	576356.19	1779717.13	1460781.88	1054153.25	991433.19	992033.31	984845.19	0.64	0.05	annotated
32623690	2972	5-methyl-hexanoic acid	C7H14O2	None	None	1417388.88	1478381.75	1141635.5	632713.25	628153.88	1196071.13	1049839.75	542508.88	656347.13	865274.75	679601.81	576356.19	1779717.13	1460781.88	1054153.25	991433.19	992033.31	984845.19	0.64	0.05	annotated
32623691	2972	Isoamyl acetate	C7H14O2	None	None	1417388.88	1478381.75	1141635.5	632713.25	628153.88	1196071.13	1049839.75	542508.88	656347.13	865274.75	679601.81	576356.19	1779717.13	1460781.88	1054153.25	991433.19	992033.31	984845.19	0.64	0.05	annotated
32623692	2972	Hexyl formate	C7H14O2	None	None	1417388.88	1478381.75	1141635.5	632713.25	628153.88	1196071.13	1049839.75	542508.88	656347.13	865274.75	679601.81	576356.19	1779717.13	1460781.88	1054153.25	991433.19	992033.31	984845.19	0.64	0.05	annotated
32623693	2972	beta,beta-dimethyl valeric acid	C7H14O2	None	None	1417388.88	1478381.75	1141635.5	632713.25	628153.88	1196071.13	1049839.75	542508.88	656347.13	865274.75	679601.81	576356.19	1779717.13	1460781.88	1054153.25	991433.19	992033.31	984845.19	0.64	0.05	annotated
32623694	2972	alpha,alpha-dimethyl valeric acid	C7H14O2	None	None	1417388.88	1478381.75	1141635.5	632713.25	628153.88	1196071.13	1049839.75	542508.88	656347.13	865274.75	679601.81	576356.19	1779717.13	1460781.88	1054153.25	991433.19	992033.31	984845.19	0.64	0.05	annotated
32623695	2972	4-methyl-hexanoic acid	C7H14O2	None	None	1417388.88	1478381.75	1141635.5	632713.25	628153.88	1196071.13	1049839.75	542508.88	656347.13	865274.75	679601.81	576356.19	1779717.13	1460781.88	1054153.25	991433.19	992033.31	984845.19	0.64	0.05	annotated
32623696	2972	3-methyl-hexanoic acid	C7H14O2	None	None	1417388.88	1478381.75	1141635.5	632713.25	628153.88	1196071.13	1049839.75	542508.88	656347.13	865274.75	679601.81	576356.19	1779717.13	1460781.88	1054153.25	991433.19	992033.31	984845.19	0.64	0.05	annotated
32623697	2972	alpha-ethyl valeric acid	C7H14O2	None	None	1417388.88	1478381.75	1141635.5	632713.25	628153.88	1196071.13	1049839.75	542508.88	656347.13	865274.75	679601.81	576356.19	1779717.13	1460781.88	1054153.25	991433.19	992033.31	984845.19	0.64	0.05	annotated
32623698	2972	3-Hydroxyheptan-2-one	C7H14O2	None	None	1417388.88	1478381.75	1141635.5	632713.25	628153.88	1196071.13	1049839.75	542508.88	656347.13	865274.75	679601.81	576356.19	1779717.13	1460781.88	1054153.25	991433.19	992033.31	984845.19	0.64	0.05	annotated
32623699	2972	2-hydroxy-Heptan-3-one	C7H14O2	None	None	1417388.88	1478381.75	1141635.5	632713.25	628153.88	1196071.13	1049839.75	542508.88	656347.13	865274.75	679601.81	576356.19	1779717.13	1460781.88	1054153.25	991433.19	992033.31	984845.19	0.64	0.05	annotated
32623700	2972	3,4-dimethyl valeric acid	C7H14O2	None	None	1417388.88	1478381.75	1141635.5	632713.25	628153.88	1196071.13	1049839.75	542508.88	656347.13	865274.75	679601.81	576356.19	1779717.13	1460781.88	1054153.25	991433.19	992033.31	984845.19	0.64	0.05	annotated
32623701	2972	4,4-dimethyl valeric acid	C7H14O2	None	None	1417388.88	1478381.75	1141635.5	632713.25	628153.88	1196071.13	1049839.75	542508.88	656347.13	865274.75	679601.81	576356.19	1779717.13	1460781.88	1054153.25	991433.19	992033.31	984845.19	0.64	0.05	annotated
32623702	2972	2-ethyl-2-methyl-butanoic acid	C7H14O2	None	None	1417388.88	1478381.75	1141635.5	632713.25	628153.88	1196071.13	1049839.75	542508.88	656347.13	865274.75	679601.81	576356.19	1779717.13	1460781.88	1054153.25	991433.19	992033.31	984845.19	0.64	0.05	annotated
32624265	3155	Valeric acid	C5H10O2	None	None	839668.88	854582.56	708733.06	664033.63	475611.84	543346.13	439381.16	496295.69	538687.63	432039.28	402780	435587.59	948957.31	691617.88	826650.88	527500.13	450748.22	472223.03	0.64	0.21	annotated
32624266	3155	Propyl acetate	C5H10O2	None	None	839668.88	854582.56	708733.06	664033.63	475611.84	543346.13	439381.16	496295.69	538687.63	432039.28	402780	435587.59	948957.31	691617.88	826650.88	527500.13	450748.22	472223.03	0.64	0.21	annotated
32624267	3155	3-Methylbutanoic acid	C5H10O2	Organismal Systems; Digestive system	Protein digestion and absorption	839668.88	854582.56	708733.06	664033.63	475611.84	543346.13	439381.16	496295.69	538687.63	432039.28	402780	435587.59	948957.31	691617.88	826650.88	527500.13	450748.22	472223.03	0.64	0.21	annotated
32624268	3155	(S)-2-Methylbutanoic acid	C5H10O2	None	None	839668.88	854582.56	708733.06	664033.63	475611.84	543346.13	439381.16	496295.69	538687.63	432039.28	402780	435587.59	948957.31	691617.88	826650.88	527500.13	450748.22	472223.03	0.64	0.21	annotated
32624269	3155	Methyl butyrate	C5H10O2	None	None	839668.88	854582.56	708733.06	664033.63	475611.84	543346.13	439381.16	496295.69	538687.63	432039.28	402780	435587.59	948957.31	691617.88	826650.88	527500.13	450748.22	472223.03	0.64	0.21	annotated
32624270	3155	1-Hydroxy-2-pentanone	C5H10O2	None	None	839668.88	854582.56	708733.06	664033.63	475611.84	543346.13	439381.16	496295.69	538687.63	432039.28	402780	435587.59	948957.31	691617.88	826650.88	527500.13	450748.22	472223.03	0.64	0.21	annotated
32624271	3155	Butyl formate	C5H10O2	None	None	839668.88	854582.56	708733.06	664033.63	475611.84	543346.13	439381.16	496295.69	538687.63	432039.28	402780	435587.59	948957.31	691617.88	826650.88	527500.13	450748.22	472223.03	0.64	0.21	annotated
32624272	3155	Tetrahydro-2-methyl-3-furanol	C5H10O2	None	None	839668.88	854582.56	708733.06	664033.63	475611.84	543346.13	439381.16	496295.69	538687.63	432039.28	402780	435587.59	948957.31	691617.88	826650.88	527500.13	450748.22	472223.03	0.64	0.21	annotated
32624273	3155	ethyl propionate	C5H10O2	None	None	839668.88	854582.56	708733.06	664033.63	475611.84	543346.13	439381.16	496295.69	538687.63	432039.28	402780	435587.59	948957.31	691617.88	826650.88	527500.13	450748.22	472223.03	0.64	0.21	annotated
32624274	3155	2,4-Dimethyl-1,3-dioxolane	C5H10O2	None	None	839668.88	854582.56	708733.06	664033.63	475611.84	543346.13	439381.16	496295.69	538687.63	432039.28	402780	435587.59	948957.31	691617.88	826650.88	527500.13	450748.22	472223.03	0.64	0.21	annotated
32624275	3155	Ethylene oxide/propylene oxide copolymer	C5H10O2	None	None	839668.88	854582.56	708733.06	664033.63	475611.84	543346.13	439381.16	496295.69	538687.63	432039.28	402780	435587.59	948957.31	691617.88	826650.88	527500.13	450748.22	472223.03	0.64	0.21	annotated
32624276	3155	Pivalic acid	C5H10O2	None	None	839668.88	854582.56	708733.06	664033.63	475611.84	543346.13	439381.16	496295.69	538687.63	432039.28	402780	435587.59	948957.31	691617.88	826650.88	527500.13	450748.22	472223.03	0.64	0.21	annotated
32624277	3155	alpha-methyl butyric Acid	C5H10O2	Organismal Systems; Digestive system	Protein digestion and absorption	839668.88	854582.56	708733.06	664033.63	475611.84	543346.13	439381.16	496295.69	538687.63	432039.28	402780	435587.59	948957.31	691617.88	826650.88	527500.13	450748.22	472223.03	0.64	0.21	annotated
32624278	3155	Tetrahydro-2-furanmethanol	C5H10O2	None	None	839668.88	854582.56	708733.06	664033.63	475611.84	543346.13	439381.16	496295.69	538687.63	432039.28	402780	435587.59	948957.31	691617.88	826650.88	527500.13	450748.22	472223.03	0.64	0.21	annotated
32624279	3155	Isopropyl acetate	C5H10O2	None	None	839668.88	854582.56	708733.06	664033.63	475611.84	543346.13	439381.16	496295.69	538687.63	432039.28	402780	435587.59	948957.31	691617.88	826650.88	527500.13	450748.22	472223.03	0.64	0.21	annotated
32624280	3155	Methyl isobutyrate	C5H10O2	None	None	839668.88	854582.56	708733.06	664033.63	475611.84	543346.13	439381.16	496295.69	538687.63	432039.28	402780	435587.59	948957.31	691617.88	826650.88	527500.13	450748.22	472223.03	0.64	0.21	annotated
32624281	3155	2-Methylpropyl formate	C5H10O2	None	None	839668.88	854582.56	708733.06	664033.63	475611.84	543346.13	439381.16	496295.69	538687.63	432039.28	402780	435587.59	948957.31	691617.88	826650.88	527500.13	450748.22	472223.03	0.64	0.21	annotated
32624282	3155	3-Hydroxypentan-2-one	C5H10O2	None	None	839668.88	854582.56	708733.06	664033.63	475611.84	543346.13	439381.16	496295.69	538687.63	432039.28	402780	435587.59	948957.31	691617.88	826650.88	527500.13	450748.22	472223.03	0.64	0.21	annotated
32624283	3155	3-Hydroxy-3-methylbutan-2-one	C5H10O2	None	None	839668.88	854582.56	708733.06	664033.63	475611.84	543346.13	439381.16	496295.69	538687.63	432039.28	402780	435587.59	948957.31	691617.88	826650.88	527500.13	450748.22	472223.03	0.64	0.21	annotated
32624284	3155	2-hydroxy-pentan-3-one	C5H10O2	None	None	839668.88	854582.56	708733.06	664033.63	475611.84	543346.13	439381.16	496295.69	538687.63	432039.28	402780	435587.59	948957.31	691617.88	826650.88	527500.13	450748.22	472223.03	0.64	0.21	annotated
32618171	1488	Putrescine	C4H12N2	Organismal Systems; Digestive system Metabolism; Amino acid metabolism Metabolism; Biosynthesis of other secondary metabolites Environmental Information Processing; Membrane transport Metabolism; Metabolism of other amino acids	Protein digestion and absorption Arginine and proline metabolism Tropane, piperidine and pyridine alkaloid biosynthesis ABC transporters Glutathione metabolism	368498.41	39789.24	34582.85	34235.66	35472.64	35290.35	32864.38	33121.32	30566.76	31385.44	29996.38	29411.96	37869.88	33747.63	34531.35	29517.87	42110.21	31608.15	0.62	0.09	annotated
32618172	1488	1,2-Diethylhydrazine	C4H12N2	None	None	368498.41	39789.24	34582.85	34235.66	35472.64	35290.35	32864.38	33121.32	30566.76	31385.44	29996.38	29411.96	37869.88	33747.63	34531.35	29517.87	42110.21	31608.15	0.62	0.09	annotated
32626797	4689	Tetradecanedioic acid	C14H26O4	None	None	42546.61	28523.13	35355.63	18609.52	14538.35	20606.4	24935.08	21024.12	18182.35	28103.5	14353.22	17341.63	26045.76	39834.55	30585.4	24004.63	21236.4	39653.37	0.6	0.15	annotated
32626798	4689	2-Hydroxypropyl 2-isopropyl-5-methylcyclohexyl carbonate	C14H26O4	None	None	42546.61	28523.13	35355.63	18609.52	14538.35	20606.4	24935.08	21024.12	18182.35	28103.5	14353.22	17341.63	26045.76	39834.55	30585.4	24004.63	21236.4	39653.37	0.6	0.15	annotated
32626799	4689	1-Hydroxypropan-2-yl 2-isopropyl-5-methylcyclohexyl carbonate	C14H26O4	None	None	42546.61	28523.13	35355.63	18609.52	14538.35	20606.4	24935.08	21024.12	18182.35	28103.5	14353.22	17341.63	26045.76	39834.55	30585.4	24004.63	21236.4	39653.37	0.6	0.15	annotated
32626800	4689	Diethyl decanedioate	C14H26O4	None	None	42546.61	28523.13	35355.63	18609.52	14538.35	20606.4	24935.08	21024.12	18182.35	28103.5	14353.22	17341.63	26045.76	39834.55	30585.4	24004.63	21236.4	39653.37	0.6	0.15	annotated
32626801	4689	Diisobutyl adipate	C14H26O4	None	None	42546.61	28523.13	35355.63	18609.52	14538.35	20606.4	24935.08	21024.12	18182.35	28103.5	14353.22	17341.63	26045.76	39834.55	30585.4	24004.63	21236.4	39653.37	0.6	0.15	annotated
32626802	4689	Dibutyl adipate	C14H26O4	None	None	42546.61	28523.13	35355.63	18609.52	14538.35	20606.4	24935.08	21024.12	18182.35	28103.5	14353.22	17341.63	26045.76	39834.55	30585.4	24004.63	21236.4	39653.37	0.6	0.15	annotated
32626803	4689	2-methyl-tridecanedioic acid	C14H26O4	None	None	42546.61	28523.13	35355.63	18609.52	14538.35	20606.4	24935.08	21024.12	18182.35	28103.5	14353.22	17341.63	26045.76	39834.55	30585.4	24004.63	21236.4	39653.37	0.6	0.15	annotated
32626804	4689	3-methyl-tridecanedioic acid	C14H26O4	None	None	42546.61	28523.13	35355.63	18609.52	14538.35	20606.4	24935.08	21024.12	18182.35	28103.5	14353.22	17341.63	26045.76	39834.55	30585.4	24004.63	21236.4	39653.37	0.6	0.15	annotated
32626805	4689	4-methyl-tridecanedioic acid	C14H26O4	None	None	42546.61	28523.13	35355.63	18609.52	14538.35	20606.4	24935.08	21024.12	18182.35	28103.5	14353.22	17341.63	26045.76	39834.55	30585.4	24004.63	21236.4	39653.37	0.6	0.15	annotated
32625829	4093	Medicagol	C16H8O6	None	None	113166.99	130383.02	134239.69	96850.92	92054.6	83438.96	92564.94	96222.59	95359.9	101908.18	90302.16	90857.34	125918.52	140750.61	126669.19	63455.28	99016.23	84859.38	0.58	0.01	annotated
32626239	4420	3R-hydroxy-decanoic acid	C10H20O3	None	None	52987.3	43887.48	27461.7	27611.67	19610.33	14388.86	77279.9	17434.11	20433.88	23185.33	15637	18626.73	38004.01	42427.16	21028.25	26326.9	29459.54	33829	0.57	0.68	annotated
32626240	4420	cis-p-Menthane-1,7,8-triol	C10H20O3	None	None	52987.3	43887.48	27461.7	27611.67	19610.33	14388.86	77279.9	17434.11	20433.88	23185.33	15637	18626.73	38004.01	42427.16	21028.25	26326.9	29459.54	33829	0.57	0.68	annotated
32626241	4420	2,6-Dimethyl-7-octene-2,3,6-triol	C10H20O3	None	None	52987.3	43887.48	27461.7	27611.67	19610.33	14388.86	77279.9	17434.11	20433.88	23185.33	15637	18626.73	38004.01	42427.16	21028.25	26326.9	29459.54	33829	0.57	0.68	annotated
32626242	4420	2-Hexyl-1,3-dioxan-5-ol	C10H20O3	None	None	52987.3	43887.48	27461.7	27611.67	19610.33	14388.86	77279.9	17434.11	20433.88	23185.33	15637	18626.73	38004.01	42427.16	21028.25	26326.9	29459.54	33829	0.57	0.68	annotated
32626243	4420	2-Hexyl-1,3-dioxolane-4-methanol	C10H20O3	None	None	52987.3	43887.48	27461.7	27611.67	19610.33	14388.86	77279.9	17434.11	20433.88	23185.33	15637	18626.73	38004.01	42427.16	21028.25	26326.9	29459.54	33829	0.57	0.68	annotated
32626244	4420	(1R,2R,4S)-p-Menthane-1,2,8-triol	C10H20O3	None	None	52987.3	43887.48	27461.7	27611.67	19610.33	14388.86	77279.9	17434.11	20433.88	23185.33	15637	18626.73	38004.01	42427.16	21028.25	26326.9	29459.54	33829	0.57	0.68	annotated
32626245	4420	5-hydroxy capric acid	C10H20O3	None	None	52987.3	43887.48	27461.7	27611.67	19610.33	14388.86	77279.9	17434.11	20433.88	23185.33	15637	18626.73	38004.01	42427.16	21028.25	26326.9	29459.54	33829	0.57	0.68	annotated
32626246	4420	(1S,2S,4R,8R)-p-Menthane-1,2,9-triol	C10H20O3	None	None	52987.3	43887.48	27461.7	27611.67	19610.33	14388.86	77279.9	17434.11	20433.88	23185.33	15637	18626.73	38004.01	42427.16	21028.25	26326.9	29459.54	33829	0.57	0.68	annotated
32626247	4420	3-hydroxy-decanoic acid	C10H20O3	None	None	52987.3	43887.48	27461.7	27611.67	19610.33	14388.86	77279.9	17434.11	20433.88	23185.33	15637	18626.73	38004.01	42427.16	21028.25	26326.9	29459.54	33829	0.57	0.68	annotated
32626248	4420	Ethyl (±)-3-hydroxyoctanoate	C10H20O3	None	None	52987.3	43887.48	27461.7	27611.67	19610.33	14388.86	77279.9	17434.11	20433.88	23185.33	15637	18626.73	38004.01	42427.16	21028.25	26326.9	29459.54	33829	0.57	0.68	annotated
32626249	4420	(1R,2R,4R,8R)-p-Menthane-2,8,9-triol	C10H20O3	None	None	52987.3	43887.48	27461.7	27611.67	19610.33	14388.86	77279.9	17434.11	20433.88	23185.33	15637	18626.73	38004.01	42427.16	21028.25	26326.9	29459.54	33829	0.57	0.68	annotated
32626250	4420	7-Methyl-3-methylene-1,6,7-octanetriol	C10H20O3	None	None	52987.3	43887.48	27461.7	27611.67	19610.33	14388.86	77279.9	17434.11	20433.88	23185.33	15637	18626.73	38004.01	42427.16	21028.25	26326.9	29459.54	33829	0.57	0.68	annotated
32626251	4420	9-hydroxy-decanoic acid	C10H20O3	None	None	52987.3	43887.48	27461.7	27611.67	19610.33	14388.86	77279.9	17434.11	20433.88	23185.33	15637	18626.73	38004.01	42427.16	21028.25	26326.9	29459.54	33829	0.57	0.68	annotated
32626252	4420	6-hydroxy-3,7-dimethyloctanoic acid	C10H20O3	None	None	52987.3	43887.48	27461.7	27611.67	19610.33	14388.86	77279.9	17434.11	20433.88	23185.33	15637	18626.73	38004.01	42427.16	21028.25	26326.9	29459.54	33829	0.57	0.68	annotated
32626253	4420	10-hydroxy capric acid	C10H20O3	None	None	52987.3	43887.48	27461.7	27611.67	19610.33	14388.86	77279.9	17434.11	20433.88	23185.33	15637	18626.73	38004.01	42427.16	21028.25	26326.9	29459.54	33829	0.57	0.68	annotated
32626254	4420	Hexyl (R)-3-hydroxybutyrate	C10H20O3	None	None	52987.3	43887.48	27461.7	27611.67	19610.33	14388.86	77279.9	17434.11	20433.88	23185.33	15637	18626.73	38004.01	42427.16	21028.25	26326.9	29459.54	33829	0.57	0.68	annotated
32626255	4420	4-hydroxy capric acid	C10H20O3	None	None	52987.3	43887.48	27461.7	27611.67	19610.33	14388.86	77279.9	17434.11	20433.88	23185.33	15637	18626.73	38004.01	42427.16	21028.25	26326.9	29459.54	33829	0.57	0.68	annotated
32626256	4420	2-hydroxy capric acid	C10H20O3	None	None	52987.3	43887.48	27461.7	27611.67	19610.33	14388.86	77279.9	17434.11	20433.88	23185.33	15637	18626.73	38004.01	42427.16	21028.25	26326.9	29459.54	33829	0.57	0.68	annotated
32626257	4420	7-hydroxy-decanoic acid	C10H20O3	None	None	52987.3	43887.48	27461.7	27611.67	19610.33	14388.86	77279.9	17434.11	20433.88	23185.33	15637	18626.73	38004.01	42427.16	21028.25	26326.9	29459.54	33829	0.57	0.68	annotated
32626258	4420	6-hydroxy-decanoic acid	C10H20O3	None	None	52987.3	43887.48	27461.7	27611.67	19610.33	14388.86	77279.9	17434.11	20433.88	23185.33	15637	18626.73	38004.01	42427.16	21028.25	26326.9	29459.54	33829	0.57	0.68	annotated
32626259	4420	9S-hydroxy-decanoic acid	C10H20O3	None	None	52987.3	43887.48	27461.7	27611.67	19610.33	14388.86	77279.9	17434.11	20433.88	23185.33	15637	18626.73	38004.01	42427.16	21028.25	26326.9	29459.54	33829	0.57	0.68	annotated
32626260	4420	9R-hydroxy-decanoic acid	C10H20O3	None	None	52987.3	43887.48	27461.7	27611.67	19610.33	14388.86	77279.9	17434.11	20433.88	23185.33	15637	18626.73	38004.01	42427.16	21028.25	26326.9	29459.54	33829	0.57	0.68	annotated
32626261	4420	3S-hydroxy-decanoic acid	C10H20O3	None	None	52987.3	43887.48	27461.7	27611.67	19610.33	14388.86	77279.9	17434.11	20433.88	23185.33	15637	18626.73	38004.01	42427.16	21028.25	26326.9	29459.54	33829	0.57	0.68	annotated
32626262	4420	2S-hydroxy-decanoic acid	C10H20O3	None	None	52987.3	43887.48	27461.7	27611.67	19610.33	14388.86	77279.9	17434.11	20433.88	23185.33	15637	18626.73	38004.01	42427.16	21028.25	26326.9	29459.54	33829	0.57	0.68	annotated
32618680	1595	4-Hydroxyestrone sulfate	C18H22O6S	None	None	55011.68	71893.29	85687.64	0	72026.85	53806.41	37581.67	0	54655.41	23363.02	64183.63	0	87350.37	100335.34	77694.7	0	38797.76	0	0.56	0.23	annotated
32619791	1769	Tiglylcarnitine	C12H21NO4	None	None	134098.8	170862.08	142064.47	62040.39	141839.98	112370.31	55558.93	149788.48	131123.47	121228.62	125499.19	81600.04	122137.94	134666.52	164509.55	96900.7	56098.86	160574.5	0.56	-0.06	annotated
32620705	1927	Propenoylcarnitine	C10H17NO4	None	None	77421.44	62091.9	55762.5	40273.99	43448.04	37136.5	41004	36615.5	44454.68	104727.41	34306.6	29624.59	43232.36	70727.93	56288.51	34205.41	34320.84	58703.26	0.56	-0.22	annotated
32620707	1927	2-Amino-9,10-epoxy-8-oxodecanoic acid	C10H17NO4	None	None	77421.44	62091.9	55762.5	40273.99	43448.04	37136.5	41004	36615.5	44454.68	104727.41	34306.6	29624.59	43232.36	70727.93	56288.51	34205.41	34320.84	58703.26	0.56	-0.22	annotated
32620708	1927	2-amino-8-oxo-9,10-epoxy-decanoic acid	C10H17NO4	None	None	77421.44	62091.9	55762.5	40273.99	43448.04	37136.5	41004	36615.5	44454.68	104727.41	34306.6	29624.59	43232.36	70727.93	56288.51	34205.41	34320.84	58703.26	0.56	-0.22	annotated
32623460	2912	Ethyl 2-hydroxyisovalerate	C7H14O3	None	None	79125.91	80413.73	76037.04	55441.61	46504.88	42470.43	56437.11	38551.87	39607.29	63177.9	51763.55	42706.91	80312.39	113337.95	65268.48	53059.42	66051.06	73070.88	0.56	-0.23	annotated
32623461	2912	Butyl lactate	C7H14O3	None	None	79125.91	80413.73	76037.04	55441.61	46504.88	42470.43	56437.11	38551.87	39607.29	63177.9	51763.55	42706.91	80312.39	113337.95	65268.48	53059.42	66051.06	73070.88	0.56	-0.23	annotated
32623462	2912	Methyl (±)-3-hydroxyhexanoate	C7H14O3	None	None	79125.91	80413.73	76037.04	55441.61	46504.88	42470.43	56437.11	38551.87	39607.29	63177.9	51763.55	42706.91	80312.39	113337.95	65268.48	53059.42	66051.06	73070.88	0.56	-0.23	annotated
32623463	2912	(+/-)-Ethyl 2-hydroxy-2-methylbutyrate	C7H14O3	None	None	79125.91	80413.73	76037.04	55441.61	46504.88	42470.43	56437.11	38551.87	39607.29	63177.9	51763.55	42706.91	80312.39	113337.95	65268.48	53059.42	66051.06	73070.88	0.56	-0.23	annotated
32623464	2912	3-hydroxyheptanoic acid	C7H14O3	None	None	79125.91	80413.73	76037.04	55441.61	46504.88	42470.43	56437.11	38551.87	39607.29	63177.9	51763.55	42706.91	80312.39	113337.95	65268.48	53059.42	66051.06	73070.88	0.56	-0.23	annotated
32623465	2912	Methyl DL-Leucate	C7H14O3	None	None	79125.91	80413.73	76037.04	55441.61	46504.88	42470.43	56437.11	38551.87	39607.29	63177.9	51763.55	42706.91	80312.39	113337.95	65268.48	53059.42	66051.06	73070.88	0.56	-0.23	annotated
32623466	2912	3-Hydroxyisoheptanoic acid	C7H14O3	None	None	79125.91	80413.73	76037.04	55441.61	46504.88	42470.43	56437.11	38551.87	39607.29	63177.9	51763.55	42706.91	80312.39	113337.95	65268.48	53059.42	66051.06	73070.88	0.56	-0.23	annotated
32623467	2912	omega-hydroxy enanthoic acid	C7H14O3	None	None	79125.91	80413.73	76037.04	55441.61	46504.88	42470.43	56437.11	38551.87	39607.29	63177.9	51763.55	42706.91	80312.39	113337.95	65268.48	53059.42	66051.06	73070.88	0.56	-0.23	annotated
32623468	2912	delta-hydroxy enanthoic acid	C7H14O3	None	None	79125.91	80413.73	76037.04	55441.61	46504.88	42470.43	56437.11	38551.87	39607.29	63177.9	51763.55	42706.91	80312.39	113337.95	65268.48	53059.42	66051.06	73070.88	0.56	-0.23	annotated
32623469	2912	4-hydroxy enanthoic acid	C7H14O3	None	None	79125.91	80413.73	76037.04	55441.61	46504.88	42470.43	56437.11	38551.87	39607.29	63177.9	51763.55	42706.91	80312.39	113337.95	65268.48	53059.42	66051.06	73070.88	0.56	-0.23	annotated
32623470	2912	2-hydroxy enanthoic acid	C7H14O3	None	None	79125.91	80413.73	76037.04	55441.61	46504.88	42470.43	56437.11	38551.87	39607.29	63177.9	51763.55	42706.91	80312.39	113337.95	65268.48	53059.42	66051.06	73070.88	0.56	-0.23	annotated
32623471	2912	6-hydroxy-heptanoic acid	C7H14O3	None	None	79125.91	80413.73	76037.04	55441.61	46504.88	42470.43	56437.11	38551.87	39607.29	63177.9	51763.55	42706.91	80312.39	113337.95	65268.48	53059.42	66051.06	73070.88	0.56	-0.23	annotated
32623472	2912	6R-hydroxy-heptanoic acid	C7H14O3	None	None	79125.91	80413.73	76037.04	55441.61	46504.88	42470.43	56437.11	38551.87	39607.29	63177.9	51763.55	42706.91	80312.39	113337.95	65268.48	53059.42	66051.06	73070.88	0.56	-0.23	annotated
32623890	3023	Lauric acid	C12H24O2	Metabolism; Lipid metabolism	Fatty acid biosynthesis	1032041	1019512.63	845301.13	797976.31	547637	618502.63	1383574.13	486475.66	1163646.88	1097822.13	519410.19	422057.34	982248.25	1252082.63	845006.19	564116.75	638933.13	915994.63	0.56	0.57	annotated
32623891	3023	Octyl butanoate	C12H24O2	None	None	1032041	1019512.63	845301.13	797976.31	547637	618502.63	1383574.13	486475.66	1163646.88	1097822.13	519410.19	422057.34	982248.25	1252082.63	845006.19	564116.75	638933.13	915994.63	0.56	0.57	annotated
32623892	3023	octyl 2-methyl-propionyl	C12H24O2	None	None	1032041	1019512.63	845301.13	797976.31	547637	618502.63	1383574.13	486475.66	1163646.88	1097822.13	519410.19	422057.34	982248.25	1252082.63	845006.19	564116.75	638933.13	915994.63	0.56	0.57	annotated
32623893	3023	Isopropyl nonanoate	C12H24O2	None	None	1032041	1019512.63	845301.13	797976.31	547637	618502.63	1383574.13	486475.66	1163646.88	1097822.13	519410.19	422057.34	982248.25	1252082.63	845006.19	564116.75	638933.13	915994.63	0.56	0.57	annotated
32623894	3023	Isobutyl octanoate	C12H24O2	None	None	1032041	1019512.63	845301.13	797976.31	547637	618502.63	1383574.13	486475.66	1163646.88	1097822.13	519410.19	422057.34	982248.25	1252082.63	845006.19	564116.75	638933.13	915994.63	0.56	0.57	annotated
32623895	3023	(R)-Dihydrocitronellol acetate	C12H24O2	None	None	1032041	1019512.63	845301.13	797976.31	547637	618502.63	1383574.13	486475.66	1163646.88	1097822.13	519410.19	422057.34	982248.25	1252082.63	845006.19	564116.75	638933.13	915994.63	0.56	0.57	annotated
32623896	3023	Decyl acetate	C12H24O2	None	None	1032041	1019512.63	845301.13	797976.31	547637	618502.63	1383574.13	486475.66	1163646.88	1097822.13	519410.19	422057.34	982248.25	1252082.63	845006.19	564116.75	638933.13	915994.63	0.56	0.57	annotated
32623897	3023	ethyl decanoate	C12H24O2	None	None	1032041	1019512.63	845301.13	797976.31	547637	618502.63	1383574.13	486475.66	1163646.88	1097822.13	519410.19	422057.34	982248.25	1252082.63	845006.19	564116.75	638933.13	915994.63	0.56	0.57	annotated
32623898	3023	2-Heptyl butyrate	C12H24O2	None	None	1032041	1019512.63	845301.13	797976.31	547637	618502.63	1383574.13	486475.66	1163646.88	1097822.13	519410.19	422057.34	982248.25	1252082.63	845006.19	564116.75	638933.13	915994.63	0.56	0.57	annotated
32623899	3023	Pentyl heptanoate	C12H24O2	None	None	1032041	1019512.63	845301.13	797976.31	547637	618502.63	1383574.13	486475.66	1163646.88	1097822.13	519410.19	422057.34	982248.25	1252082.63	845006.19	564116.75	638933.13	915994.63	0.56	0.57	annotated
32623900	3023	Hexyl hexanoate	C12H24O2	None	None	1032041	1019512.63	845301.13	797976.31	547637	618502.63	1383574.13	486475.66	1163646.88	1097822.13	519410.19	422057.34	982248.25	1252082.63	845006.19	564116.75	638933.13	915994.63	0.56	0.57	annotated
32623901	3023	Nonanal propyleneglycol acetal	C12H24O2	None	None	1032041	1019512.63	845301.13	797976.31	547637	618502.63	1383574.13	486475.66	1163646.88	1097822.13	519410.19	422057.34	982248.25	1252082.63	845006.19	564116.75	638933.13	915994.63	0.56	0.57	annotated
32623902	3023	Isolauric acid	C12H24O2	None	None	1032041	1019512.63	845301.13	797976.31	547637	618502.63	1383574.13	486475.66	1163646.88	1097822.13	519410.19	422057.34	982248.25	1252082.63	845006.19	564116.75	638933.13	915994.63	0.56	0.57	annotated
32623903	3023	2-methyl-undecanoic acid	C12H24O2	None	None	1032041	1019512.63	845301.13	797976.31	547637	618502.63	1383574.13	486475.66	1163646.88	1097822.13	519410.19	422057.34	982248.25	1252082.63	845006.19	564116.75	638933.13	915994.63	0.56	0.57	annotated
32623904	3023	4-methyl-undecanoic acid	C12H24O2	None	None	1032041	1019512.63	845301.13	797976.31	547637	618502.63	1383574.13	486475.66	1163646.88	1097822.13	519410.19	422057.34	982248.25	1252082.63	845006.19	564116.75	638933.13	915994.63	0.56	0.57	annotated
32623905	3023	3-methyl-undecanoic acid	C12H24O2	None	None	1032041	1019512.63	845301.13	797976.31	547637	618502.63	1383574.13	486475.66	1163646.88	1097822.13	519410.19	422057.34	982248.25	1252082.63	845006.19	564116.75	638933.13	915994.63	0.56	0.57	annotated
32623906	3023	6-methyl-undecanoic acid	C12H24O2	None	None	1032041	1019512.63	845301.13	797976.31	547637	618502.63	1383574.13	486475.66	1163646.88	1097822.13	519410.19	422057.34	982248.25	1252082.63	845006.19	564116.75	638933.13	915994.63	0.56	0.57	annotated
32623907	3023	5-methyl-undecanoic acid	C12H24O2	None	None	1032041	1019512.63	845301.13	797976.31	547637	618502.63	1383574.13	486475.66	1163646.88	1097822.13	519410.19	422057.34	982248.25	1252082.63	845006.19	564116.75	638933.13	915994.63	0.56	0.57	annotated
32623908	3023	9-methyl-undecanoic acid	C12H24O2	None	None	1032041	1019512.63	845301.13	797976.31	547637	618502.63	1383574.13	486475.66	1163646.88	1097822.13	519410.19	422057.34	982248.25	1252082.63	845006.19	564116.75	638933.13	915994.63	0.56	0.57	annotated
32623909	3023	8-methyl-undecanoic acid	C12H24O2	None	None	1032041	1019512.63	845301.13	797976.31	547637	618502.63	1383574.13	486475.66	1163646.88	1097822.13	519410.19	422057.34	982248.25	1252082.63	845006.19	564116.75	638933.13	915994.63	0.56	0.57	annotated
32623910	3023	3R-methyl-undecanoic acid	C12H24O2	None	None	1032041	1019512.63	845301.13	797976.31	547637	618502.63	1383574.13	486475.66	1163646.88	1097822.13	519410.19	422057.34	982248.25	1252082.63	845006.19	564116.75	638933.13	915994.63	0.56	0.57	annotated
32614930	963	O-Ureido-L-serine	C4H9N3O4	None	None	576347.69	588448.75	562016.63	383388	403735.25	433088	352104.09	347676.28	441391.09	365442.84	392140.69	315908.22	540977.13	556206.13	528538	298649.13	412228.41	374454.19	0.55	0.09	annotated
32614931	963	O-Ureido-D-serine	C4H9N3O4	None	None	576347.69	588448.75	562016.63	383388	403735.25	433088	352104.09	347676.28	441391.09	365442.84	392140.69	315908.22	540977.13	556206.13	528538	298649.13	412228.41	374454.19	0.55	0.09	annotated
32615911	1130	2-Methyl-1-nitroanthraquinone	C15H9NO4	None	None	358032.88	428501.47	400119.13	249155.53	305473.88	255414.91	245573.91	277721.38	256846.61	222878.08	316401.63	189369.5	338719.47	375305.66	380671.16	190797.25	318448.16	263379.72	0.54	0.13	annotated
32612852	542	Secobarbital	C12H18N2O3	None	None	5178125.5	4283222	4733506.5	2662873	3265006.75	3230394	2545007.5	3536809	4261003.5	3231483.5	3351623.5	3618435.5	3942695.75	4570458	4575519.5	3180291.5	3521740.5	3166998.75	0.52	-0.01	annotated
32621161	2059	Isobutyryl-L-carnitine	C11H21NO4	None	None	66568.45	54288.02	43762.5	43701.98	51619.98	41337.28	38240.47	41088.2	41381.25	65602.47	43583.03	32376.38	56725.41	63569.54	60962.46	26570.6	29896.88	53901.82	0.52	-0.17	annotated
32621162	2059	O-Butanoylcarnitine	C11H21NO4	None	None	66568.45	54288.02	43762.5	43701.98	51619.98	41337.28	38240.47	41088.2	41381.25	65602.47	43583.03	32376.38	56725.41	63569.54	60962.46	26570.6	29896.88	53901.82	0.52	-0.17	annotated
32621163	2059	O-butanoyl-carnitine	C11H21NO4	None	None	66568.45	54288.02	43762.5	43701.98	51619.98	41337.28	38240.47	41088.2	41381.25	65602.47	43583.03	32376.38	56725.41	63569.54	60962.46	26570.6	29896.88	53901.82	0.52	-0.17	annotated
32621164	2059	O-isobutyryl-L-carnitine	C11H21NO4	None	None	66568.45	54288.02	43762.5	43701.98	51619.98	41337.28	38240.47	41088.2	41381.25	65602.47	43583.03	32376.38	56725.41	63569.54	60962.46	26570.6	29896.88	53901.82	0.52	-0.17	annotated
32621165	2059	N(alpha)-t-Butoxycarbonyl-L-leucine	C11H21NO4	None	None	66568.45	54288.02	43762.5	43701.98	51619.98	41337.28	38240.47	41088.2	41381.25	65602.47	43583.03	32376.38	56725.41	63569.54	60962.46	26570.6	29896.88	53901.82	0.52	-0.17	annotated
32618652	1589	1-Acetylcyclohexyl acetate	C10H16O3	None	None	240315.61	275981.75	165353.77	154283.2	131807.41	196524.67	150668.2	151638.55	160228.88	131539.31	122761.34	136808.52	214929.88	270958.41	152884.31	130510.77	130630.67	174843.08	0.51	0.24	annotated
32618653	1589	(E)-10-Oxo-8-decenoic acid	C10H16O3	None	None	240315.61	275981.75	165353.77	154283.2	131807.41	196524.67	150668.2	151638.55	160228.88	131539.31	122761.34	136808.52	214929.88	270958.41	152884.31	130510.77	130630.67	174843.08	0.51	0.24	annotated
32618654	1589	(4S,8R)-8,9-Dihydroxy-p-menth-1(6)-en-2-one	C10H16O3	None	None	240315.61	275981.75	165353.77	154283.2	131807.41	196524.67	150668.2	151638.55	160228.88	131539.31	122761.34	136808.52	214929.88	270958.41	152884.31	130510.77	130630.67	174843.08	0.51	0.24	annotated
32618655	1589	(S)-Oleuropeic acid	C10H16O3	None	None	240315.61	275981.75	165353.77	154283.2	131807.41	196524.67	150668.2	151638.55	160228.88	131539.31	122761.34	136808.52	214929.88	270958.41	152884.31	130510.77	130630.67	174843.08	0.51	0.24	annotated
32618656	1589	(1'R)-Nepetalic acid	C10H16O3	None	None	240315.61	275981.75	165353.77	154283.2	131807.41	196524.67	150668.2	151638.55	160228.88	131539.31	122761.34	136808.52	214929.88	270958.41	152884.31	130510.77	130630.67	174843.08	0.51	0.24	annotated
32618657	1589	[(1S)-4-Hydroxy-2,2,3-trimethylcyclopent-3-enyl]acetate	C10H16O3	None	None	240315.61	275981.75	165353.77	154283.2	131807.41	196524.67	150668.2	151638.55	160228.88	131539.31	122761.34	136808.52	214929.88	270958.41	152884.31	130510.77	130630.67	174843.08	0.51	0.24	annotated
32618658	1589	4,5-Dihydro-5,5-dimethyl-4-(3-oxobutyl)furan-2(3H)-one	C10H16O3	Metabolism; Metabolism of terpenoids and polyketides	Monoterpenoid biosynthesis	240315.61	275981.75	165353.77	154283.2	131807.41	196524.67	150668.2	151638.55	160228.88	131539.31	122761.34	136808.52	214929.88	270958.41	152884.31	130510.77	130630.67	174843.08	0.51	0.24	annotated
32618659	1589	(4S)-7-Hydroxy-4-isopropenyl-7-methyl-2-oxo-oxepanone	C10H16O3	Metabolism; Metabolism of terpenoids and polyketides	Limonene and pinene degradation	240315.61	275981.75	165353.77	154283.2	131807.41	196524.67	150668.2	151638.55	160228.88	131539.31	122761.34	136808.52	214929.88	270958.41	152884.31	130510.77	130630.67	174843.08	0.51	0.24	annotated
32618660	1589	(4R)-7-Hydroxy-4-isopropenyl-7-methyl-2-oxo-oxepanone	C10H16O3	Metabolism; Metabolism of terpenoids and polyketides	Limonene and pinene degradation	240315.61	275981.75	165353.77	154283.2	131807.41	196524.67	150668.2	151638.55	160228.88	131539.31	122761.34	136808.52	214929.88	270958.41	152884.31	130510.77	130630.67	174843.08	0.51	0.24	annotated
32618661	1589	(3R)-3-isopropenyl-6-oxoheptanoic acid	C10H16O3	Metabolism; Metabolism of terpenoids and polyketides	Limonene and pinene degradation	240315.61	275981.75	165353.77	154283.2	131807.41	196524.67	150668.2	151638.55	160228.88	131539.31	122761.34	136808.52	214929.88	270958.41	152884.31	130510.77	130630.67	174843.08	0.51	0.24	annotated
32618662	1589	(3S)-3-Isopropenyl-6-oxoheptanoate	C10H16O3	Metabolism; Metabolism of terpenoids and polyketides	Limonene and pinene degradation	240315.61	275981.75	165353.77	154283.2	131807.41	196524.67	150668.2	151638.55	160228.88	131539.31	122761.34	136808.52	214929.88	270958.41	152884.31	130510.77	130630.67	174843.08	0.51	0.24	annotated
32618663	1589	5-exo-Hydroxy-1,2-campholide	C10H16O3	None	None	240315.61	275981.75	165353.77	154283.2	131807.41	196524.67	150668.2	151638.55	160228.88	131539.31	122761.34	136808.52	214929.88	270958.41	152884.31	130510.77	130630.67	174843.08	0.51	0.24	annotated
32618664	1589	1,6,6-Trimethyl-2,7-dioxabicyclo[3.2.2]nonan-3-one	C10H16O3	Metabolism; Metabolism of terpenoids and polyketides	Monoterpenoid biosynthesis	240315.61	275981.75	165353.77	154283.2	131807.41	196524.67	150668.2	151638.55	160228.88	131539.31	122761.34	136808.52	214929.88	270958.41	152884.31	130510.77	130630.67	174843.08	0.51	0.24	annotated
32618665	1589	9-oxo-2E-decenoic acid	C10H16O3	None	None	240315.61	275981.75	165353.77	154283.2	131807.41	196524.67	150668.2	151638.55	160228.88	131539.31	122761.34	136808.52	214929.88	270958.41	152884.31	130510.77	130630.67	174843.08	0.51	0.24	annotated
32618666	1589	5-oxo-7E-decenoic acid	C10H16O3	None	None	240315.61	275981.75	165353.77	154283.2	131807.41	196524.67	150668.2	151638.55	160228.88	131539.31	122761.34	136808.52	214929.88	270958.41	152884.31	130510.77	130630.67	174843.08	0.51	0.24	annotated
32618667	1589	9-oxo-2Z-decenoic acid	C10H16O3	None	None	240315.61	275981.75	165353.77	154283.2	131807.41	196524.67	150668.2	151638.55	160228.88	131539.31	122761.34	136808.52	214929.88	270958.41	152884.31	130510.77	130630.67	174843.08	0.51	0.24	annotated
32619490	1715	1,3,5-Trihydroxy-10-methylacridone	C14H11NO4	None	None	82088.9	146040.75	187646.17	0	124543.22	133701.31	169798.16	106166.56	152651.33	126975.61	130307.98	47770.24	187189.53	192529.69	124034.45	51864.45	141796.48	94837.12	0.51	0.6	annotated
32619491	1715	N-Benzoyl-4-hydroxyanthranilate	C14H11NO4	None	None	82088.9	146040.75	187646.17	0	124543.22	133701.31	169798.16	106166.56	152651.33	126975.61	130307.98	47770.24	187189.53	192529.69	124034.45	51864.45	141796.48	94837.12	0.51	0.6	annotated
32614876	944	O-Ureido-L-serine	C4H9N3O4	None	None	512161.19	478935.63	468401.38	300194.19	333661.97	384371.78	284867.63	245965.22	315581.16	289156.25	359703.91	277427.19	427448.81	442295.28	508570.13	282629.75	383237.5	337053.84	0.5	-0.13	annotated
32614877	944	O-Ureido-D-serine	C4H9N3O4	None	None	512161.19	478935.63	468401.38	300194.19	333661.97	384371.78	284867.63	245965.22	315581.16	289156.25	359703.91	277427.19	427448.81	442295.28	508570.13	282629.75	383237.5	337053.84	0.5	-0.13	annotated
32620236	1839	alpha-(p-Methoxyphenyl)-6-methyl-2-pyridineacrylic acid	C16H15NO3	None	None	97420.59	92188.63	130287.16	0	83134.45	88829.88	68277.09	60422.74	83451.56	78432.8	115927.62	45237.88	114342.06	131984.58	96166.14	0	102741.35	47530.16	0.5	-0.09	annotated
32614874	943	O-Ureido-L-serine	C4H9N3O4	None	None	512635.69	478935.63	468401.38	300194.19	340167.19	384371.78	284867.63	251766.22	315581.16	289156.25	359703.91	277427.19	427448.81	442295.28	508570.13	282629.75	383237.5	337053.84	0.49	-0.12	annotated
32614875	943	O-Ureido-D-serine	C4H9N3O4	None	None	512635.69	478935.63	468401.38	300194.19	340167.19	384371.78	284867.63	251766.22	315581.16	289156.25	359703.91	277427.19	427448.81	442295.28	508570.13	282629.75	383237.5	337053.84	0.49	-0.12	annotated
32614878	945	O-Ureido-L-serine	C4H9N3O4	None	None	512161.19	478935.63	468401.38	300194.19	340167.19	384371.78	284867.63	251766.22	315581.16	289156.25	359703.91	277427.19	427448.81	442295.28	508570.13	282629.75	383237.5	337053.84	0.49	-0.12	annotated
32614879	945	O-Ureido-D-serine	C4H9N3O4	None	None	512161.19	478935.63	468401.38	300194.19	340167.19	384371.78	284867.63	251766.22	315581.16	289156.25	359703.91	277427.19	427448.81	442295.28	508570.13	282629.75	383237.5	337053.84	0.49	-0.12	annotated
32618644	1586	Xanthotoxol glucoside	C17H16O9	None	None	98416.04	182635.92	256788.27	0	238299.48	186516.06	191731.13	141448.58	227963.94	166081.28	188658.84	118216.74	242996.72	277013.75	161075.42	45388.19	205866.84	115010.09	0.49	0.25	annotated
32613401	672	2,6-Dibromohydroquinone	C6H4Br2O2	Metabolism; Xenobiotics biodegradation and metabolism	Fluorobenzoate degradation	23805.31	21682.35	21778.78	21517.19	12271.53	9634.65	22433.24	20391.74	24525.82	37693.02	14461.15	11762.38	26625.68	24911.18	21087.35	28780.28	14608.88	20600.02	0.47	0.27	annotated
32623354	2886	(5-Phenyl-1,2,4-triazol-3-yl)urea	C9H9N5O	None	None	26872.71	49802.38	53103.88	29918.36	23575.38	28979.36	38849.45	23446.14	22550.84	27519.02	30613.78	28402.19	28761.75	42660.36	32612.04	22351.7	27967.69	34216.27	0.45	-0.07	annotated
32626900	4818	10,12-Hexacosanedione	C26H50O2	None	None	13437.03	16779.77	21956.57	15986.06	14041.43	10125.66	22653.17	13765.13	7452.09	32411.34	6576.96	11336.25	20766.86	24504.54	20312.12	13207.63	12958.23	20100.39	0.45	-0.02	annotated
32626901	4818	7,9-Hexacosanedione	C26H50O2	None	None	13437.03	16779.77	21956.57	15986.06	14041.43	10125.66	22653.17	13765.13	7452.09	32411.34	6576.96	11336.25	20766.86	24504.54	20312.12	13207.63	12958.23	20100.39	0.45	-0.02	annotated
32626902	4818	6,8-Hexacosanedione	C26H50O2	None	None	13437.03	16779.77	21956.57	15986.06	14041.43	10125.66	22653.17	13765.13	7452.09	32411.34	6576.96	11336.25	20766.86	24504.54	20312.12	13207.63	12958.23	20100.39	0.45	-0.02	annotated
32626903	4818	5,7-Hexacosanedione	C26H50O2	None	None	13437.03	16779.77	21956.57	15986.06	14041.43	10125.66	22653.17	13765.13	7452.09	32411.34	6576.96	11336.25	20766.86	24504.54	20312.12	13207.63	12958.23	20100.39	0.45	-0.02	annotated
32626904	4818	4,6-Hexacosanedione	C26H50O2	None	None	13437.03	16779.77	21956.57	15986.06	14041.43	10125.66	22653.17	13765.13	7452.09	32411.34	6576.96	11336.25	20766.86	24504.54	20312.12	13207.63	12958.23	20100.39	0.45	-0.02	annotated
32626905	4818	11,13-Hexacosanedione	C26H50O2	None	None	13437.03	16779.77	21956.57	15986.06	14041.43	10125.66	22653.17	13765.13	7452.09	32411.34	6576.96	11336.25	20766.86	24504.54	20312.12	13207.63	12958.23	20100.39	0.45	-0.02	annotated
32626906	4818	17-hexacosenoic acid	C26H50O2	None	None	13437.03	16779.77	21956.57	15986.06	14041.43	10125.66	22653.17	13765.13	7452.09	32411.34	6576.96	11336.25	20766.86	24504.54	20312.12	13207.63	12958.23	20100.39	0.45	-0.02	annotated
32626907	4818	Ximenic acid	C26H50O2	None	None	13437.03	16779.77	21956.57	15986.06	14041.43	10125.66	22653.17	13765.13	7452.09	32411.34	6576.96	11336.25	20766.86	24504.54	20312.12	13207.63	12958.23	20100.39	0.45	-0.02	annotated
32626908	4818	Lauryl myristoleate	C26H50O2	None	None	13437.03	16779.77	21956.57	15986.06	14041.43	10125.66	22653.17	13765.13	7452.09	32411.34	6576.96	11336.25	20766.86	24504.54	20312.12	13207.63	12958.23	20100.39	0.45	-0.02	annotated
32626909	4818	Myristoleyl laurate	C26H50O2	None	None	13437.03	16779.77	21956.57	15986.06	14041.43	10125.66	22653.17	13765.13	7452.09	32411.34	6576.96	11336.25	20766.86	24504.54	20312.12	13207.63	12958.23	20100.39	0.45	-0.02	annotated
32626910	4818	4-Methyl-3-heptyl oleate	C26H50O2	None	None	13437.03	16779.77	21956.57	15986.06	14041.43	10125.66	22653.17	13765.13	7452.09	32411.34	6576.96	11336.25	20766.86	24504.54	20312.12	13207.63	12958.23	20100.39	0.45	-0.02	annotated
32626911	4818	26-Hexacosanolide	C26H50O2	None	None	13437.03	16779.77	21956.57	15986.06	14041.43	10125.66	22653.17	13765.13	7452.09	32411.34	6576.96	11336.25	20766.86	24504.54	20312.12	13207.63	12958.23	20100.39	0.45	-0.02	annotated
32626912	4818	26:1(19Z))	C26H50O2	None	None	13437.03	16779.77	21956.57	15986.06	14041.43	10125.66	22653.17	13765.13	7452.09	32411.34	6576.96	11336.25	20766.86	24504.54	20312.12	13207.63	12958.23	20100.39	0.45	-0.02	annotated
32626913	4818	26:1(5Z))	C26H50O2	None	None	13437.03	16779.77	21956.57	15986.06	14041.43	10125.66	22653.17	13765.13	7452.09	32411.34	6576.96	11336.25	20766.86	24504.54	20312.12	13207.63	12958.23	20100.39	0.45	-0.02	annotated
32626914	4818	9Z-hexacosenoic acid	C26H50O2	None	None	13437.03	16779.77	21956.57	15986.06	14041.43	10125.66	22653.17	13765.13	7452.09	32411.34	6576.96	11336.25	20766.86	24504.54	20312.12	13207.63	12958.23	20100.39	0.45	-0.02	annotated
32626915	4818	9-hexacosenoic acid	C26H50O2	None	None	13437.03	16779.77	21956.57	15986.06	14041.43	10125.66	22653.17	13765.13	7452.09	32411.34	6576.96	11336.25	20766.86	24504.54	20312.12	13207.63	12958.23	20100.39	0.45	-0.02	annotated
32626916	4818	22:1(5Z)(9Me,13Me,17Me,21Me)	C26H50O2	None	None	13437.03	16779.77	21956.57	15986.06	14041.43	10125.66	22653.17	13765.13	7452.09	32411.34	6576.96	11336.25	20766.86	24504.54	20312.12	13207.63	12958.23	20100.39	0.45	-0.02	annotated
32618295	1542	2,6-Dimethylaniline	C8H11N	Metabolism; Xenobiotics biodegradation and metabolism	Drug metabolism - cytochrome P450	283197.06	267925.97	262669.81	185668.7	186720.8	222369.58	183230.72	166697.56	204898.55	196653.25	215885.63	172150.5	320641.03	232930.92	277877.72	223814.06	201275.66	202717.92	0.43	-0.07	annotated
32618296	1542	Phenethylamine	C8H11N	Metabolism; Amino acid metabolism	Phenylalanine metabolism	283197.06	267925.97	262669.81	185668.7	186720.8	222369.58	183230.72	166697.56	204898.55	196653.25	215885.63	172150.5	320641.03	232930.92	277877.72	223814.06	201275.66	202717.92	0.43	-0.07	annotated
32618297	1542	N,N-Dimethylaniline	C8H11N	None	None	283197.06	267925.97	262669.81	185668.7	186720.8	222369.58	183230.72	166697.56	204898.55	196653.25	215885.63	172150.5	320641.03	232930.92	277877.72	223814.06	201275.66	202717.92	0.43	-0.07	annotated
32618298	1542	5-Ethyl-2-methylpyridine	C8H11N	None	None	283197.06	267925.97	262669.81	185668.7	186720.8	222369.58	183230.72	166697.56	204898.55	196653.25	215885.63	172150.5	320641.03	232930.92	277877.72	223814.06	201275.66	202717.92	0.43	-0.07	annotated
32618299	1542	2-Ethyl-5-methylpyridine	C8H11N	None	None	283197.06	267925.97	262669.81	185668.7	186720.8	222369.58	183230.72	166697.56	204898.55	196653.25	215885.63	172150.5	320641.03	232930.92	277877.72	223814.06	201275.66	202717.92	0.43	-0.07	annotated
32618300	1542	1-Phenylethylamine	C8H11N	None	None	283197.06	267925.97	262669.81	185668.7	186720.8	222369.58	183230.72	166697.56	204898.55	196653.25	215885.63	172150.5	320641.03	232930.92	277877.72	223814.06	201275.66	202717.92	0.43	-0.07	annotated
32618301	1542	2-Propylpyridine	C8H11N	None	None	283197.06	267925.97	262669.81	185668.7	186720.8	222369.58	183230.72	166697.56	204898.55	196653.25	215885.63	172150.5	320641.03	232930.92	277877.72	223814.06	201275.66	202717.92	0.43	-0.07	annotated
32618302	1542	2,4-Xylidine	C8H11N	None	None	283197.06	267925.97	262669.81	185668.7	186720.8	222369.58	183230.72	166697.56	204898.55	196653.25	215885.63	172150.5	320641.03	232930.92	277877.72	223814.06	201275.66	202717.92	0.43	-0.07	annotated
32618303	1542	N-Ethylaniline	C8H11N	None	None	283197.06	267925.97	262669.81	185668.7	186720.8	222369.58	183230.72	166697.56	204898.55	196653.25	215885.63	172150.5	320641.03	232930.92	277877.72	223814.06	201275.66	202717.92	0.43	-0.07	annotated
32618304	1542	2,5-Xylidine	C8H11N	None	None	283197.06	267925.97	262669.81	185668.7	186720.8	222369.58	183230.72	166697.56	204898.55	196653.25	215885.63	172150.5	320641.03	232930.92	277877.72	223814.06	201275.66	202717.92	0.43	-0.07	annotated
32620091	1810	Methyl 6-methoxy-9H-carbazole-3-carboxylate	C15H13NO3	None	None	104009.67	119761.15	139970.67	110157.24	95448.41	120352.91	114349.55	83101.69	75361.24	77053.17	136064.63	77312.17	124306.31	113140.42	143183.55	50483.5	103124.38	87966.98	0.43	-0.06	annotated
32620092	1810	1,6-Dimethoxy-9H-carbazole-3-carboxaldehyde	C15H13NO3	None	None	104009.67	119761.15	139970.67	110157.24	95448.41	120352.91	114349.55	83101.69	75361.24	77053.17	136064.63	77312.17	124306.31	113140.42	143183.55	50483.5	103124.38	87966.98	0.43	-0.06	annotated
32620093	1810	Ketorolac	C15H13NO3	None	None	104009.67	119761.15	139970.67	110157.24	95448.41	120352.91	114349.55	83101.69	75361.24	77053.17	136064.63	77312.17	124306.31	113140.42	143183.55	50483.5	103124.38	87966.98	0.43	-0.06	annotated
32620094	1810	1-Hydroxy-3-methoxy-10-methylacridone	C15H13NO3	None	None	104009.67	119761.15	139970.67	110157.24	95448.41	120352.91	114349.55	83101.69	75361.24	77053.17	136064.63	77312.17	124306.31	113140.42	143183.55	50483.5	103124.38	87966.98	0.43	-0.06	annotated
32620095	1810	Mukonine	C15H13NO3	None	None	104009.67	119761.15	139970.67	110157.24	95448.41	120352.91	114349.55	83101.69	75361.24	77053.17	136064.63	77312.17	124306.31	113140.42	143183.55	50483.5	103124.38	87966.98	0.43	-0.06	annotated
32620096	1810	Clausine L	C15H13NO3	None	None	104009.67	119761.15	139970.67	110157.24	95448.41	120352.91	114349.55	83101.69	75361.24	77053.17	136064.63	77312.17	124306.31	113140.42	143183.55	50483.5	103124.38	87966.98	0.43	-0.06	annotated
32620099	1810	Pranoprofen	C15H13NO3	None	None	104009.67	119761.15	139970.67	110157.24	95448.41	120352.91	114349.55	83101.69	75361.24	77053.17	136064.63	77312.17	124306.31	113140.42	143183.55	50483.5	103124.38	87966.98	0.43	-0.06	annotated
32620106	1810	(E)-4-Methoxy-4'-nitrostilbene	C15H13NO3	None	None	104009.67	119761.15	139970.67	110157.24	95448.41	120352.91	114349.55	83101.69	75361.24	77053.17	136064.63	77312.17	124306.31	113140.42	143183.55	50483.5	103124.38	87966.98	0.43	-0.06	annotated
32620108	1810	3-Methoxy-8,9-methylenedioxy-3,4-dihydrophenanthridine	C15H13NO3	None	None	104009.67	119761.15	139970.67	110157.24	95448.41	120352.91	114349.55	83101.69	75361.24	77053.17	136064.63	77312.17	124306.31	113140.42	143183.55	50483.5	103124.38	87966.98	0.43	-0.06	annotated
32620112	1810	alpha-(p-Methoxyphenyl)-4-pyridineacrylic acid	C15H13NO3	None	None	104009.67	119761.15	139970.67	110157.24	95448.41	120352.91	114349.55	83101.69	75361.24	77053.17	136064.63	77312.17	124306.31	113140.42	143183.55	50483.5	103124.38	87966.98	0.43	-0.06	annotated
32623282	2869	hexyl propionate	C9H18O2	None	None	1850231	1867335.5	1546281	1170609.63	1161690.13	1958871.5	1684515.75	1387999.13	1338439.5	1429280.13	1259879.13	1174608.5	2779894	2608793.75	1609039.25	1483411.5	1758682.63	1490906.75	0.43	0.19	annotated
32623283	2869	Pelargonic acid	C9H18O2	None	None	1850231	1867335.5	1546281	1170609.63	1161690.13	1958871.5	1684515.75	1387999.13	1338439.5	1429280.13	1259879.13	1174608.5	2779894	2608793.75	1609039.25	1483411.5	1758682.63	1490906.75	0.43	0.19	annotated
32623284	2869	Pentyl butanoate	C9H18O2	None	None	1850231	1867335.5	1546281	1170609.63	1161690.13	1958871.5	1684515.75	1387999.13	1338439.5	1429280.13	1259879.13	1174608.5	2779894	2608793.75	1609039.25	1483411.5	1758682.63	1490906.75	0.43	0.19	annotated
32623285	2869	propionyl hexanoate	C9H18O2	None	None	1850231	1867335.5	1546281	1170609.63	1161690.13	1958871.5	1684515.75	1387999.13	1338439.5	1429280.13	1259879.13	1174608.5	2779894	2608793.75	1609039.25	1483411.5	1758682.63	1490906.75	0.43	0.19	annotated
32623286	2869	Oenanthic ether	C9H18O2	None	None	1850231	1867335.5	1546281	1170609.63	1161690.13	1958871.5	1684515.75	1387999.13	1338439.5	1429280.13	1259879.13	1174608.5	2779894	2608793.75	1609039.25	1483411.5	1758682.63	1490906.75	0.43	0.19	annotated
32623287	2869	Octyl formate	C9H18O2	None	None	1850231	1867335.5	1546281	1170609.63	1161690.13	1958871.5	1684515.75	1387999.13	1338439.5	1429280.13	1259879.13	1174608.5	2779894	2608793.75	1609039.25	1483411.5	1758682.63	1490906.75	0.43	0.19	annotated
32623288	2869	2-Methylpropyl 3-methylbutanoate	C9H18O2	None	None	1850231	1867335.5	1546281	1170609.63	1161690.13	1958871.5	1684515.75	1387999.13	1338439.5	1429280.13	1259879.13	1174608.5	2779894	2608793.75	1609039.25	1483411.5	1758682.63	1490906.75	0.43	0.19	annotated
32623289	2869	Ethyl 5-methylhexanoate	C9H18O2	None	None	1850231	1867335.5	1546281	1170609.63	1161690.13	1958871.5	1684515.75	1387999.13	1338439.5	1429280.13	1259879.13	1174608.5	2779894	2608793.75	1609039.25	1483411.5	1758682.63	1490906.75	0.43	0.19	annotated
32623290	2869	Isoamyl butyrate	C9H18O2	None	None	1850231	1867335.5	1546281	1170609.63	1161690.13	1958871.5	1684515.75	1387999.13	1338439.5	1429280.13	1259879.13	1174608.5	2779894	2608793.75	1609039.25	1483411.5	1758682.63	1490906.75	0.43	0.19	annotated
32623291	2869	butyl 2-methyl-butanoate	C9H18O2	None	None	1850231	1867335.5	1546281	1170609.63	1161690.13	1958871.5	1684515.75	1387999.13	1338439.5	1429280.13	1259879.13	1174608.5	2779894	2608793.75	1609039.25	1483411.5	1758682.63	1490906.75	0.43	0.19	annotated
32623292	2869	1-Methylbutyl butanoate	C9H18O2	None	None	1850231	1867335.5	1546281	1170609.63	1161690.13	1958871.5	1684515.75	1387999.13	1338439.5	1429280.13	1259879.13	1174608.5	2779894	2608793.75	1609039.25	1483411.5	1758682.63	1490906.75	0.43	0.19	annotated
32623293	2869	Butyl pentanoate	C9H18O2	None	None	1850231	1867335.5	1546281	1170609.63	1161690.13	1958871.5	1684515.75	1387999.13	1338439.5	1429280.13	1259879.13	1174608.5	2779894	2608793.75	1609039.25	1483411.5	1758682.63	1490906.75	0.43	0.19	annotated
32623294	2869	Isopropyl hexanoate	C9H18O2	None	None	1850231	1867335.5	1546281	1170609.63	1161690.13	1958871.5	1684515.75	1387999.13	1338439.5	1429280.13	1259879.13	1174608.5	2779894	2608793.75	1609039.25	1483411.5	1758682.63	1490906.75	0.43	0.19	annotated
32623295	2869	xi-2-Ethylheptanoic acid	C9H18O2	None	None	1850231	1867335.5	1546281	1170609.63	1161690.13	1958871.5	1684515.75	1387999.13	1338439.5	1429280.13	1259879.13	1174608.5	2779894	2608793.75	1609039.25	1483411.5	1758682.63	1490906.75	0.43	0.19	annotated
32623296	2869	1-Methylbutyl 3-methylbutanoate	C9H18O2	None	None	1850231	1867335.5	1546281	1170609.63	1161690.13	1958871.5	1684515.75	1387999.13	1338439.5	1429280.13	1259879.13	1174608.5	2779894	2608793.75	1609039.25	1483411.5	1758682.63	1490906.75	0.43	0.19	annotated
32623297	2869	3-Heptyl acetate	C9H18O2	None	None	1850231	1867335.5	1546281	1170609.63	1161690.13	1958871.5	1684515.75	1387999.13	1338439.5	1429280.13	1259879.13	1174608.5	2779894	2608793.75	1609039.25	1483411.5	1758682.63	1490906.75	0.43	0.19	annotated
32623298	2869	3-Methylbutyl 2-methylpropanoate	C9H18O2	None	None	1850231	1867335.5	1546281	1170609.63	1161690.13	1958871.5	1684515.75	1387999.13	1338439.5	1429280.13	1259879.13	1174608.5	2779894	2608793.75	1609039.25	1483411.5	1758682.63	1490906.75	0.43	0.19	annotated
32623299	2869	4-methyl-octanoic acid	C9H18O2	None	None	1850231	1867335.5	1546281	1170609.63	1161690.13	1958871.5	1684515.75	1387999.13	1338439.5	1429280.13	1259879.13	1174608.5	2779894	2608793.75	1609039.25	1483411.5	1758682.63	1490906.75	0.43	0.19	annotated
32623300	2869	formyl octanoate	C9H18O2	None	None	1850231	1867335.5	1546281	1170609.63	1161690.13	1958871.5	1684515.75	1387999.13	1338439.5	1429280.13	1259879.13	1174608.5	2779894	2608793.75	1609039.25	1483411.5	1758682.63	1490906.75	0.43	0.19	annotated
32623301	2869	Heptyl acetate	C9H18O2	None	None	1850231	1867335.5	1546281	1170609.63	1161690.13	1958871.5	1684515.75	1387999.13	1338439.5	1429280.13	1259879.13	1174608.5	2779894	2608793.75	1609039.25	1483411.5	1758682.63	1490906.75	0.43	0.19	annotated
32623302	2869	1-Hydroxy-3-nonanone	C9H18O2	None	None	1850231	1867335.5	1546281	1170609.63	1161690.13	1958871.5	1684515.75	1387999.13	1338439.5	1429280.13	1259879.13	1174608.5	2779894	2608793.75	1609039.25	1483411.5	1758682.63	1490906.75	0.43	0.19	annotated
32623303	2869	3-(Hydroxymethyl)-2-octanone	C9H18O2	None	None	1850231	1867335.5	1546281	1170609.63	1161690.13	1958871.5	1684515.75	1387999.13	1338439.5	1429280.13	1259879.13	1174608.5	2779894	2608793.75	1609039.25	1483411.5	1758682.63	1490906.75	0.43	0.19	annotated
32623304	2869	4-Methyl-2-pentyl-1,3-dioxolane	C9H18O2	None	None	1850231	1867335.5	1546281	1170609.63	1161690.13	1958871.5	1684515.75	1387999.13	1338439.5	1429280.13	1259879.13	1174608.5	2779894	2608793.75	1609039.25	1483411.5	1758682.63	1490906.75	0.43	0.19	annotated
32623305	2869	3-Octyl formate	C9H18O2	None	None	1850231	1867335.5	1546281	1170609.63	1161690.13	1958871.5	1684515.75	1387999.13	1338439.5	1429280.13	1259879.13	1174608.5	2779894	2608793.75	1609039.25	1483411.5	1758682.63	1490906.75	0.43	0.19	annotated
32623306	2869	5-Methylhexyl acetate	C9H18O2	None	None	1850231	1867335.5	1546281	1170609.63	1161690.13	1958871.5	1684515.75	1387999.13	1338439.5	1429280.13	1259879.13	1174608.5	2779894	2608793.75	1609039.25	1483411.5	1758682.63	1490906.75	0.43	0.19	annotated
32623307	2869	(+)-6-methyl caprylic acid	C9H18O2	None	None	1850231	1867335.5	1546281	1170609.63	1161690.13	1958871.5	1684515.75	1387999.13	1338439.5	1429280.13	1259879.13	1174608.5	2779894	2608793.75	1609039.25	1483411.5	1758682.63	1490906.75	0.43	0.19	annotated
32623308	2869	7-methyl caprylic acid	C9H18O2	None	None	1850231	1867335.5	1546281	1170609.63	1161690.13	1958871.5	1684515.75	1387999.13	1338439.5	1429280.13	1259879.13	1174608.5	2779894	2608793.75	1609039.25	1483411.5	1758682.63	1490906.75	0.43	0.19	annotated
32623309	2869	2-methyl-octanoic acid	C9H18O2	None	None	1850231	1867335.5	1546281	1170609.63	1161690.13	1958871.5	1684515.75	1387999.13	1338439.5	1429280.13	1259879.13	1174608.5	2779894	2608793.75	1609039.25	1483411.5	1758682.63	1490906.75	0.43	0.19	annotated
32623310	2869	2-Methylbutyl 2-methylpropionate	C9H18O2	None	None	1850231	1867335.5	1546281	1170609.63	1161690.13	1958871.5	1684515.75	1387999.13	1338439.5	1429280.13	1259879.13	1174608.5	2779894	2608793.75	1609039.25	1483411.5	1758682.63	1490906.75	0.43	0.19	annotated
32623311	2869	2-Methylpropyl 2-methylbutanoate	C9H18O2	None	None	1850231	1867335.5	1546281	1170609.63	1161690.13	1958871.5	1684515.75	1387999.13	1338439.5	1429280.13	1259879.13	1174608.5	2779894	2608793.75	1609039.25	1483411.5	1758682.63	1490906.75	0.43	0.19	annotated
32623312	2869	2-Methylbutyl butyrate	C9H18O2	None	None	1850231	1867335.5	1546281	1170609.63	1161690.13	1958871.5	1684515.75	1387999.13	1338439.5	1429280.13	1259879.13	1174608.5	2779894	2608793.75	1609039.25	1483411.5	1758682.63	1490906.75	0.43	0.19	annotated
32623313	2869	6-oxo-Nonan-1-ol	C9H18O2	None	None	1850231	1867335.5	1546281	1170609.63	1161690.13	1958871.5	1684515.75	1387999.13	1338439.5	1429280.13	1259879.13	1174608.5	2779894	2608793.75	1609039.25	1483411.5	1758682.63	1490906.75	0.43	0.19	annotated
32623314	2869	2-isopropyl-hexanoic acid	C9H18O2	None	None	1850231	1867335.5	1546281	1170609.63	1161690.13	1958871.5	1684515.75	1387999.13	1338439.5	1429280.13	1259879.13	1174608.5	2779894	2608793.75	1609039.25	1483411.5	1758682.63	1490906.75	0.43	0.19	annotated
32623315	2869	3,5,5-trimethyl-hexanoic acid	C9H18O2	None	None	1850231	1867335.5	1546281	1170609.63	1161690.13	1958871.5	1684515.75	1387999.13	1338439.5	1429280.13	1259879.13	1174608.5	2779894	2608793.75	1609039.25	1483411.5	1758682.63	1490906.75	0.43	0.19	annotated
32623316	2869	3-methyl-octanoic acid	C9H18O2	None	None	1850231	1867335.5	1546281	1170609.63	1161690.13	1958871.5	1684515.75	1387999.13	1338439.5	1429280.13	1259879.13	1174608.5	2779894	2608793.75	1609039.25	1483411.5	1758682.63	1490906.75	0.43	0.19	annotated
32623317	2869	5-methyl-octanoic acid	C9H18O2	None	None	1850231	1867335.5	1546281	1170609.63	1161690.13	1958871.5	1684515.75	1387999.13	1338439.5	1429280.13	1259879.13	1174608.5	2779894	2608793.75	1609039.25	1483411.5	1758682.63	1490906.75	0.43	0.19	annotated
32623318	2869	6S-methyl-octanoic acid	C9H18O2	None	None	1850231	1867335.5	1546281	1170609.63	1161690.13	1958871.5	1684515.75	1387999.13	1338439.5	1429280.13	1259879.13	1174608.5	2779894	2608793.75	1609039.25	1483411.5	1758682.63	1490906.75	0.43	0.19	annotated
32623319	2869	7:0(6Me,6Me)	C9H18O2	None	None	1850231	1867335.5	1546281	1170609.63	1161690.13	1958871.5	1684515.75	1387999.13	1338439.5	1429280.13	1259879.13	1174608.5	2779894	2608793.75	1609039.25	1483411.5	1758682.63	1490906.75	0.43	0.19	annotated
32627204	5227	Methylphosphonate	CH5O3P	Metabolism; Metabolism of other amino acids	Phosphonate and phosphinate metabolism	5637.25	4860.6	4853.17	5254.67	5773.81	3497.51	5818.57	7117.92	4860.43	5450.42	4764	6305.24	5867.37	5692.34	7048.2	1949.3	5061.1	4935.57	0.43	0.1	annotated
32619064	1689	1,4-beta-D-Glucan	C18H32O18	None	None	112512.88	210349.17	68145.5	125338.55	106774.91	70443.34	78200.5	79376.65	79329.69	89207.56	98100.31	131220.63	0	0	0	68701.81	79849.72	89197.02	0.42	-0.41	annotated
32619496	1716	alpha-(1,2-Dihydroxyethyl)-1,2,3,4-tetrahydro-7-hydroxy-9-methoxy-3,4-dioxocyclopenta[c][1]benzopyran-6-acetaldehyde	C17H16O8	Metabolism; Xenobiotics biodegradation and metabolism	Metabolism of xenobiotics by cytochrome P450	91991.81	126524.51	186844	49016.91	185883.56	120343.37	151644.16	100441.88	129431.55	142031.25	153476.63	87871.68	179208.52	183114	126058.83	48013.52	185813.38	162498.55	0.42	0.01	annotated
32619497	1716	1,2,3,4-Tetrahydro-alpha,7-dihydroxy-beta-(hydroxymethyl)-9-methoxy-3,4-dioxocyclopenta[c][1]benzopyran-6-propanal	C17H16O8	Metabolism; Xenobiotics biodegradation and metabolism	Metabolism of xenobiotics by cytochrome P450	91991.81	126524.51	186844	49016.91	185883.56	120343.37	151644.16	100441.88	129431.55	142031.25	153476.63	87871.68	179208.52	183114	126058.83	48013.52	185813.38	162498.55	0.42	0.01	annotated
32619498	1716	Dryopteric acid	C17H16O8	None	None	91991.81	126524.51	186844	49016.91	185883.56	120343.37	151644.16	100441.88	129431.55	142031.25	153476.63	87871.68	179208.52	183114	126058.83	48013.52	185813.38	162498.55	0.42	0.01	annotated
32623040	2803	1-Methoxy-1-pentyloxyethane	C8H18O2	None	None	41211.14	42190.63	37956.79	35205.53	26441.79	29411.34	34170.02	33461.91	26446.04	32704.34	33976.92	33423.46	41509.29	41945.32	37357.62	28262.77	32655.6	31889.89	0.4	-0.1	annotated
32623041	2803	(R)-1,3-Octanediol	C8H18O2	None	None	41211.14	42190.63	37956.79	35205.53	26441.79	29411.34	34170.02	33461.91	26446.04	32704.34	33976.92	33423.46	41509.29	41945.32	37357.62	28262.77	32655.6	31889.89	0.4	-0.1	annotated
32623042	2803	xi-1-Ethoxy-1-butoxyethane	C8H18O2	None	None	41211.14	42190.63	37956.79	35205.53	26441.79	29411.34	34170.02	33461.91	26446.04	32704.34	33976.92	33423.46	41509.29	41945.32	37357.62	28262.77	32655.6	31889.89	0.4	-0.1	annotated
32623043	2803	octane-1,2-diol	C8H18O2	None	None	41211.14	42190.63	37956.79	35205.53	26441.79	29411.34	34170.02	33461.91	26446.04	32704.34	33976.92	33423.46	41509.29	41945.32	37357.62	28262.77	32655.6	31889.89	0.4	-0.1	annotated
32623044	2803	Ethohexadiol	C8H18O2	None	None	41211.14	42190.63	37956.79	35205.53	26441.79	29411.34	34170.02	33461.91	26446.04	32704.34	33976.92	33423.46	41509.29	41945.32	37357.62	28262.77	32655.6	31889.89	0.4	-0.1	annotated
32623045	2803	Octane-1,8-diol	C8H18O2	None	None	41211.14	42190.63	37956.79	35205.53	26441.79	29411.34	34170.02	33461.91	26446.04	32704.34	33976.92	33423.46	41509.29	41945.32	37357.62	28262.77	32655.6	31889.89	0.4	-0.1	annotated
32625758	3995	Alpha-CEHC	C16H22O4	None	None	82907.3	37402.09	97189.76	111309.18	18656.49	89462.45	114633.49	11947.41	159508.22	24325.79	111162.65	5678.13	62130.63	72081.87	82898.34	115378.7	18533.11	0	0.4	1.28	annotated
32625759	3995	Dibutyl phthalate	C16H22O4	None	None	82907.3	37402.09	97189.76	111309.18	18656.49	89462.45	114633.49	11947.41	159508.22	24325.79	111162.65	5678.13	62130.63	72081.87	82898.34	115378.7	18533.11	0	0.4	1.28	annotated
32625760	3995	Diisobutyl phthalate	C16H22O4	None	None	82907.3	37402.09	97189.76	111309.18	18656.49	89462.45	114633.49	11947.41	159508.22	24325.79	111162.65	5678.13	62130.63	72081.87	82898.34	115378.7	18533.11	0	0.4	1.28	annotated
32625761	3995	Monoethylhexyl phthalic acid	C16H22O4	None	None	82907.3	37402.09	97189.76	111309.18	18656.49	89462.45	114633.49	11947.41	159508.22	24325.79	111162.65	5678.13	62130.63	72081.87	82898.34	115378.7	18533.11	0	0.4	1.28	annotated
32625762	3995	alhpa-tocopheronolactone	C16H22O4	None	None	82907.3	37402.09	97189.76	111309.18	18656.49	89462.45	114633.49	11947.41	159508.22	24325.79	111162.65	5678.13	62130.63	72081.87	82898.34	115378.7	18533.11	0	0.4	1.28	annotated
32625763	3995	Emmotin A	C16H22O4	None	None	82907.3	37402.09	97189.76	111309.18	18656.49	89462.45	114633.49	11947.41	159508.22	24325.79	111162.65	5678.13	62130.63	72081.87	82898.34	115378.7	18533.11	0	0.4	1.28	annotated
32626530	4567	Traumatic acid	C12H20O4	Metabolism; Lipid metabolism	alpha-Linolenic acid metabolism	38862.84	57203.64	34742.29	24071.99	57687.71	21215.36	19291.47	24628.21	19191.58	21097.82	33214.28	21842.25	33599.09	34408.71	33029.79	19879.72	20594.72	48978.96	0.39	-0.25	annotated
32626531	4567	5-Heptyltetrahydro-2-oxo-3-furancarboxylic acid	C12H20O4	None	None	38862.84	57203.64	34742.29	24071.99	57687.71	21215.36	19291.47	24628.21	19191.58	21097.82	33214.28	21842.25	33599.09	34408.71	33029.79	19879.72	20594.72	48978.96	0.39	-0.25	annotated
32626532	4567	(-)-11-hydroxy-9,10-dihydrojasmonic acid	C12H20O4	None	None	38862.84	57203.64	34742.29	24071.99	57687.71	21215.36	19291.47	24628.21	19191.58	21097.82	33214.28	21842.25	33599.09	34408.71	33029.79	19879.72	20594.72	48978.96	0.39	-0.25	annotated
32626533	4567	(-)-12-hydroxy-9,10-dihydrojasmonic acid	C12H20O4	None	None	38862.84	57203.64	34742.29	24071.99	57687.71	21215.36	19291.47	24628.21	19191.58	21097.82	33214.28	21842.25	33599.09	34408.71	33029.79	19879.72	20594.72	48978.96	0.39	-0.25	annotated
32626534	4567	9,12-dioxo-dodecanoic acid	C12H20O4	None	None	38862.84	57203.64	34742.29	24071.99	57687.71	21215.36	19291.47	24628.21	19191.58	21097.82	33214.28	21842.25	33599.09	34408.71	33029.79	19879.72	20594.72	48978.96	0.39	-0.25	annotated
32626535	4567	2Z-Dodecenedioic acid	C12H20O4	None	None	38862.84	57203.64	34742.29	24071.99	57687.71	21215.36	19291.47	24628.21	19191.58	21097.82	33214.28	21842.25	33599.09	34408.71	33029.79	19879.72	20594.72	48978.96	0.39	-0.25	annotated
32626864	4779	Phenylpropanoate	C9H10O2	Metabolism; Amino acid metabolism	Phenylalanine metabolism	35237.7	26878.97	27240.11	28078.55	20274.07	17778.13	23570.15	20047.56	17443.98	21816.55	16329.44	28658.82	25593.98	31011.66	29080.15	19350.18	23472.1	25511.06	0.39	-0.1	annotated
32626865	4779	2-Ethyl-4-(2-furanyl)-2-propenal	C9H10O2	None	None	35237.7	26878.97	27240.11	28078.55	20274.07	17778.13	23570.15	20047.56	17443.98	21816.55	16329.44	28658.82	25593.98	31011.66	29080.15	19350.18	23472.1	25511.06	0.39	-0.1	annotated
32626866	4779	Ethyl benzoate	C9H10O2	None	None	35237.7	26878.97	27240.11	28078.55	20274.07	17778.13	23570.15	20047.56	17443.98	21816.55	16329.44	28658.82	25593.98	31011.66	29080.15	19350.18	23472.1	25511.06	0.39	-0.1	annotated
32626867	4779	4-Ethoxybenzaldehyde	C9H10O2	None	None	35237.7	26878.97	27240.11	28078.55	20274.07	17778.13	23570.15	20047.56	17443.98	21816.55	16329.44	28658.82	25593.98	31011.66	29080.15	19350.18	23472.1	25511.06	0.39	-0.1	annotated
32626868	4779	2-Phenylpropionate	C9H10O2	None	None	35237.7	26878.97	27240.11	28078.55	20274.07	17778.13	23570.15	20047.56	17443.98	21816.55	16329.44	28658.82	25593.98	31011.66	29080.15	19350.18	23472.1	25511.06	0.39	-0.1	annotated
32626869	4779	4-Hydroxy-3-methylacetophenone	C9H10O2	None	None	35237.7	26878.97	27240.11	28078.55	20274.07	17778.13	23570.15	20047.56	17443.98	21816.55	16329.44	28658.82	25593.98	31011.66	29080.15	19350.18	23472.1	25511.06	0.39	-0.1	annotated
32626870	4779	2-(2-Furanyl)-3-methyl-2-butenal	C9H10O2	None	None	35237.7	26878.97	27240.11	28078.55	20274.07	17778.13	23570.15	20047.56	17443.98	21816.55	16329.44	28658.82	25593.98	31011.66	29080.15	19350.18	23472.1	25511.06	0.39	-0.1	annotated
32626871	4779	2-Phenylethyl formate	C9H10O2	None	None	35237.7	26878.97	27240.11	28078.55	20274.07	17778.13	23570.15	20047.56	17443.98	21816.55	16329.44	28658.82	25593.98	31011.66	29080.15	19350.18	23472.1	25511.06	0.39	-0.1	annotated
32626872	4779	Tolylacetate	C9H10O2	None	None	35237.7	26878.97	27240.11	28078.55	20274.07	17778.13	23570.15	20047.56	17443.98	21816.55	16329.44	28658.82	25593.98	31011.66	29080.15	19350.18	23472.1	25511.06	0.39	-0.1	annotated
32626873	4779	o-Tolyl acetate	C9H10O2	None	None	35237.7	26878.97	27240.11	28078.55	20274.07	17778.13	23570.15	20047.56	17443.98	21816.55	16329.44	28658.82	25593.98	31011.66	29080.15	19350.18	23472.1	25511.06	0.39	-0.1	annotated
32626874	4779	3,4-Dimethylbenzoic acid	C9H10O2	None	None	35237.7	26878.97	27240.11	28078.55	20274.07	17778.13	23570.15	20047.56	17443.98	21816.55	16329.44	28658.82	25593.98	31011.66	29080.15	19350.18	23472.1	25511.06	0.39	-0.1	annotated
32626875	4779	3-Methylphenylacetic acid	C9H10O2	None	None	35237.7	26878.97	27240.11	28078.55	20274.07	17778.13	23570.15	20047.56	17443.98	21816.55	16329.44	28658.82	25593.98	31011.66	29080.15	19350.18	23472.1	25511.06	0.39	-0.1	annotated
32626876	4779	4-Ethylbenzoic acid	C9H10O2	None	None	35237.7	26878.97	27240.11	28078.55	20274.07	17778.13	23570.15	20047.56	17443.98	21816.55	16329.44	28658.82	25593.98	31011.66	29080.15	19350.18	23472.1	25511.06	0.39	-0.1	annotated
32626877	4779	Benzyl acetate	C9H10O2	None	None	35237.7	26878.97	27240.11	28078.55	20274.07	17778.13	23570.15	20047.56	17443.98	21816.55	16329.44	28658.82	25593.98	31011.66	29080.15	19350.18	23472.1	25511.06	0.39	-0.1	annotated
32626878	4779	2-Methoxy-4-vinylphenol	C9H10O2	None	None	35237.7	26878.97	27240.11	28078.55	20274.07	17778.13	23570.15	20047.56	17443.98	21816.55	16329.44	28658.82	25593.98	31011.66	29080.15	19350.18	23472.1	25511.06	0.39	-0.1	annotated
32626879	4779	1-Phenylethyl formate	C9H10O2	None	None	35237.7	26878.97	27240.11	28078.55	20274.07	17778.13	23570.15	20047.56	17443.98	21816.55	16329.44	28658.82	25593.98	31011.66	29080.15	19350.18	23472.1	25511.06	0.39	-0.1	annotated
32626880	4779	3'-carboxy-alpha-chromanol	C9H10O2	None	None	35237.7	26878.97	27240.11	28078.55	20274.07	17778.13	23570.15	20047.56	17443.98	21816.55	16329.44	28658.82	25593.98	31011.66	29080.15	19350.18	23472.1	25511.06	0.39	-0.1	annotated
32626881	4779	4-Coumaryl alcohol	C9H10O2	Metabolism; Biosynthesis of other secondary metabolites	Phenylpropanoid biosynthesis	35237.7	26878.97	27240.11	28078.55	20274.07	17778.13	23570.15	20047.56	17443.98	21816.55	16329.44	28658.82	25593.98	31011.66	29080.15	19350.18	23472.1	25511.06	0.39	-0.1	annotated
32626882	4779	Methyl phenylacetate	C9H10O2	None	None	35237.7	26878.97	27240.11	28078.55	20274.07	17778.13	23570.15	20047.56	17443.98	21816.55	16329.44	28658.82	25593.98	31011.66	29080.15	19350.18	23472.1	25511.06	0.39	-0.1	annotated
32626883	4779	4'-Methoxyacetophenone	C9H10O2	None	None	35237.7	26878.97	27240.11	28078.55	20274.07	17778.13	23570.15	20047.56	17443.98	21816.55	16329.44	28658.82	25593.98	31011.66	29080.15	19350.18	23472.1	25511.06	0.39	-0.1	annotated
32626884	4779	2'-Methoxyacetophenone	C9H10O2	None	None	35237.7	26878.97	27240.11	28078.55	20274.07	17778.13	23570.15	20047.56	17443.98	21816.55	16329.44	28658.82	25593.98	31011.66	29080.15	19350.18	23472.1	25511.06	0.39	-0.1	annotated
32626885	4779	2'-Hydroxy-5'-methylacetophenone	C9H10O2	None	None	35237.7	26878.97	27240.11	28078.55	20274.07	17778.13	23570.15	20047.56	17443.98	21816.55	16329.44	28658.82	25593.98	31011.66	29080.15	19350.18	23472.1	25511.06	0.39	-0.1	annotated
32626886	4779	Phenyl glycidyl ether	C9H10O2	None	None	35237.7	26878.97	27240.11	28078.55	20274.07	17778.13	23570.15	20047.56	17443.98	21816.55	16329.44	28658.82	25593.98	31011.66	29080.15	19350.18	23472.1	25511.06	0.39	-0.1	annotated
32626887	4779	p-Hydroxypropiophenone	C9H10O2	None	None	35237.7	26878.97	27240.11	28078.55	20274.07	17778.13	23570.15	20047.56	17443.98	21816.55	16329.44	28658.82	25593.98	31011.66	29080.15	19350.18	23472.1	25511.06	0.39	-0.1	annotated
32626888	4779	4-Hydroxydihydrocinnamaldehyde	C9H10O2	Metabolism; Biosynthesis of other secondary metabolites	Isoquinoline alkaloid biosynthesis	35237.7	26878.97	27240.11	28078.55	20274.07	17778.13	23570.15	20047.56	17443.98	21816.55	16329.44	28658.82	25593.98	31011.66	29080.15	19350.18	23472.1	25511.06	0.39	-0.1	annotated
32626889	4779	(2E,4E,6E)-4-Methylocta-2,4,6-trienedial	C9H10O2	None	None	35237.7	26878.97	27240.11	28078.55	20274.07	17778.13	23570.15	20047.56	17443.98	21816.55	16329.44	28658.82	25593.98	31011.66	29080.15	19350.18	23472.1	25511.06	0.39	-0.1	annotated
32626315	4473	Dodecanedioic acid	C12H22O4	None	None	39727.79	38654.44	32018.45	38776.76	30265.3	18319.49	34856.39	32684.61	14295.86	36737.89	19532.38	18563.24	42174.01	43201.43	44434.58	19306.27	29034.3	69403.27	0.38	0.1	annotated
32626316	4473	Talaromycin A	C12H22O4	None	None	39727.79	38654.44	32018.45	38776.76	30265.3	18319.49	34856.39	32684.61	14295.86	36737.89	19532.38	18563.24	42174.01	43201.43	44434.58	19306.27	29034.3	69403.27	0.38	0.1	annotated
32626317	4473	Dipropyl hexanedioate	C12H22O4	None	None	39727.79	38654.44	32018.45	38776.76	30265.3	18319.49	34856.39	32684.61	14295.86	36737.89	19532.38	18563.24	42174.01	43201.43	44434.58	19306.27	29034.3	69403.27	0.38	0.1	annotated
32626318	4473	Diisopropyl adipate	C12H22O4	None	None	39727.79	38654.44	32018.45	38776.76	30265.3	18319.49	34856.39	32684.61	14295.86	36737.89	19532.38	18563.24	42174.01	43201.43	44434.58	19306.27	29034.3	69403.27	0.38	0.1	annotated
32626319	4473	Dibutyl succinate	C12H22O4	None	None	39727.79	38654.44	32018.45	38776.76	30265.3	18319.49	34856.39	32684.61	14295.86	36737.89	19532.38	18563.24	42174.01	43201.43	44434.58	19306.27	29034.3	69403.27	0.38	0.1	annotated
32620813	1943	N-Isovaleryl-L-homoserine lactone	C9H15NO3	None	None	70351.96	44069.48	50972.92	34473.02	42656.4	29734.01	57035.85	42132.08	74748.62	37399.65	25588.52	30649.72	51609.93	58965.27	69961.96	37622.61	44706.22	98724.25	0.37	0.87	annotated
32617410	1338	N(pi)-Methyl-L-histidine	C7H11N3O2	Metabolism; Amino acid metabolism	Histidine metabolism	49599.93	37550.36	91376.59	35878.45	39416.8	41629.43	37512.59	112090.48	62619.41	29705.41	51359.25	52789.04	35777.22	64103.62	25130.73	29879.7	37923.85	32729.39	0.36	0.57	annotated
32617412	1338	1-Methylhistidine	C7H11N3O2	None	None	49599.93	37550.36	91376.59	35878.45	39416.8	41629.43	37512.59	112090.48	62619.41	29705.41	51359.25	52789.04	35777.22	64103.62	25130.73	29879.7	37923.85	32729.39	0.36	0.57	annotated
32617418	1338	Nalpha-Methylhistidine	C7H11N3O2	None	None	49599.93	37550.36	91376.59	35878.45	39416.8	41629.43	37512.59	112090.48	62619.41	29705.41	51359.25	52789.04	35777.22	64103.62	25130.73	29879.7	37923.85	32729.39	0.36	0.57	annotated
32617701	1384	2,3-Butanediol glucoside	C10H20O7	None	None	221735.16	139272.81	233338.84	352923.28	220714.61	42099.76	474515.31	93566.25	187988.41	169281.84	108799.12	83464.58	168076.63	137674.17	272718.59	194345.38	97694.12	165047.64	0.36	0.81	annotated
32623427	2911	Hexanoic acid	C6H12O2	None	None	1681904.75	2043944.38	1646731.13	1217864.38	1216980.5	1676090.75	1518550.75	1335325.63	1258100.38	1475044.38	1286625.75	1144648.38	2074663.63	2250135.5	1710596.5	1451701.13	1479737.88	1996080.13	0.35	0.08	annotated
32623428	2911	Isocaproic acid	C6H12O2	None	None	1681904.75	2043944.38	1646731.13	1217864.38	1216980.5	1676090.75	1518550.75	1335325.63	1258100.38	1475044.38	1286625.75	1144648.38	2074663.63	2250135.5	1710596.5	1451701.13	1479737.88	1996080.13	0.35	0.08	annotated
32623429	2911	3-Methyl-2-butenyl formate	C6H12O2	None	None	1681904.75	2043944.38	1646731.13	1217864.38	1216980.5	1676090.75	1518550.75	1335325.63	1258100.38	1475044.38	1286625.75	1144648.38	2074663.63	2250135.5	1710596.5	1451701.13	1479737.88	1996080.13	0.35	0.08	annotated
32623430	2911	3-methyl valeric acid	C6H12O2	None	None	1681904.75	2043944.38	1646731.13	1217864.38	1216980.5	1676090.75	1518550.75	1335325.63	1258100.38	1475044.38	1286625.75	1144648.38	2074663.63	2250135.5	1710596.5	1451701.13	1479737.88	1996080.13	0.35	0.08	annotated
32623431	2911	Ethyl butyrate	C6H12O2	None	None	1681904.75	2043944.38	1646731.13	1217864.38	1216980.5	1676090.75	1518550.75	1335325.63	1258100.38	1475044.38	1286625.75	1144648.38	2074663.63	2250135.5	1710596.5	1451701.13	1479737.88	1996080.13	0.35	0.08	annotated
32623432	2911	Methyl (S)-2-Methylbutanoate	C6H12O2	None	None	1681904.75	2043944.38	1646731.13	1217864.38	1216980.5	1676090.75	1518550.75	1335325.63	1258100.38	1475044.38	1286625.75	1144648.38	2074663.63	2250135.5	1710596.5	1451701.13	1479737.88	1996080.13	0.35	0.08	annotated
32623433	2911	Pentyl formate	C6H12O2	None	None	1681904.75	2043944.38	1646731.13	1217864.38	1216980.5	1676090.75	1518550.75	1335325.63	1258100.38	1475044.38	1286625.75	1144648.38	2074663.63	2250135.5	1710596.5	1451701.13	1479737.88	1996080.13	0.35	0.08	annotated
32623434	2911	2,4,5-Trimethyl-1,3-dioxolane	C6H12O2	None	None	1681904.75	2043944.38	1646731.13	1217864.38	1216980.5	1676090.75	1518550.75	1335325.63	1258100.38	1475044.38	1286625.75	1144648.38	2074663.63	2250135.5	1710596.5	1451701.13	1479737.88	1996080.13	0.35	0.08	annotated
32623435	2911	Methyl 3-methylbutanoate	C6H12O2	None	None	1681904.75	2043944.38	1646731.13	1217864.38	1216980.5	1676090.75	1518550.75	1335325.63	1258100.38	1475044.38	1286625.75	1144648.38	2074663.63	2250135.5	1710596.5	1451701.13	1479737.88	1996080.13	0.35	0.08	annotated
32623436	2911	propyl propionate	C6H12O2	None	None	1681904.75	2043944.38	1646731.13	1217864.38	1216980.5	1676090.75	1518550.75	1335325.63	1258100.38	1475044.38	1286625.75	1144648.38	2074663.63	2250135.5	1710596.5	1451701.13	1479737.88	1996080.13	0.35	0.08	annotated
32623437	2911	Isopropyl propionate	C6H12O2	None	None	1681904.75	2043944.38	1646731.13	1217864.38	1216980.5	1676090.75	1518550.75	1335325.63	1258100.38	1475044.38	1286625.75	1144648.38	2074663.63	2250135.5	1710596.5	1451701.13	1479737.88	1996080.13	0.35	0.08	annotated
32623438	2911	2-methyl valeric acid	C6H12O2	None	None	1681904.75	2043944.38	1646731.13	1217864.38	1216980.5	1676090.75	1518550.75	1335325.63	1258100.38	1475044.38	1286625.75	1144648.38	2074663.63	2250135.5	1710596.5	1451701.13	1479737.88	1996080.13	0.35	0.08	annotated
32623439	2911	Ethyl 2-methylpropanoate	C6H12O2	None	None	1681904.75	2043944.38	1646731.13	1217864.38	1216980.5	1676090.75	1518550.75	1335325.63	1258100.38	1475044.38	1286625.75	1144648.38	2074663.63	2250135.5	1710596.5	1451701.13	1479737.88	1996080.13	0.35	0.08	annotated
32623440	2911	2-Methylpropyl acetate	C6H12O2	None	None	1681904.75	2043944.38	1646731.13	1217864.38	1216980.5	1676090.75	1518550.75	1335325.63	1258100.38	1475044.38	1286625.75	1144648.38	2074663.63	2250135.5	1710596.5	1451701.13	1479737.88	1996080.13	0.35	0.08	annotated
32623441	2911	Methyl pentanoate	C6H12O2	None	None	1681904.75	2043944.38	1646731.13	1217864.38	1216980.5	1676090.75	1518550.75	1335325.63	1258100.38	1475044.38	1286625.75	1144648.38	2074663.63	2250135.5	1710596.5	1451701.13	1479737.88	1996080.13	0.35	0.08	annotated
32623442	2911	diethyl acetic acid	C6H12O2	None	None	1681904.75	2043944.38	1646731.13	1217864.38	1216980.5	1676090.75	1518550.75	1335325.63	1258100.38	1475044.38	1286625.75	1144648.38	2074663.63	2250135.5	1710596.5	1451701.13	1479737.88	1996080.13	0.35	0.08	annotated
32623443	2911	n-Butyl acetate	C6H12O2	BMA Synthesis	KIV Synthesis	1681904.75	2043944.38	1646731.13	1217864.38	1216980.5	1676090.75	1518550.75	1335325.63	1258100.38	1475044.38	1286625.75	1144648.38	2074663.63	2250135.5	1710596.5	1451701.13	1479737.88	1996080.13	0.35	0.08	annotated
32623444	2911	4-Hydroxy-4-methylpentan-2-one	C6H12O2	None	None	1681904.75	2043944.38	1646731.13	1217864.38	1216980.5	1676090.75	1518550.75	1335325.63	1258100.38	1475044.38	1286625.75	1144648.38	2074663.63	2250135.5	1710596.5	1451701.13	1479737.88	1996080.13	0.35	0.08	annotated
32623445	2911	2,2,4-Trimethyl-1,3-dioxolane	C6H12O2	None	None	1681904.75	2043944.38	1646731.13	1217864.38	1216980.5	1676090.75	1518550.75	1335325.63	1258100.38	1475044.38	1286625.75	1144648.38	2074663.63	2250135.5	1710596.5	1451701.13	1479737.88	1996080.13	0.35	0.08	annotated
32623446	2911	cis-1,2-Cyclohexanediol	C6H12O2	Metabolism; Xenobiotics biodegradation and metabolism	Caprolactam degradation	1681904.75	2043944.38	1646731.13	1217864.38	1216980.5	1676090.75	1518550.75	1335325.63	1258100.38	1475044.38	1286625.75	1144648.38	2074663.63	2250135.5	1710596.5	1451701.13	1479737.88	1996080.13	0.35	0.08	annotated
32623447	2911	4-Hydroxyhexan-3-one	C6H12O2	None	None	1681904.75	2043944.38	1646731.13	1217864.38	1216980.5	1676090.75	1518550.75	1335325.63	1258100.38	1475044.38	1286625.75	1144648.38	2074663.63	2250135.5	1710596.5	1451701.13	1479737.88	1996080.13	0.35	0.08	annotated
32623448	2911	trans-1,2-Cyclohexanediol	C6H12O2	Metabolism; Xenobiotics biodegradation and metabolism	Caprolactam degradation	1681904.75	2043944.38	1646731.13	1217864.38	1216980.5	1676090.75	1518550.75	1335325.63	1258100.38	1475044.38	1286625.75	1144648.38	2074663.63	2250135.5	1710596.5	1451701.13	1479737.88	1996080.13	0.35	0.08	annotated
32623449	2911	3-Hydroxyhexanal	C6H12O2	None	None	1681904.75	2043944.38	1646731.13	1217864.38	1216980.5	1676090.75	1518550.75	1335325.63	1258100.38	1475044.38	1286625.75	1144648.38	2074663.63	2250135.5	1710596.5	1451701.13	1479737.88	1996080.13	0.35	0.08	annotated
32623450	2911	3,3-dimethyl-butanoic acid	C6H12O2	None	None	1681904.75	2043944.38	1646731.13	1217864.38	1216980.5	1676090.75	1518550.75	1335325.63	1258100.38	1475044.38	1286625.75	1144648.38	2074663.63	2250135.5	1710596.5	1451701.13	1479737.88	1996080.13	0.35	0.08	annotated
32623451	2911	dimethyl ethyl acetic acid	C6H12O2	None	None	1681904.75	2043944.38	1646731.13	1217864.38	1216980.5	1676090.75	1518550.75	1335325.63	1258100.38	1475044.38	1286625.75	1144648.38	2074663.63	2250135.5	1710596.5	1451701.13	1479737.88	1996080.13	0.35	0.08	annotated
32623452	2911	2-hydroxy caproaldehyde	C6H12O2	None	None	1681904.75	2043944.38	1646731.13	1217864.38	1216980.5	1676090.75	1518550.75	1335325.63	1258100.38	1475044.38	1286625.75	1144648.38	2074663.63	2250135.5	1710596.5	1451701.13	1479737.88	1996080.13	0.35	0.08	annotated
32623453	2911	4-hydroxy caproaldehyde	C6H12O2	None	None	1681904.75	2043944.38	1646731.13	1217864.38	1216980.5	1676090.75	1518550.75	1335325.63	1258100.38	1475044.38	1286625.75	1144648.38	2074663.63	2250135.5	1710596.5	1451701.13	1479737.88	1996080.13	0.35	0.08	annotated
32623454	2911	5-hydroxy caproaldehyde	C6H12O2	None	None	1681904.75	2043944.38	1646731.13	1217864.38	1216980.5	1676090.75	1518550.75	1335325.63	1258100.38	1475044.38	1286625.75	1144648.38	2074663.63	2250135.5	1710596.5	1451701.13	1479737.88	1996080.13	0.35	0.08	annotated
32623455	2911	6-hydroxy caproaldehyde	C6H12O2	None	None	1681904.75	2043944.38	1646731.13	1217864.38	1216980.5	1676090.75	1518550.75	1335325.63	1258100.38	1475044.38	1286625.75	1144648.38	2074663.63	2250135.5	1710596.5	1451701.13	1479737.88	1996080.13	0.35	0.08	annotated
32623456	2911	2S-Hydroxyhexan-3-one	C6H12O2	None	None	1681904.75	2043944.38	1646731.13	1217864.38	1216980.5	1676090.75	1518550.75	1335325.63	1258100.38	1475044.38	1286625.75	1144648.38	2074663.63	2250135.5	1710596.5	1451701.13	1479737.88	1996080.13	0.35	0.08	annotated
32623457	2911	3R-Hydroxyhexan-2-one	C6H12O2	None	None	1681904.75	2043944.38	1646731.13	1217864.38	1216980.5	1676090.75	1518550.75	1335325.63	1258100.38	1475044.38	1286625.75	1144648.38	2074663.63	2250135.5	1710596.5	1451701.13	1479737.88	1996080.13	0.35	0.08	annotated
32623458	2911	3S-Hydroxyhexan-2-one	C6H12O2	None	None	1681904.75	2043944.38	1646731.13	1217864.38	1216980.5	1676090.75	1518550.75	1335325.63	1258100.38	1475044.38	1286625.75	1144648.38	2074663.63	2250135.5	1710596.5	1451701.13	1479737.88	1996080.13	0.35	0.08	annotated
32623459	2911	2-Hydroxyhexan-3-one	C6H12O2	None	None	1681904.75	2043944.38	1646731.13	1217864.38	1216980.5	1676090.75	1518550.75	1335325.63	1258100.38	1475044.38	1286625.75	1144648.38	2074663.63	2250135.5	1710596.5	1451701.13	1479737.88	1996080.13	0.35	0.08	annotated
32613058	595	Cerulenin	C12H17NO3	None	None	4153456.25	3787197.5	3343715.75	2835417	2552634.25	3151242.75	3056279.25	2669194	2964223.25	2749084.25	2866337.75	2560036.75	3215634.5	3323392.25	3396336.25	2370998	2961100.25	3076694	0.33	0.09	annotated
32613071	595	Cerulenin	C12H17NO3	None	None	4153456.25	3787197.5	3343715.75	2835417	2552634.25	3151242.75	3056279.25	2669194	2964223.25	2749084.25	2866337.75	2560036.75	3215634.5	3323392.25	3396336.25	2370998	2961100.25	3076694	0.33	0.09	annotated
32613072	595	Anhalonidine	C12H17NO3	None	None	4153456.25	3787197.5	3343715.75	2835417	2552634.25	3151242.75	3056279.25	2669194	2964223.25	2749084.25	2866337.75	2560036.75	3215634.5	3323392.25	3396336.25	2370998	2961100.25	3076694	0.33	0.09	annotated
32613073	595	beta-Butoxyethyl nicotinate	C12H17NO3	None	None	4153456.25	3787197.5	3343715.75	2835417	2552634.25	3151242.75	3056279.25	2669194	2964223.25	2749084.25	2866337.75	2560036.75	3215634.5	3323392.25	3396336.25	2370998	2961100.25	3076694	0.33	0.09	annotated
32613415	687	Irbesartan	C25H28N6O	None	None	27445.66	25538.09	23648.17	28121.09	12199.18	14768.64	24282.06	24692.08	29384.15	21955.2	18897.96	17609.87	20053.93	24582.43	25768.78	20726.99	18649.6	27101.58	0.33	0.42	annotated
32619393	1714	6-Hydroxy-2,6-dimethyl-2,7-octadien-4-one	C10H16O2	None	None	158564.11	162515.95	106272.75	73978.38	153145.11	151974.97	85739.34	111561.64	144117.16	92645.41	184379.22	93132.06	163542.39	190175.61	193205.47	170135.89	89763.63	163703.2	0.32	-0.07	annotated
32619394	1714	5,6-Dihydro-6-pentyl-2H-pyran-2-one	C10H16O2	None	None	158564.11	162515.95	106272.75	73978.38	153145.11	151974.97	85739.34	111561.64	144117.16	92645.41	184379.22	93132.06	163542.39	190175.61	193205.47	170135.89	89763.63	163703.2	0.32	-0.07	annotated
32619395	1714	Epoxyartemisia ketone	C10H16O2	None	None	158564.11	162515.95	106272.75	73978.38	153145.11	151974.97	85739.34	111561.64	144117.16	92645.41	184379.22	93132.06	163542.39	190175.61	193205.47	170135.89	89763.63	163703.2	0.32	-0.07	annotated
32619396	1714	Ascaridole	C10H16O2	None	None	158564.11	162515.95	106272.75	73978.38	153145.11	151974.97	85739.34	111561.64	144117.16	92645.41	184379.22	93132.06	163542.39	190175.61	193205.47	170135.89	89763.63	163703.2	0.32	-0.07	annotated
32619397	1714	Dihydronepetalactone	C10H16O2	None	None	158564.11	162515.95	106272.75	73978.38	153145.11	151974.97	85739.34	111561.64	144117.16	92645.41	184379.22	93132.06	163542.39	190175.61	193205.47	170135.89	89763.63	163703.2	0.32	-0.07	annotated
32619398	1714	(xi)-(Z)-5-(3-Hexenyl)dihydro-2(3H)-furanone	C10H16O2	None	None	158564.11	162515.95	106272.75	73978.38	153145.11	151974.97	85739.34	111561.64	144117.16	92645.41	184379.22	93132.06	163542.39	190175.61	193205.47	170135.89	89763.63	163703.2	0.32	-0.07	annotated
32619399	1714	(+/-)-Dihydromintlactone	C10H16O2	None	None	158564.11	162515.95	106272.75	73978.38	153145.11	151974.97	85739.34	111561.64	144117.16	92645.41	184379.22	93132.06	163542.39	190175.61	193205.47	170135.89	89763.63	163703.2	0.32	-0.07	annotated
32619400	1714	2,4-Hexadienyl isobutyrate	C10H16O2	None	None	158564.11	162515.95	106272.75	73978.38	153145.11	151974.97	85739.34	111561.64	144117.16	92645.41	184379.22	93132.06	163542.39	190175.61	193205.47	170135.89	89763.63	163703.2	0.32	-0.07	annotated
32619401	1714	2,4-Hexadienyl butyrate	C10H16O2	None	None	158564.11	162515.95	106272.75	73978.38	153145.11	151974.97	85739.34	111561.64	144117.16	92645.41	184379.22	93132.06	163542.39	190175.61	193205.47	170135.89	89763.63	163703.2	0.32	-0.07	annotated
32619402	1714	cis-3-Hexenyl crotonate	C10H16O2	None	None	158564.11	162515.95	106272.75	73978.38	153145.11	151974.97	85739.34	111561.64	144117.16	92645.41	184379.22	93132.06	163542.39	190175.61	193205.47	170135.89	89763.63	163703.2	0.32	-0.07	annotated
32619403	1714	Epoxycampholenic aldehyde	C10H16O2	None	None	158564.11	162515.95	106272.75	73978.38	153145.11	151974.97	85739.34	111561.64	144117.16	92645.41	184379.22	93132.06	163542.39	190175.61	193205.47	170135.89	89763.63	163703.2	0.32	-0.07	annotated
32619404	1714	Geranic acid	C10H16O2	None	None	158564.11	162515.95	106272.75	73978.38	153145.11	151974.97	85739.34	111561.64	144117.16	92645.41	184379.22	93132.06	163542.39	190175.61	193205.47	170135.89	89763.63	163703.2	0.32	-0.07	annotated
32619405	1714	Ethyl (4Z)-4,7-octadienoate	C10H16O2	None	None	158564.11	162515.95	106272.75	73978.38	153145.11	151974.97	85739.34	111561.64	144117.16	92645.41	184379.22	93132.06	163542.39	190175.61	193205.47	170135.89	89763.63	163703.2	0.32	-0.07	annotated
32619406	1714	Methyl octynecarboxylate	C10H16O2	None	None	158564.11	162515.95	106272.75	73978.38	153145.11	151974.97	85739.34	111561.64	144117.16	92645.41	184379.22	93132.06	163542.39	190175.61	193205.47	170135.89	89763.63	163703.2	0.32	-0.07	annotated
32619407	1714	(-)-(Z)-Tetrahydro-6-(2-pentenyl)-2H-pyran-2-one	C10H16O2	None	None	158564.11	162515.95	106272.75	73978.38	153145.11	151974.97	85739.34	111561.64	144117.16	92645.41	184379.22	93132.06	163542.39	190175.61	193205.47	170135.89	89763.63	163703.2	0.32	-0.07	annotated
32619408	1714	1,2-campholide	C10H16O2	None	None	158564.11	162515.95	106272.75	73978.38	153145.11	151974.97	85739.34	111561.64	144117.16	92645.41	184379.22	93132.06	163542.39	190175.61	193205.47	170135.89	89763.63	163703.2	0.32	-0.07	annotated
32619409	1714	gamma-Diosphenol	C10H16O2	None	None	158564.11	162515.95	106272.75	73978.38	153145.11	151974.97	85739.34	111561.64	144117.16	92645.41	184379.22	93132.06	163542.39	190175.61	193205.47	170135.89	89763.63	163703.2	0.32	-0.07	annotated
32619410	1714	trans-4,5-epoxy-2(E)-decenal	C10H16O2	None	None	158564.11	162515.95	106272.75	73978.38	153145.11	151974.97	85739.34	111561.64	144117.16	92645.41	184379.22	93132.06	163542.39	190175.61	193205.47	170135.89	89763.63	163703.2	0.32	-0.07	annotated
32619411	1714	4-Isopropyl-3-cyclohexene-1-carboxylic acid	C10H16O2	None	None	158564.11	162515.95	106272.75	73978.38	153145.11	151974.97	85739.34	111561.64	144117.16	92645.41	184379.22	93132.06	163542.39	190175.61	193205.47	170135.89	89763.63	163703.2	0.32	-0.07	annotated
32619412	1714	(+/-)-2-(5-Methyl-5-vinyltetrahydrofuran-2-yl)propionaldehyde	C10H16O2	None	None	158564.11	162515.95	106272.75	73978.38	153145.11	151974.97	85739.34	111561.64	144117.16	92645.41	184379.22	93132.06	163542.39	190175.61	193205.47	170135.89	89763.63	163703.2	0.32	-0.07	annotated
32619414	1714	1-Hydroxy-p-menth-8-en-2-one	C10H16O2	None	None	158564.11	162515.95	106272.75	73978.38	153145.11	151974.97	85739.34	111561.64	144117.16	92645.41	184379.22	93132.06	163542.39	190175.61	193205.47	170135.89	89763.63	163703.2	0.32	-0.07	annotated
32619415	1714	(+)-6-exo-Hydroxycamphor	C10H16O2	None	None	158564.11	162515.95	106272.75	73978.38	153145.11	151974.97	85739.34	111561.64	144117.16	92645.41	184379.22	93132.06	163542.39	190175.61	193205.47	170135.89	89763.63	163703.2	0.32	-0.07	annotated
32619416	1714	Iridodial	C10H16O2	Metabolism; Metabolism of terpenoids and polyketides	Monoterpenoid biosynthesis	158564.11	162515.95	106272.75	73978.38	153145.11	151974.97	85739.34	111561.64	144117.16	92645.41	184379.22	93132.06	163542.39	190175.61	193205.47	170135.89	89763.63	163703.2	0.32	-0.07	annotated
32619417	1714	(3S)-3-Hydroxycyclocitral	C10H16O2	None	None	158564.11	162515.95	106272.75	73978.38	153145.11	151974.97	85739.34	111561.64	144117.16	92645.41	184379.22	93132.06	163542.39	190175.61	193205.47	170135.89	89763.63	163703.2	0.32	-0.07	annotated
32619418	1714	(1R,4S)-1-Hydroxy-2-oxolimonene	C10H16O2	Metabolism; Metabolism of terpenoids and polyketides	Limonene and pinene degradation	158564.11	162515.95	106272.75	73978.38	153145.11	151974.97	85739.34	111561.64	144117.16	92645.41	184379.22	93132.06	163542.39	190175.61	193205.47	170135.89	89763.63	163703.2	0.32	-0.07	annotated
32619419	1714	(1S,4R)-1-Hydroxy-2-oxolimonene	C10H16O2	Metabolism; Metabolism of terpenoids and polyketides	Limonene and pinene degradation	158564.11	162515.95	106272.75	73978.38	153145.11	151974.97	85739.34	111561.64	144117.16	92645.41	184379.22	93132.06	163542.39	190175.61	193205.47	170135.89	89763.63	163703.2	0.32	-0.07	annotated
32619420	1714	cis-2-Methyl-5-isopropylhexa-2,5-dienoic acid	C10H16O2	Metabolism; Metabolism of terpenoids and polyketides	Limonene and pinene degradation	158564.11	162515.95	106272.75	73978.38	153145.11	151974.97	85739.34	111561.64	144117.16	92645.41	184379.22	93132.06	163542.39	190175.61	193205.47	170135.89	89763.63	163703.2	0.32	-0.07	annotated
32619421	1714	trans-2-Methyl-5-isopropylhexa-2,5-dienoic acid	C10H16O2	Metabolism; Metabolism of terpenoids and polyketides	Limonene and pinene degradation	158564.11	162515.95	106272.75	73978.38	153145.11	151974.97	85739.34	111561.64	144117.16	92645.41	184379.22	93132.06	163542.39	190175.61	193205.47	170135.89	89763.63	163703.2	0.32	-0.07	annotated
32619422	1714	Tiglyl tiglate	C10H16O2	None	None	158564.11	162515.95	106272.75	73978.38	153145.11	151974.97	85739.34	111561.64	144117.16	92645.41	184379.22	93132.06	163542.39	190175.61	193205.47	170135.89	89763.63	163703.2	0.32	-0.07	annotated
32619423	1714	2,6-Dimethyl-8-hydroxy-2E,6E-octadienal	C10H16O2	None	None	158564.11	162515.95	106272.75	73978.38	153145.11	151974.97	85739.34	111561.64	144117.16	92645.41	184379.22	93132.06	163542.39	190175.61	193205.47	170135.89	89763.63	163703.2	0.32	-0.07	annotated
32619424	1714	(6E)-8-Hydroxygeranial	C10H16O2	None	None	158564.11	162515.95	106272.75	73978.38	153145.11	151974.97	85739.34	111561.64	144117.16	92645.41	184379.22	93132.06	163542.39	190175.61	193205.47	170135.89	89763.63	163703.2	0.32	-0.07	annotated
32619425	1714	(6E)-8-Oxolinalool	C10H16O2	Metabolism; Metabolism of terpenoids and polyketides	Monoterpenoid biosynthesis	158564.11	162515.95	106272.75	73978.38	153145.11	151974.97	85739.34	111561.64	144117.16	92645.41	184379.22	93132.06	163542.39	190175.61	193205.47	170135.89	89763.63	163703.2	0.32	-0.07	annotated
32619426	1714	Iridomyrmecin	C10H16O2	None	None	158564.11	162515.95	106272.75	73978.38	153145.11	151974.97	85739.34	111561.64	144117.16	92645.41	184379.22	93132.06	163542.39	190175.61	193205.47	170135.89	89763.63	163703.2	0.32	-0.07	annotated
32619427	1714	(+)-Iridodial	C10H16O2	None	None	158564.11	162515.95	106272.75	73978.38	153145.11	151974.97	85739.34	111561.64	144117.16	92645.41	184379.22	93132.06	163542.39	190175.61	193205.47	170135.89	89763.63	163703.2	0.32	-0.07	annotated
32619428	1714	(Z)-3,5-Hexadienyl butyrate	C10H16O2	None	None	158564.11	162515.95	106272.75	73978.38	153145.11	151974.97	85739.34	111561.64	144117.16	92645.41	184379.22	93132.06	163542.39	190175.61	193205.47	170135.89	89763.63	163703.2	0.32	-0.07	annotated
32619429	1714	Lilac aldehyde	C10H16O2	None	None	158564.11	162515.95	106272.75	73978.38	153145.11	151974.97	85739.34	111561.64	144117.16	92645.41	184379.22	93132.06	163542.39	190175.61	193205.47	170135.89	89763.63	163703.2	0.32	-0.07	annotated
32619430	1714	(+)-Iridodial	C10H16O2	None	None	158564.11	162515.95	106272.75	73978.38	153145.11	151974.97	85739.34	111561.64	144117.16	92645.41	184379.22	93132.06	163542.39	190175.61	193205.47	170135.89	89763.63	163703.2	0.32	-0.07	annotated
32619431	1714	Chrysanthemic acid	C10H16O2	None	None	158564.11	162515.95	106272.75	73978.38	153145.11	151974.97	85739.34	111561.64	144117.16	92645.41	184379.22	93132.06	163542.39	190175.61	193205.47	170135.89	89763.63	163703.2	0.32	-0.07	annotated
32619432	1714	diosphenol	C10H16O2	None	None	158564.11	162515.95	106272.75	73978.38	153145.11	151974.97	85739.34	111561.64	144117.16	92645.41	184379.22	93132.06	163542.39	190175.61	193205.47	170135.89	89763.63	163703.2	0.32	-0.07	annotated
32619433	1714	6-Oxocineole	C10H16O2	Metabolism; Metabolism of terpenoids and polyketides	Monoterpenoid biosynthesis	158564.11	162515.95	106272.75	73978.38	153145.11	151974.97	85739.34	111561.64	144117.16	92645.41	184379.22	93132.06	163542.39	190175.61	193205.47	170135.89	89763.63	163703.2	0.32	-0.07	annotated
32619434	1714	(3S,6R)-6-Isopropenyl-3-methyl-2-oxo-oxepanone	C10H16O2	Metabolism; Metabolism of terpenoids and polyketides	Limonene and pinene degradation	158564.11	162515.95	106272.75	73978.38	153145.11	151974.97	85739.34	111561.64	144117.16	92645.41	184379.22	93132.06	163542.39	190175.61	193205.47	170135.89	89763.63	163703.2	0.32	-0.07	annotated
32619435	1714	(4R,7R)-4-isopropenyl-7-methyloxepan-2-one	C10H16O2	Metabolism; Metabolism of terpenoids and polyketides	Limonene and pinene degradation	158564.11	162515.95	106272.75	73978.38	153145.11	151974.97	85739.34	111561.64	144117.16	92645.41	184379.22	93132.06	163542.39	190175.61	193205.47	170135.89	89763.63	163703.2	0.32	-0.07	annotated
32619436	1714	(3S,6S)-6-Isopropenyl-3-methyl-2-oxo-oxepanone	C10H16O2	Metabolism; Metabolism of terpenoids and polyketides	Limonene and pinene degradation	158564.11	162515.95	106272.75	73978.38	153145.11	151974.97	85739.34	111561.64	144117.16	92645.41	184379.22	93132.06	163542.39	190175.61	193205.47	170135.89	89763.63	163703.2	0.32	-0.07	annotated
32619437	1714	(4S,7R)-4-isopropenyl-7-methyloxepan-2-one	C10H16O2	Metabolism; Metabolism of terpenoids and polyketides	Limonene and pinene degradation	158564.11	162515.95	106272.75	73978.38	153145.11	151974.97	85739.34	111561.64	144117.16	92645.41	184379.22	93132.06	163542.39	190175.61	193205.47	170135.89	89763.63	163703.2	0.32	-0.07	annotated
32619438	1714	8-Epiiridodial	C10H16O2	None	None	158564.11	162515.95	106272.75	73978.38	153145.11	151974.97	85739.34	111561.64	144117.16	92645.41	184379.22	93132.06	163542.39	190175.61	193205.47	170135.89	89763.63	163703.2	0.32	-0.07	annotated
32619439	1714	(+)-exo-5-Hydroxycamphor	C10H16O2	None	None	158564.11	162515.95	106272.75	73978.38	153145.11	151974.97	85739.34	111561.64	144117.16	92645.41	184379.22	93132.06	163542.39	190175.61	193205.47	170135.89	89763.63	163703.2	0.32	-0.07	annotated
32619440	1714	3,7-Dimethyl-2E,6-octadienoic acid	C10H16O2	Metabolism; Metabolism of terpenoids and polyketides	Geraniol degradation	158564.11	162515.95	106272.75	73978.38	153145.11	151974.97	85739.34	111561.64	144117.16	92645.41	184379.22	93132.06	163542.39	190175.61	193205.47	170135.89	89763.63	163703.2	0.32	-0.07	annotated
32619441	1714	4-oxo-2E-Decenal	C10H16O2	None	None	158564.11	162515.95	106272.75	73978.38	153145.11	151974.97	85739.34	111561.64	144117.16	92645.41	184379.22	93132.06	163542.39	190175.61	193205.47	170135.89	89763.63	163703.2	0.32	-0.07	annotated
32619442	1714	2E,4E-Octadienyl acetate	C10H16O2	None	None	158564.11	162515.95	106272.75	73978.38	153145.11	151974.97	85739.34	111561.64	144117.16	92645.41	184379.22	93132.06	163542.39	190175.61	193205.47	170135.89	89763.63	163703.2	0.32	-0.07	annotated
32619443	1714	2E,6E-Octadienyl acetate	C10H16O2	None	None	158564.11	162515.95	106272.75	73978.38	153145.11	151974.97	85739.34	111561.64	144117.16	92645.41	184379.22	93132.06	163542.39	190175.61	193205.47	170135.89	89763.63	163703.2	0.32	-0.07	annotated
32619444	1714	2E,6Z-Octadienyl acetate	C10H16O2	None	None	158564.11	162515.95	106272.75	73978.38	153145.11	151974.97	85739.34	111561.64	144117.16	92645.41	184379.22	93132.06	163542.39	190175.61	193205.47	170135.89	89763.63	163703.2	0.32	-0.07	annotated
32619445	1714	2E,7-Octadienyl acetate	C10H16O2	None	None	158564.11	162515.95	106272.75	73978.38	153145.11	151974.97	85739.34	111561.64	144117.16	92645.41	184379.22	93132.06	163542.39	190175.61	193205.47	170135.89	89763.63	163703.2	0.32	-0.07	annotated
32619446	1714	(+)-cis-chrysanthemic acid	C10H16O2	None	None	158564.11	162515.95	106272.75	73978.38	153145.11	151974.97	85739.34	111561.64	144117.16	92645.41	184379.22	93132.06	163542.39	190175.61	193205.47	170135.89	89763.63	163703.2	0.32	-0.07	annotated
32619447	1714	(-)-cis-chrysanthemic acid	C10H16O2	None	None	158564.11	162515.95	106272.75	73978.38	153145.11	151974.97	85739.34	111561.64	144117.16	92645.41	184379.22	93132.06	163542.39	190175.61	193205.47	170135.89	89763.63	163703.2	0.32	-0.07	annotated
32619448	1714	propyl 2-heptynoate	C10H16O2	None	None	158564.11	162515.95	106272.75	73978.38	153145.11	151974.97	85739.34	111561.64	144117.16	92645.41	184379.22	93132.06	163542.39	190175.61	193205.47	170135.89	89763.63	163703.2	0.32	-0.07	annotated
32619449	1714	butyl 2E,4E-hexadienoate	C10H16O2	None	None	158564.11	162515.95	106272.75	73978.38	153145.11	151974.97	85739.34	111561.64	144117.16	92645.41	184379.22	93132.06	163542.39	190175.61	193205.47	170135.89	89763.63	163703.2	0.32	-0.07	annotated
32619450	1714	6-oxocineole	C10H16O2	None	None	158564.11	162515.95	106272.75	73978.38	153145.11	151974.97	85739.34	111561.64	144117.16	92645.41	184379.22	93132.06	163542.39	190175.61	193205.47	170135.89	89763.63	163703.2	0.32	-0.07	annotated
32619451	1714	cis-eldanolide	C10H16O2	None	None	158564.11	162515.95	106272.75	73978.38	153145.11	151974.97	85739.34	111561.64	144117.16	92645.41	184379.22	93132.06	163542.39	190175.61	193205.47	170135.89	89763.63	163703.2	0.32	-0.07	annotated
32619452	1714	Trans-eldanolide	C10H16O2	None	None	158564.11	162515.95	106272.75	73978.38	153145.11	151974.97	85739.34	111561.64	144117.16	92645.41	184379.22	93132.06	163542.39	190175.61	193205.47	170135.89	89763.63	163703.2	0.32	-0.07	annotated
32619453	1714	3,7-dimethyl-2Z,6E-octadienoic acid	C10H16O2	None	None	158564.11	162515.95	106272.75	73978.38	153145.11	151974.97	85739.34	111561.64	144117.16	92645.41	184379.22	93132.06	163542.39	190175.61	193205.47	170135.89	89763.63	163703.2	0.32	-0.07	annotated
32619454	1714	7-decynoic acid	C10H16O2	None	None	158564.11	162515.95	106272.75	73978.38	153145.11	151974.97	85739.34	111561.64	144117.16	92645.41	184379.22	93132.06	163542.39	190175.61	193205.47	170135.89	89763.63	163703.2	0.32	-0.07	annotated
32619455	1714	6-decynoic acid	C10H16O2	None	None	158564.11	162515.95	106272.75	73978.38	153145.11	151974.97	85739.34	111561.64	144117.16	92645.41	184379.22	93132.06	163542.39	190175.61	193205.47	170135.89	89763.63	163703.2	0.32	-0.07	annotated
32619456	1714	4-decynoic acid	C10H16O2	None	None	158564.11	162515.95	106272.75	73978.38	153145.11	151974.97	85739.34	111561.64	144117.16	92645.41	184379.22	93132.06	163542.39	190175.61	193205.47	170135.89	89763.63	163703.2	0.32	-0.07	annotated
32619457	1714	3-decynoic acid	C10H16O2	None	None	158564.11	162515.95	106272.75	73978.38	153145.11	151974.97	85739.34	111561.64	144117.16	92645.41	184379.22	93132.06	163542.39	190175.61	193205.47	170135.89	89763.63	163703.2	0.32	-0.07	annotated
32619458	1714	5-decynoic acid	C10H16O2	None	None	158564.11	162515.95	106272.75	73978.38	153145.11	151974.97	85739.34	111561.64	144117.16	92645.41	184379.22	93132.06	163542.39	190175.61	193205.47	170135.89	89763.63	163703.2	0.32	-0.07	annotated
32619459	1714	9-decynoic acid	C10H16O2	None	None	158564.11	162515.95	106272.75	73978.38	153145.11	151974.97	85739.34	111561.64	144117.16	92645.41	184379.22	93132.06	163542.39	190175.61	193205.47	170135.89	89763.63	163703.2	0.32	-0.07	annotated
32619460	1714	8-decynoic acid	C10H16O2	None	None	158564.11	162515.95	106272.75	73978.38	153145.11	151974.97	85739.34	111561.64	144117.16	92645.41	184379.22	93132.06	163542.39	190175.61	193205.47	170135.89	89763.63	163703.2	0.32	-0.07	annotated
32619461	1714	2Z,4E-decadienoic acid	C10H16O2	None	None	158564.11	162515.95	106272.75	73978.38	153145.11	151974.97	85739.34	111561.64	144117.16	92645.41	184379.22	93132.06	163542.39	190175.61	193205.47	170135.89	89763.63	163703.2	0.32	-0.07	annotated
32619462	1714	cis, cis-stillingic acid	C10H16O2	None	None	158564.11	162515.95	106272.75	73978.38	153145.11	151974.97	85739.34	111561.64	144117.16	92645.41	184379.22	93132.06	163542.39	190175.61	193205.47	170135.89	89763.63	163703.2	0.32	-0.07	annotated
32619463	1714	2E,6Z-decadienoic acid	C10H16O2	None	None	158564.11	162515.95	106272.75	73978.38	153145.11	151974.97	85739.34	111561.64	144117.16	92645.41	184379.22	93132.06	163542.39	190175.61	193205.47	170135.89	89763.63	163703.2	0.32	-0.07	annotated
32619464	1714	2Z,6Z-decadienoic acid	C10H16O2	None	None	158564.11	162515.95	106272.75	73978.38	153145.11	151974.97	85739.34	111561.64	144117.16	92645.41	184379.22	93132.06	163542.39	190175.61	193205.47	170135.89	89763.63	163703.2	0.32	-0.07	annotated
32619465	1714	2E,4E-decadienoic acid	C10H16O2	None	None	158564.11	162515.95	106272.75	73978.38	153145.11	151974.97	85739.34	111561.64	144117.16	92645.41	184379.22	93132.06	163542.39	190175.61	193205.47	170135.89	89763.63	163703.2	0.32	-0.07	annotated
32619466	1714	trans, cis-stillingic acid	C10H16O2	None	None	158564.11	162515.95	106272.75	73978.38	153145.11	151974.97	85739.34	111561.64	144117.16	92645.41	184379.22	93132.06	163542.39	190175.61	193205.47	170135.89	89763.63	163703.2	0.32	-0.07	annotated
32619467	1714	4E,6E-decadienoic acid	C10H16O2	None	None	158564.11	162515.95	106272.75	73978.38	153145.11	151974.97	85739.34	111561.64	144117.16	92645.41	184379.22	93132.06	163542.39	190175.61	193205.47	170135.89	89763.63	163703.2	0.32	-0.07	annotated
32619468	1714	2E,6E-decadienoic acid	C10H16O2	None	None	158564.11	162515.95	106272.75	73978.38	153145.11	151974.97	85739.34	111561.64	144117.16	92645.41	184379.22	93132.06	163542.39	190175.61	193205.47	170135.89	89763.63	163703.2	0.32	-0.07	annotated
32619469	1714	2,5-decadienoic acid	C10H16O2	None	None	158564.11	162515.95	106272.75	73978.38	153145.11	151974.97	85739.34	111561.64	144117.16	92645.41	184379.22	93132.06	163542.39	190175.61	193205.47	170135.89	89763.63	163703.2	0.32	-0.07	annotated
32619470	1714	2,3-decadienoic acid	C10H16O2	None	None	158564.11	162515.95	106272.75	73978.38	153145.11	151974.97	85739.34	111561.64	144117.16	92645.41	184379.22	93132.06	163542.39	190175.61	193205.47	170135.89	89763.63	163703.2	0.32	-0.07	annotated
32619471	1714	3,4-decadienoic acid	C10H16O2	None	None	158564.11	162515.95	106272.75	73978.38	153145.11	151974.97	85739.34	111561.64	144117.16	92645.41	184379.22	93132.06	163542.39	190175.61	193205.47	170135.89	89763.63	163703.2	0.32	-0.07	annotated
32619472	1714	2Z,6E-decadienoic acid	C10H16O2	None	None	158564.11	162515.95	106272.75	73978.38	153145.11	151974.97	85739.34	111561.64	144117.16	92645.41	184379.22	93132.06	163542.39	190175.61	193205.47	170135.89	89763.63	163703.2	0.32	-0.07	annotated
32619473	1714	2E,7Z-decadienoic acid	C10H16O2	None	None	158564.11	162515.95	106272.75	73978.38	153145.11	151974.97	85739.34	111561.64	144117.16	92645.41	184379.22	93132.06	163542.39	190175.61	193205.47	170135.89	89763.63	163703.2	0.32	-0.07	annotated
32619474	1714	2E,7E-decadienoic acid	C10H16O2	None	None	158564.11	162515.95	106272.75	73978.38	153145.11	151974.97	85739.34	111561.64	144117.16	92645.41	184379.22	93132.06	163542.39	190175.61	193205.47	170135.89	89763.63	163703.2	0.32	-0.07	annotated
32619475	1714	4,8-decadienoic acid	C10H16O2	None	None	158564.11	162515.95	106272.75	73978.38	153145.11	151974.97	85739.34	111561.64	144117.16	92645.41	184379.22	93132.06	163542.39	190175.61	193205.47	170135.89	89763.63	163703.2	0.32	-0.07	annotated
32619476	1714	3Z,5E-decadienoic acid	C10H16O2	None	None	158564.11	162515.95	106272.75	73978.38	153145.11	151974.97	85739.34	111561.64	144117.16	92645.41	184379.22	93132.06	163542.39	190175.61	193205.47	170135.89	89763.63	163703.2	0.32	-0.07	annotated
32619477	1714	3E,5Z-decadienoic acid	C10H16O2	None	None	158564.11	162515.95	106272.75	73978.38	153145.11	151974.97	85739.34	111561.64	144117.16	92645.41	184379.22	93132.06	163542.39	190175.61	193205.47	170135.89	89763.63	163703.2	0.32	-0.07	annotated
32619478	1714	3,5-decadienoic acid	C10H16O2	None	None	158564.11	162515.95	106272.75	73978.38	153145.11	151974.97	85739.34	111561.64	144117.16	92645.41	184379.22	93132.06	163542.39	190175.61	193205.47	170135.89	89763.63	163703.2	0.32	-0.07	annotated
32619479	1714	5E,8E-decadienoic acid	C10H16O2	None	None	158564.11	162515.95	106272.75	73978.38	153145.11	151974.97	85739.34	111561.64	144117.16	92645.41	184379.22	93132.06	163542.39	190175.61	193205.47	170135.89	89763.63	163703.2	0.32	-0.07	annotated
32619480	1714	5E,9-decadienoic acid	C10H16O2	None	None	158564.11	162515.95	106272.75	73978.38	153145.11	151974.97	85739.34	111561.64	144117.16	92645.41	184379.22	93132.06	163542.39	190175.61	193205.47	170135.89	89763.63	163703.2	0.32	-0.07	annotated
32619481	1714	4E,9-decadienoic acid	C10H16O2	None	None	158564.11	162515.95	106272.75	73978.38	153145.11	151974.97	85739.34	111561.64	144117.16	92645.41	184379.22	93132.06	163542.39	190175.61	193205.47	170135.89	89763.63	163703.2	0.32	-0.07	annotated
32619482	1714	7,9-decadienoic acid	C10H16O2	None	None	158564.11	162515.95	106272.75	73978.38	153145.11	151974.97	85739.34	111561.64	144117.16	92645.41	184379.22	93132.06	163542.39	190175.61	193205.47	170135.89	89763.63	163703.2	0.32	-0.07	annotated
32619483	1714	6E,8E-decadienoic acid	C10H16O2	None	None	158564.11	162515.95	106272.75	73978.38	153145.11	151974.97	85739.34	111561.64	144117.16	92645.41	184379.22	93132.06	163542.39	190175.61	193205.47	170135.89	89763.63	163703.2	0.32	-0.07	annotated
32619484	1714	Aleprestic acid	C10H16O2	None	None	158564.11	162515.95	106272.75	73978.38	153145.11	151974.97	85739.34	111561.64	144117.16	92645.41	184379.22	93132.06	163542.39	190175.61	193205.47	170135.89	89763.63	163703.2	0.32	-0.07	annotated
32619485	1714	2R3R-epoxyneral	C10H16O2	None	None	158564.11	162515.95	106272.75	73978.38	153145.11	151974.97	85739.34	111561.64	144117.16	92645.41	184379.22	93132.06	163542.39	190175.61	193205.47	170135.89	89763.63	163703.2	0.32	-0.07	annotated
32619486	1714	(+)-exo-5-hydroxycamphor	C10H16O2	None	None	158564.11	162515.95	106272.75	73978.38	153145.11	151974.97	85739.34	111561.64	144117.16	92645.41	184379.22	93132.06	163542.39	190175.61	193205.47	170135.89	89763.63	163703.2	0.32	-0.07	annotated
32619487	1714	(-)-1,2-campholide	C10H16O2	None	None	158564.11	162515.95	106272.75	73978.38	153145.11	151974.97	85739.34	111561.64	144117.16	92645.41	184379.22	93132.06	163542.39	190175.61	193205.47	170135.89	89763.63	163703.2	0.32	-0.07	annotated
32621256	2123	Melanin	C18H10N2O4	None	None	29984.71	37667.84	50955.57	0	28421.38	45214.25	47186.34	27295	0	22343.47	26284.7	37305.25	48279.43	47165.01	30145.9	28008.22	25408.83	35294.67	0.32	0.36	annotated
32621258	2123	Prekinamycin	C18H10N2O4	Metabolism; Metabolism of terpenoids and polyketides	Biosynthesis of type II polyketide products	29984.71	37667.84	50955.57	0	28421.38	45214.25	47186.34	27295	0	22343.47	26284.7	37305.25	48279.43	47165.01	30145.9	28008.22	25408.83	35294.67	0.32	0.36	annotated
32626148	4360	S-Methyl-1-thio-D-glycerate	C4H8O3S	None	None	49465.91	36285.2	44115.7	35255.06	37889.51	21531.14	29429.34	71950.63	23157.58	37184.82	17041.19	30583.31	69826.02	58798.88	52606.03	36835.71	50154.13	86308.65	0.32	0.45	annotated
32625910	4165	Acamprosate	C5H11NO4S	None	None	81425.13	114433.23	107367.17	94683.11	88515.21	111798.59	65914.15	68791.76	77050.02	73525.71	79141.2	67263.01	89953.71	122715.52	114967.52	53033.51	82785.12	88033.49	0.3	-0.05	annotated
32626660	4648	3,4-Methylenepimelic acid	C9H12O4	None	None	10464.6	9429.35	9059.44	7995.27	6887.83	7603.69	7010.84	6623.11	7316.91	5980.13	6868.08	6861.7	8813.76	7933.8	7514.54	4983.25	7443.05	9192.88	0.29	0.09	annotated
32626661	4648	3-Methoxy-4-hydroxyphenylethyleneglycol	C9H12O4	Metabolism; Amino acid metabolism	Tyrosine metabolism	10464.6	9429.35	9059.44	7995.27	6887.83	7603.69	7010.84	6623.11	7316.91	5980.13	6868.08	6861.7	8813.76	7933.8	7514.54	4983.25	7443.05	9192.88	0.29	0.09	annotated
32626663	4648	1-(3-Hydroxy-4-methoxyphenyl)-1,2-ethanediol	C9H12O4	None	None	10464.6	9429.35	9059.44	7995.27	6887.83	7603.69	7010.84	6623.11	7316.91	5980.13	6868.08	6861.7	8813.76	7933.8	7514.54	4983.25	7443.05	9192.88	0.29	0.09	annotated
32626664	4648	4-Formyl-3-(formylmethyl)-4-hexenoic acid	C9H12O4	None	None	10464.6	9429.35	9059.44	7995.27	6887.83	7603.69	7010.84	6623.11	7316.91	5980.13	6868.08	6861.7	8813.76	7933.8	7514.54	4983.25	7443.05	9192.88	0.29	0.09	annotated
32626665	4648	(±)-threo-1-(4-Hydroxyphenyl)-1,2,3-propanetriol	C9H12O4	None	None	10464.6	9429.35	9059.44	7995.27	6887.83	7603.69	7010.84	6623.11	7316.91	5980.13	6868.08	6861.7	8813.76	7933.8	7514.54	4983.25	7443.05	9192.88	0.29	0.09	annotated
32626666	4648	Genipic acid	C9H12O4	None	None	10464.6	9429.35	9059.44	7995.27	6887.83	7603.69	7010.84	6623.11	7316.91	5980.13	6868.08	6861.7	8813.76	7933.8	7514.54	4983.25	7443.05	9192.88	0.29	0.09	annotated
32626667	4648	2-Hydroxy-6-oxo-7-methylocta-2,4-dienoate	C9H12O4	Metabolism; Xenobiotics biodegradation and metabolism	Xylene degradation	10464.6	9429.35	9059.44	7995.27	6887.83	7603.69	7010.84	6623.11	7316.91	5980.13	6868.08	6861.7	8813.76	7933.8	7514.54	4983.25	7443.05	9192.88	0.29	0.09	annotated
32626668	4648	Antiarol	C9H12O4	None	None	10464.6	9429.35	9059.44	7995.27	6887.83	7603.69	7010.84	6623.11	7316.91	5980.13	6868.08	6861.7	8813.76	7933.8	7514.54	4983.25	7443.05	9192.88	0.29	0.09	annotated
32626669	4648	cis-3-(Carboxy-ethyl)-3,5-cyclo-hexadiene-1,2-diol	C9H12O4	Metabolism; Amino acid metabolism	Phenylalanine metabolism	10464.6	9429.35	9059.44	7995.27	6887.83	7603.69	7010.84	6623.11	7316.91	5980.13	6868.08	6861.7	8813.76	7933.8	7514.54	4983.25	7443.05	9192.88	0.29	0.09	annotated
32626670	4648	cis-3-(1-Carboxy-ethyl)-3,5-cyclo-hexadiene-1,2-diol	C9H12O4	None	None	10464.6	9429.35	9059.44	7995.27	6887.83	7603.69	7010.84	6623.11	7316.91	5980.13	6868.08	6861.7	8813.76	7933.8	7514.54	4983.25	7443.05	9192.88	0.29	0.09	annotated
32626671	4648	7-Methyl-2-hydroxy-6-oxoocta-2,4-dienoate	C9H12O4	None	None	10464.6	9429.35	9059.44	7995.27	6887.83	7603.69	7010.84	6623.11	7316.91	5980.13	6868.08	6861.7	8813.76	7933.8	7514.54	4983.25	7443.05	9192.88	0.29	0.09	annotated
32617106	1282	Methylpyrazine	C5H6N2	None	None	735201.06	266100.5	380918	497545.88	325206.38	302706.72	405969.09	355392.47	279369.72	265704.25	317040.09	365546.06	585719.88	350596.59	367043.5	375968.28	359527.97	261071.17	0.28	0.13	annotated
32617107	1282	4-Aminopyridine	C5H6N2	None	None	735201.06	266100.5	380918	497545.88	325206.38	302706.72	405969.09	355392.47	279369.72	265704.25	317040.09	365546.06	585719.88	350596.59	367043.5	375968.28	359527.97	261071.17	0.28	0.13	annotated
32620463	1877	N-(3-oxo-octanoyl)-homoserine lactone	C12H19NO4	None	None	65270.46	73936.16	74977.35	35018.12	88125.26	39384.67	23309.95	47181.48	50231.75	103412.3	75719.91	106031.48	49338.09	51140.42	61041.5	17036.67	72625.09	114311.82	0.28	-1.3	annotated
32615934	1133	Falcarindione	C17H20O2	None	None	58664.18	91480.69	119001.09	50955.23	96538.63	68773.27	81058.16	64410.8	58717.93	80222.95	82286.83	73460.98	93363.93	96606.22	90322.16	57251.02	117480.88	75802.16	0.27	-0.22	annotated
32615936	1133	3,3'-Dimethylbisphenol A	C17H20O2	None	None	58664.18	91480.69	119001.09	50955.23	96538.63	68773.27	81058.16	64410.8	58717.93	80222.95	82286.83	73460.98	93363.93	96606.22	90322.16	57251.02	117480.88	75802.16	0.27	-0.22	annotated
32615937	1133	3,3-Bis(4-hydroxyphenyl)pentane	C17H20O2	None	None	58664.18	91480.69	119001.09	50955.23	96538.63	68773.27	81058.16	64410.8	58717.93	80222.95	82286.83	73460.98	93363.93	96606.22	90322.16	57251.02	117480.88	75802.16	0.27	-0.22	annotated
32618486	1576	L-Pyrrolysine	C12H21N3O3	Organismal Systems; Digestive system Metabolism; Amino acid metabolism Genetic Information Processing; Translation	Protein digestion and absorption Lysine biosynthesis Aminoacyl-tRNA biosynthesis	269808.97	244481.78	262210.13	174999.7	247220.39	158766.97	220344.89	215490.05	241117.67	284920.38	200105.48	200116.22	252404.28	238125.33	276516.5	264862.81	196210.64	256825.17	0.27	0	annotated
32620062	1805	2E,6E-Octadienal	C8H12O	None	None	108981.23	144547.23	120388.37	87032.27	106653.09	137278.14	67758.61	100494.78	135168.64	83459.86	136702.56	62743.84	116367.09	133474.56	89504.17	92891.73	60217.24	119017.36	0.27	0.12	annotated
32620063	1805	3,5,5-Trimethyl-2-cyclopenten-1-one	C8H12O	None	None	108981.23	144547.23	120388.37	87032.27	106653.09	137278.14	67758.61	100494.78	135168.64	83459.86	136702.56	62743.84	116367.09	133474.56	89504.17	92891.73	60217.24	119017.36	0.27	0.12	annotated
32620064	1805	2-Butylfuran	C8H12O	None	None	108981.23	144547.23	120388.37	87032.27	106653.09	137278.14	67758.61	100494.78	135168.64	83459.86	136702.56	62743.84	116367.09	133474.56	89504.17	92891.73	60217.24	119017.36	0.27	0.12	annotated
32620065	1805	Methyl-1-cyclopenten-1-yl)-ethanone	C8H12O	None	None	108981.23	144547.23	120388.37	87032.27	106653.09	137278.14	67758.61	100494.78	135168.64	83459.86	136702.56	62743.84	116367.09	133474.56	89504.17	92891.73	60217.24	119017.36	0.27	0.12	annotated
32620066	1805	6-Methyl-3,5-heptadien-2-one	C8H12O	None	None	108981.23	144547.23	120388.37	87032.27	106653.09	137278.14	67758.61	100494.78	135168.64	83459.86	136702.56	62743.84	116367.09	133474.56	89504.17	92891.73	60217.24	119017.36	0.27	0.12	annotated
32620067	1805	2,4-octadienal	C8H12O	None	None	108981.23	144547.23	120388.37	87032.27	106653.09	137278.14	67758.61	100494.78	135168.64	83459.86	136702.56	62743.84	116367.09	133474.56	89504.17	92891.73	60217.24	119017.36	0.27	0.12	annotated
32620068	1805	2,3-Dimethyl-2-cyclohexen-1-one	C8H12O	None	None	108981.23	144547.23	120388.37	87032.27	106653.09	137278.14	67758.61	100494.78	135168.64	83459.86	136702.56	62743.84	116367.09	133474.56	89504.17	92891.73	60217.24	119017.36	0.27	0.12	annotated
32620069	1805	2-Isopropyl-5-methylfuran	C8H12O	None	None	108981.23	144547.23	120388.37	87032.27	106653.09	137278.14	67758.61	100494.78	135168.64	83459.86	136702.56	62743.84	116367.09	133474.56	89504.17	92891.73	60217.24	119017.36	0.27	0.12	annotated
32620070	1805	1,5-Octadien-3-one	C8H12O	None	None	108981.23	144547.23	120388.37	87032.27	106653.09	137278.14	67758.61	100494.78	135168.64	83459.86	136702.56	62743.84	116367.09	133474.56	89504.17	92891.73	60217.24	119017.36	0.27	0.12	annotated
32620071	1805	trans, trans-3,5-Octadien-2-one	C8H12O	None	None	108981.23	144547.23	120388.37	87032.27	106653.09	137278.14	67758.61	100494.78	135168.64	83459.86	136702.56	62743.84	116367.09	133474.56	89504.17	92891.73	60217.24	119017.36	0.27	0.12	annotated
32620072	1805	2E,4Z-Octadienal	C8H12O	None	None	108981.23	144547.23	120388.37	87032.27	106653.09	137278.14	67758.61	100494.78	135168.64	83459.86	136702.56	62743.84	116367.09	133474.56	89504.17	92891.73	60217.24	119017.36	0.27	0.12	annotated
32620073	1805	2E,6Z-Octadienal	C8H12O	None	None	108981.23	144547.23	120388.37	87032.27	106653.09	137278.14	67758.61	100494.78	135168.64	83459.86	136702.56	62743.84	116367.09	133474.56	89504.17	92891.73	60217.24	119017.36	0.27	0.12	annotated
32620074	1805	2E,7-Octadienal	C8H12O	None	None	108981.23	144547.23	120388.37	87032.27	106653.09	137278.14	67758.61	100494.78	135168.64	83459.86	136702.56	62743.84	116367.09	133474.56	89504.17	92891.73	60217.24	119017.36	0.27	0.12	annotated
32620075	1805	2,4-Dimethyl-2E,4E-hexadienal	C8H12O	None	None	108981.23	144547.23	120388.37	87032.27	106653.09	137278.14	67758.61	100494.78	135168.64	83459.86	136702.56	62743.84	116367.09	133474.56	89504.17	92891.73	60217.24	119017.36	0.27	0.12	annotated
32620076	1805	5,7-octadienal	C8H12O	None	None	108981.23	144547.23	120388.37	87032.27	106653.09	137278.14	67758.61	100494.78	135168.64	83459.86	136702.56	62743.84	116367.09	133474.56	89504.17	92891.73	60217.24	119017.36	0.27	0.12	annotated
32620077	1805	6-Methyl-3E,5-heptadien-2-one	C8H12O	None	None	108981.23	144547.23	120388.37	87032.27	106653.09	137278.14	67758.61	100494.78	135168.64	83459.86	136702.56	62743.84	116367.09	133474.56	89504.17	92891.73	60217.24	119017.36	0.27	0.12	annotated
32626604	4586	8-Methylthiooctyl glucosinolate	C16H31NO9S3	Metabolism; Biosynthesis of other secondary metabolites	Glucosinolate biosynthesis	34080.61	43706.17	53757.53	49985.32	31930.15	36591.17	40067.09	30895.96	36271.56	35475.36	31135.34	40027.43	48547.61	42095.85	44301.91	39206.48	31553.82	33113.55	0.27	0.01	annotated
32611943	325	PC(0:0/5:0)	C13H28NO7P	None	None	39285.08	45647.63	30888.09	43097.56	20333.96	22635.31	39209.57	39711.29	51254.13	50365.96	25514.43	25174.84	36599.29	39639.31	30877.68	51460.78	21444.51	38205.38	0.26	0.43	annotated
32621032	2036	Methoxamine	C11H17NO3	None	None	60802.42	53682.11	48792.68	58959.21	65836.97	35592.34	29899.95	47262.92	72058.55	59521.85	70930.78	36872.96	44285.63	42455.3	66841.78	32272.88	31820.47	50849.59	0.25	-0.2	annotated
32621033	2036	Orciprenaline	C11H17NO3	None	None	60802.42	53682.11	48792.68	58959.21	65836.97	35592.34	29899.95	47262.92	72058.55	59521.85	70930.78	36872.96	44285.63	42455.3	66841.78	32272.88	31820.47	50849.59	0.25	-0.2	annotated
32621035	2036	Isoproterenol	C11H17NO3	Organismal Systems; Circulatory system	Adrenergic signaling in cardiomyocytes	60802.42	53682.11	48792.68	58959.21	65836.97	35592.34	29899.95	47262.92	72058.55	59521.85	70930.78	36872.96	44285.63	42455.3	66841.78	32272.88	31820.47	50849.59	0.25	-0.2	annotated
32621037	2036	Mescaline	C11H17NO3	None	None	60802.42	53682.11	48792.68	58959.21	65836.97	35592.34	29899.95	47262.92	72058.55	59521.85	70930.78	36872.96	44285.63	42455.3	66841.78	32272.88	31820.47	50849.59	0.25	-0.2	annotated
32621038	2036	L-Isoprenaline	C11H17NO3	None	None	60802.42	53682.11	48792.68	58959.21	65836.97	35592.34	29899.95	47262.92	72058.55	59521.85	70930.78	36872.96	44285.63	42455.3	66841.78	32272.88	31820.47	50849.59	0.25	-0.2	annotated
32612004	345	Nicotinamide	C6H6N2O	Organismal Systems; Digestive system Metabolism; Metabolism of cofactors and vitamins	Vitamin digestion and absorption Nicotinate and nicotinamide metabolism	5590115.5	5527856	8598961	2243248.75	19182690	29094278	1888828.38	6535090.5	1219687.5	1120067.88	43530336	1057073.25	3809678.5	735008.63	7042150.5	2044659.13	649673	1158025.25	0.24	-0.59	identified+fragment
32612005	345	2-Acetylpyrazine	C6H6N2O	None	None	5590115.5	5527856	8598961	2243248.75	19182690	29094278	1888828.38	6535090.5	1219687.5	1120067.88	43530336	1057073.25	3809678.5	735008.63	7042150.5	2044659.13	649673	1158025.25	0.24	-0.59	annotated+fragment
32612006	345	Picolinamide	C6H6N2O	None	None	5590115.5	5527856	8598961	2243248.75	19182690	29094278	1888828.38	6535090.5	1219687.5	1120067.88	43530336	1057073.25	3809678.5	735008.63	7042150.5	2044659.13	649673	1158025.25	0.24	-0.59	annotated+fragment
32612007	345	Isonicotineamide	C6H6N2O	None	None	5590115.5	5527856	8598961	2243248.75	19182690	29094278	1888828.38	6535090.5	1219687.5	1120067.88	43530336	1057073.25	3809678.5	735008.63	7042150.5	2044659.13	649673	1158025.25	0.24	-0.59	annotated+fragment
32622249	2458	Hydantoin	C3H4N2O2	None	None	75976.16	113830.28	105466.14	78189.55	81048.63	98289.48	94997.97	77547.8	84490.02	80188.16	89704.09	91170.34	91416.81	105414.7	86002.57	52785.34	88346.9	95339.52	0.24	-0.03	annotated
32627043	4934	2-(2-Hydroxy-4-methylphenyl)-3-pentanone	C12H16O2	None	None	22292.97	24719.64	18373.64	16482.12	12021.08	11700.85	14224.69	11108.35	9384.24	8636.71	13320.55	8369.56	9017.22	12087.35	11346.15	11094.41	14903	12139.37	0.24	0.21	annotated
32627044	4934	5-Isopropyl-2-methylphenol acetate	C12H16O2	None	None	22292.97	24719.64	18373.64	16482.12	12021.08	11700.85	14224.69	11108.35	9384.24	8636.71	13320.55	8369.56	9017.22	12087.35	11346.15	11094.41	14903	12139.37	0.24	0.21	annotated
32627045	4934	2-Methylpropyl phenylacetate	C12H16O2	None	None	22292.97	24719.64	18373.64	16482.12	12021.08	11700.85	14224.69	11108.35	9384.24	8636.71	13320.55	8369.56	9017.22	12087.35	11346.15	11094.41	14903	12139.37	0.24	0.21	annotated
32627046	4934	2-Phenylethyl butanoate	C12H16O2	None	None	22292.97	24719.64	18373.64	16482.12	12021.08	11700.85	14224.69	11108.35	9384.24	8636.71	13320.55	8369.56	9017.22	12087.35	11346.15	11094.41	14903	12139.37	0.24	0.21	annotated
32627047	4934	2-Phenylethyl 2-methylpropanoate	C12H16O2	None	None	22292.97	24719.64	18373.64	16482.12	12021.08	11700.85	14224.69	11108.35	9384.24	8636.71	13320.55	8369.56	9017.22	12087.35	11346.15	11094.41	14903	12139.37	0.24	0.21	annotated
32627048	4934	11,12,13-Trinor-1,3,5-bisabolatrien-10-oic acid	C12H16O2	None	None	22292.97	24719.64	18373.64	16482.12	12021.08	11700.85	14224.69	11108.35	9384.24	8636.71	13320.55	8369.56	9017.22	12087.35	11346.15	11094.41	14903	12139.37	0.24	0.21	annotated
32627049	4934	2-Benzyl-4,5-dimethyl-1,3-dioxolane	C12H16O2	None	None	22292.97	24719.64	18373.64	16482.12	12021.08	11700.85	14224.69	11108.35	9384.24	8636.71	13320.55	8369.56	9017.22	12087.35	11346.15	11094.41	14903	12139.37	0.24	0.21	annotated
32627050	4934	2-Ethoxy-1-methoxy-4-(1-propenyl)benzene	C12H16O2	None	None	22292.97	24719.64	18373.64	16482.12	12021.08	11700.85	14224.69	11108.35	9384.24	8636.71	13320.55	8369.56	9017.22	12087.35	11346.15	11094.41	14903	12139.37	0.24	0.21	annotated
32627051	4934	Butyl phenylacetate	C12H16O2	None	None	22292.97	24719.64	18373.64	16482.12	12021.08	11700.85	14224.69	11108.35	9384.24	8636.71	13320.55	8369.56	9017.22	12087.35	11346.15	11094.41	14903	12139.37	0.24	0.21	annotated
32627052	4934	Benzyl 3-methylbutanoate	C12H16O2	None	None	22292.97	24719.64	18373.64	16482.12	12021.08	11700.85	14224.69	11108.35	9384.24	8636.71	13320.55	8369.56	9017.22	12087.35	11346.15	11094.41	14903	12139.37	0.24	0.21	annotated
32627053	4934	11,12,13-Trinor-1(10)-spirovetivene-2,7-dione	C12H16O2	None	None	22292.97	24719.64	18373.64	16482.12	12021.08	11700.85	14224.69	11108.35	9384.24	8636.71	13320.55	8369.56	9017.22	12087.35	11346.15	11094.41	14903	12139.37	0.24	0.21	annotated
32627054	4934	3-Phenylpropyl propanoate	C12H16O2	None	None	22292.97	24719.64	18373.64	16482.12	12021.08	11700.85	14224.69	11108.35	9384.24	8636.71	13320.55	8369.56	9017.22	12087.35	11346.15	11094.41	14903	12139.37	0.24	0.21	annotated
32627055	4934	Ethyl 4-phenylbutanoate	C12H16O2	None	None	22292.97	24719.64	18373.64	16482.12	12021.08	11700.85	14224.69	11108.35	9384.24	8636.71	13320.55	8369.56	9017.22	12087.35	11346.15	11094.41	14903	12139.37	0.24	0.21	annotated
32627056	4934	4-Phenyl-2-butyl acetate	C12H16O2	None	None	22292.97	24719.64	18373.64	16482.12	12021.08	11700.85	14224.69	11108.35	9384.24	8636.71	13320.55	8369.56	9017.22	12087.35	11346.15	11094.41	14903	12139.37	0.24	0.21	annotated
32627057	4934	2-Methyl-1-phenyl-2-propanyl acetate	C12H16O2	None	None	22292.97	24719.64	18373.64	16482.12	12021.08	11700.85	14224.69	11108.35	9384.24	8636.71	13320.55	8369.56	9017.22	12087.35	11346.15	11094.41	14903	12139.37	0.24	0.21	annotated
32627058	4934	3-Methylbutyl benzoate	C12H16O2	None	None	22292.97	24719.64	18373.64	16482.12	12021.08	11700.85	14224.69	11108.35	9384.24	8636.71	13320.55	8369.56	9017.22	12087.35	11346.15	11094.41	14903	12139.37	0.24	0.21	annotated
32627059	4934	1-Ethoxy-2-methoxy-4-(1-propenyl)benzene	C12H16O2	None	None	22292.97	24719.64	18373.64	16482.12	12021.08	11700.85	14224.69	11108.35	9384.24	8636.71	13320.55	8369.56	9017.22	12087.35	11346.15	11094.41	14903	12139.37	0.24	0.21	annotated
32627060	4934	4-Methylphenyl 3-methylbutanoate	C12H16O2	None	None	22292.97	24719.64	18373.64	16482.12	12021.08	11700.85	14224.69	11108.35	9384.24	8636.71	13320.55	8369.56	9017.22	12087.35	11346.15	11094.41	14903	12139.37	0.24	0.21	annotated
32627061	4934	1-Phenylethyl isobutyrate	C12H16O2	None	None	22292.97	24719.64	18373.64	16482.12	12021.08	11700.85	14224.69	11108.35	9384.24	8636.71	13320.55	8369.56	9017.22	12087.35	11346.15	11094.41	14903	12139.37	0.24	0.21	annotated
32627062	4934	1-Phenylethyl butyrate	C12H16O2	None	None	22292.97	24719.64	18373.64	16482.12	12021.08	11700.85	14224.69	11108.35	9384.24	8636.71	13320.55	8369.56	9017.22	12087.35	11346.15	11094.41	14903	12139.37	0.24	0.21	annotated
32627063	4934	4-Methyl-2-(1-phenylethyl)-1,3-dioxolane, 9CI	C12H16O2	None	None	22292.97	24719.64	18373.64	16482.12	12021.08	11700.85	14224.69	11108.35	9384.24	8636.71	13320.55	8369.56	9017.22	12087.35	11346.15	11094.41	14903	12139.37	0.24	0.21	annotated
32627064	4934	Thymyl acetate	C12H16O2	None	None	22292.97	24719.64	18373.64	16482.12	12021.08	11700.85	14224.69	11108.35	9384.24	8636.71	13320.55	8369.56	9017.22	12087.35	11346.15	11094.41	14903	12139.37	0.24	0.21	annotated
32627065	4934	Senkyunolide	C12H16O2	None	None	22292.97	24719.64	18373.64	16482.12	12021.08	11700.85	14224.69	11108.35	9384.24	8636.71	13320.55	8369.56	9017.22	12087.35	11346.15	11094.41	14903	12139.37	0.24	0.21	annotated
32627066	4934	Sedanonic acid lactone	C12H16O2	None	None	22292.97	24719.64	18373.64	16482.12	12021.08	11700.85	14224.69	11108.35	9384.24	8636.71	13320.55	8369.56	9017.22	12087.35	11346.15	11094.41	14903	12139.37	0.24	0.21	annotated
32627067	4934	5,11-dodecadiynoic acid	C12H16O2	None	None	22292.97	24719.64	18373.64	16482.12	12021.08	11700.85	14224.69	11108.35	9384.24	8636.71	13320.55	8369.56	9017.22	12087.35	11346.15	11094.41	14903	12139.37	0.24	0.21	annotated
32627068	4934	2E,6E,8E,10E-dodecatetraenoic acid	C12H16O2	None	None	22292.97	24719.64	18373.64	16482.12	12021.08	11700.85	14224.69	11108.35	9384.24	8636.71	13320.55	8369.56	9017.22	12087.35	11346.15	11094.41	14903	12139.37	0.24	0.21	annotated
32627069	4934	2E,4E,8Z,10E-dodecatetraenoic acid	C12H16O2	None	None	22292.97	24719.64	18373.64	16482.12	12021.08	11700.85	14224.69	11108.35	9384.24	8636.71	13320.55	8369.56	9017.22	12087.35	11346.15	11094.41	14903	12139.37	0.24	0.21	annotated
32627070	4934	2E,6E,8Z,10E-dodecatetraenoic acid	C12H16O2	None	None	22292.97	24719.64	18373.64	16482.12	12021.08	11700.85	14224.69	11108.35	9384.24	8636.71	13320.55	8369.56	9017.22	12087.35	11346.15	11094.41	14903	12139.37	0.24	0.21	annotated
32615254	1019	2,3,5-Trichloromaleylacetate	C6H3Cl3O5	Metabolism; Xenobiotics biodegradation and metabolism	Chlorocyclohexane and chlorobenzene degradation	50372.04	40645.82	48139.12	33454.36	38035.7	38269.46	32050.05	23709.37	34947.61	28977.95	37531.52	23105.05	40679.12	38502.33	40823.2	35964.59	36033.49	38121.23	0.23	0.03	annotated
32617990	1466	2,2-Bis(bromomethyl)propane-1,3-diol	C5H10Br2O2	None	None	50372.04	40645.82	48139.12	33454.36	38035.7	38269.46	32050.05	23709.37	34947.61	28977.95	37531.52	23105.05	40679.12	38502.33	40823.2	35964.59	36033.49	38121.23	0.23	0.03	annotated
32626527	4562	Theogallin	C14H16O10	None	None	22438.51	19191.9	24338.72	0	21017.62	17615.78	18216.03	24268.53	0	14440.38	10997.46	0	25697.52	31032.72	22274.98	0	23033.33	0	0.23	0.74	annotated
32626528	4562	Theogallin	C14H16O10	None	None	22438.51	19191.9	24338.72	0	21017.62	17615.78	18216.03	24268.53	0	14440.38	10997.46	0	25697.52	31032.72	22274.98	0	23033.33	0	0.23	0.74	annotated
32624002	3070	Zinnimidine	C15H19NO3	None	None	43628.57	35719.61	28875.43	28006.09	25549.46	25322.33	20604.09	17015.8	33743.52	21280.69	28194.31	19058.89	31566.1	31381.78	26551.95	27445.11	31914.42	29330.61	0.22	0.02	annotated
32624003	3070	Cochlearine	C15H19NO3	None	None	43628.57	35719.61	28875.43	28006.09	25549.46	25322.33	20604.09	17015.8	33743.52	21280.69	28194.31	19058.89	31566.1	31381.78	26551.95	27445.11	31914.42	29330.61	0.22	0.02	annotated
32624004	3070	cis-1,3,4,6,7,11b-Hexahydro-9-methoxy-2H-benzo[a]quinolizine-3-carboxylic acid	C15H19NO3	None	None	43628.57	35719.61	28875.43	28006.09	25549.46	25322.33	20604.09	17015.8	33743.52	21280.69	28194.31	19058.89	31566.1	31381.78	26551.95	27445.11	31914.42	29330.61	0.22	0.02	annotated
32614657	929	Gingerenone C	C20H22O4	None	None	1731916.38	2053531.5	1825872.38	1510768.13	1604709.13	1729435.38	1496118.38	1476185.13	1764809.75	1542710.63	1775597.88	1489932.63	1517984	1901552.5	1963670.88	1278199.63	1746076.63	1627959.88	0.21	-0.02	annotated
32614658	929	5,5-Diisopropyl-2,2'-dimethylbiphenyl-3,3',4,4'-tetrone	C20H22O4	None	None	1731916.38	2053531.5	1825872.38	1510768.13	1604709.13	1729435.38	1496118.38	1476185.13	1764809.75	1542710.63	1775597.88	1489932.63	1517984	1901552.5	1963670.88	1278199.63	1746076.63	1627959.88	0.21	-0.02	annotated
32614659	929	1,2-Dihydrodehydroguaiaretic acid	C20H22O4	None	None	1731916.38	2053531.5	1825872.38	1510768.13	1604709.13	1729435.38	1496118.38	1476185.13	1764809.75	1542710.63	1775597.88	1489932.63	1517984	1901552.5	1963670.88	1278199.63	1746076.63	1627959.88	0.21	-0.02	annotated
32614660	929	(+)-Galeon	C20H22O4	None	None	1731916.38	2053531.5	1825872.38	1510768.13	1604709.13	1729435.38	1496118.38	1476185.13	1764809.75	1542710.63	1775597.88	1489932.63	1517984	1901552.5	1963670.88	1278199.63	1746076.63	1627959.88	0.21	-0.02	annotated
32614661	929	1-(4-Hydroxy-3-methoxyphenyl)-7-phenyl-3,5-heptanedione	C20H22O4	None	None	1731916.38	2053531.5	1825872.38	1510768.13	1604709.13	1729435.38	1496118.38	1476185.13	1764809.75	1542710.63	1775597.88	1489932.63	1517984	1901552.5	1963670.88	1278199.63	1746076.63	1627959.88	0.21	-0.02	annotated
32614662	929	Licarin A	C20H22O4	None	None	1731916.38	2053531.5	1825872.38	1510768.13	1604709.13	1729435.38	1496118.38	1476185.13	1764809.75	1542710.63	1775597.88	1489932.63	1517984	1901552.5	1963670.88	1278199.63	1746076.63	1627959.88	0.21	-0.02	annotated
32614663	929	Dehydrodieugenol	C20H22O4	None	None	1731916.38	2053531.5	1825872.38	1510768.13	1604709.13	1729435.38	1496118.38	1476185.13	1764809.75	1542710.63	1775597.88	1489932.63	1517984	1901552.5	1963670.88	1278199.63	1746076.63	1627959.88	0.21	-0.02	annotated
32614664	929	Uncinatone	C20H22O4	None	None	1731916.38	2053531.5	1825872.38	1510768.13	1604709.13	1729435.38	1496118.38	1476185.13	1764809.75	1542710.63	1775597.88	1489932.63	1517984	1901552.5	1963670.88	1278199.63	1746076.63	1627959.88	0.21	-0.02	annotated
32614665	929	8-(3,3-Dimethylallyl)spatheliachromene	C20H22O4	None	None	1731916.38	2053531.5	1825872.38	1510768.13	1604709.13	1729435.38	1496118.38	1476185.13	1764809.75	1542710.63	1775597.88	1489932.63	1517984	1901552.5	1963670.88	1278199.63	1746076.63	1627959.88	0.21	-0.02	annotated
32614666	929	Pulverochromenol	C20H22O4	None	None	1731916.38	2053531.5	1825872.38	1510768.13	1604709.13	1729435.38	1496118.38	1476185.13	1764809.75	1542710.63	1775597.88	1489932.63	1517984	1901552.5	1963670.88	1278199.63	1746076.63	1627959.88	0.21	-0.02	annotated
32614667	929	Cyclomillinol	C20H22O4	None	None	1731916.38	2053531.5	1825872.38	1510768.13	1604709.13	1729435.38	1496118.38	1476185.13	1764809.75	1542710.63	1775597.88	1489932.63	1517984	1901552.5	1963670.88	1278199.63	1746076.63	1627959.88	0.21	-0.02	annotated
32614668	929	Broussinol	C20H22O4	None	None	1731916.38	2053531.5	1825872.38	1510768.13	1604709.13	1729435.38	1496118.38	1476185.13	1764809.75	1542710.63	1775597.88	1489932.63	1517984	1901552.5	1963670.88	1278199.63	1746076.63	1627959.88	0.21	-0.02	annotated
32614669	929	(+)-Acutifolin A	C20H22O4	None	None	1731916.38	2053531.5	1825872.38	1510768.13	1604709.13	1729435.38	1496118.38	1476185.13	1764809.75	1542710.63	1775597.88	1489932.63	1517984	1901552.5	1963670.88	1278199.63	1746076.63	1627959.88	0.21	-0.02	annotated
32614670	929	2',4',6'-Trihydroxy-3'-prenyldihydrochalcone	C20H22O4	None	None	1731916.38	2053531.5	1825872.38	1510768.13	1604709.13	1729435.38	1496118.38	1476185.13	1764809.75	1542710.63	1775597.88	1489932.63	1517984	1901552.5	1963670.88	1278199.63	1746076.63	1627959.88	0.21	-0.02	annotated
32614671	929	2',6'-Dihydroxy-4'-prenyloxydihydrochalcone	C20H22O4	None	None	1731916.38	2053531.5	1825872.38	1510768.13	1604709.13	1729435.38	1496118.38	1476185.13	1764809.75	1542710.63	1775597.88	1489932.63	1517984	1901552.5	1963670.88	1278199.63	1746076.63	1627959.88	0.21	-0.02	annotated
32625195	3523	Chloric acid	HClO3	None	None	154925.08	50055.6	128989.23	240384.44	292943.94	36066.13	279312.56	247826.45	213568.78	77235.52	23905.05	55052.09	322047.53	254343.95	229958.19	91344.87	116403.91	288221.47	0.21	2.39	annotated
32625991	4255	Diethyl 2-methyl-3-oxosuccinate	C9H14O5	None	None	51379.93	47570.09	38464.02	59786.05	45673.05	35226.12	43556.06	58084.66	34976.53	33163.66	20260.19	24063.02	60407.36	80639.2	104700.08	41674.64	60380.56	83352.05	0.21	0.82	annotated
32625992	4255	3-(1-Hydroxymethyl-1-propenyl)pentanedioic acid	C9H14O5	None	None	51379.93	47570.09	38464.02	59786.05	45673.05	35226.12	43556.06	58084.66	34976.53	33163.66	20260.19	24063.02	60407.36	80639.2	104700.08	41674.64	60380.56	83352.05	0.21	0.82	annotated
32626806	4691	Pyrazinoic acid	C5H4N2O2	None	None	38912.93	37016.72	42070.86	33618.35	27223.95	21237.82	27185.32	21559.91	26571.92	36220.57	28737.87	31833.16	30932.25	41827.45	26166.46	35110.34	33384.42	37967.05	0.21	-0.36	annotated
32622575	2613	Sulfoacetaldehyde	C2H4O4S	Metabolism; Metabolism of other amino acids Metabolism; Energy metabolism	Taurine and hypotaurine metabolism Methane metabolism	79675.02	83961.69	78052.34	71205.2	76360.63	71854.86	49396.79	70762.98	72999.18	64876.35	76020.95	62544.25	73157.85	84480.5	82376.48	47206.98	85480.12	71999.27	0.2	-0.09	annotated
32618366	1554	4,5-Dihydrovomifoliol	C13H22O3	None	None	108090.02	107015.77	94183.16	126444.8	65580.66	272054.31	131138.52	102144.88	88819.4	149313.23	110696.23	90649.19	312614.44	281484.69	75673.73	57832.8	166480.33	154274.3	0.19	-0.11	annotated
32618367	1554	Methyl dihydrojasmonate	C13H22O3	None	None	108090.02	107015.77	94183.16	126444.8	65580.66	272054.31	131138.52	102144.88	88819.4	149313.23	110696.23	90649.19	312614.44	281484.69	75673.73	57832.8	166480.33	154274.3	0.19	-0.11	annotated
32618368	1554	Riesling acetal	C13H22O3	None	None	108090.02	107015.77	94183.16	126444.8	65580.66	272054.31	131138.52	102144.88	88819.4	149313.23	110696.23	90649.19	312614.44	281484.69	75673.73	57832.8	166480.33	154274.3	0.19	-0.11	annotated
32627196	5194	Undecanedioic acid	C11H20O4	None	None	7064.23	6771.86	6376.7	7946.53	7072.79	2654.73	9039.04	7363.8	6388.55	8343.95	6143.43	6175.28	5387.25	9742.86	7256.36	6521.54	6829.31	8091.7	0.19	0.14	annotated
32627197	5194	Butyl butyryllactate	C11H20O4	None	None	7064.23	6771.86	6376.7	7946.53	7072.79	2654.73	9039.04	7363.8	6388.55	8343.95	6143.43	6175.28	5387.25	9742.86	7256.36	6521.54	6829.31	8091.7	0.19	0.14	annotated
32625815	4091	Menthyl ethylene glycol carbonate	C13H24O4	None	None	77224.75	71030.42	73206.59	51685.91	64951.34	66507.09	84359.63	56514.33	88260.95	94853.42	39341.74	34658.24	78134.37	106630.58	81470.16	56710.44	71058.67	141512.39	0.18	0.57	annotated
32625816	4091	Tridecanedioic acid	C13H24O4	None	None	77224.75	71030.42	73206.59	51685.91	64951.34	66507.09	84359.63	56514.33	88260.95	94853.42	39341.74	34658.24	78134.37	106630.58	81470.16	56710.44	71058.67	141512.39	0.18	0.57	annotated
32625817	4091	(±)-1,4-Nonanediol diacetate	C13H24O4	None	None	77224.75	71030.42	73206.59	51685.91	64951.34	66507.09	84359.63	56514.33	88260.95	94853.42	39341.74	34658.24	78134.37	106630.58	81470.16	56710.44	71058.67	141512.39	0.18	0.57	annotated
32625818	4091	2-methyl-dodecanedioic acid	C13H24O4	None	None	77224.75	71030.42	73206.59	51685.91	64951.34	66507.09	84359.63	56514.33	88260.95	94853.42	39341.74	34658.24	78134.37	106630.58	81470.16	56710.44	71058.67	141512.39	0.18	0.57	annotated
32625819	4091	3-methyl-dodecanedioic acid	C13H24O4	None	None	77224.75	71030.42	73206.59	51685.91	64951.34	66507.09	84359.63	56514.33	88260.95	94853.42	39341.74	34658.24	78134.37	106630.58	81470.16	56710.44	71058.67	141512.39	0.18	0.57	annotated
32625820	4091	4-methyl-dodecanedioic acid	C13H24O4	None	None	77224.75	71030.42	73206.59	51685.91	64951.34	66507.09	84359.63	56514.33	88260.95	94853.42	39341.74	34658.24	78134.37	106630.58	81470.16	56710.44	71058.67	141512.39	0.18	0.57	annotated
32625821	4091	6-methyl-dodecanedioic acid	C13H24O4	None	None	77224.75	71030.42	73206.59	51685.91	64951.34	66507.09	84359.63	56514.33	88260.95	94853.42	39341.74	34658.24	78134.37	106630.58	81470.16	56710.44	71058.67	141512.39	0.18	0.57	annotated
32625868	4136	Panaquinquecol 1	C18H28O3	None	None	127920.95	89262.59	110141.39	90446.19	86445.84	90972.4	97552.05	71436.11	105188.79	100079.27	104580.33	93579.1	117388.16	94947.68	85251.17	83255.48	87410.55	111340.38	0.18	-0.14	annotated
32625869	4136	[7]-Paradol	C18H28O3	None	None	127920.95	89262.59	110141.39	90446.19	86445.84	90972.4	97552.05	71436.11	105188.79	100079.27	104580.33	93579.1	117388.16	94947.68	85251.17	83255.48	87410.55	111340.38	0.18	-0.14	annotated
32625870	4136	Colnelenic acid	C18H28O3	Metabolism; Lipid metabolism	alpha-Linolenic acid metabolism	127920.95	89262.59	110141.39	90446.19	86445.84	90972.4	97552.05	71436.11	105188.79	100079.27	104580.33	93579.1	117388.16	94947.68	85251.17	83255.48	87410.55	111340.38	0.18	-0.14	annotated
32625871	4136	alpha-licanic acid	C18H28O3	None	None	127920.95	89262.59	110141.39	90446.19	86445.84	90972.4	97552.05	71436.11	105188.79	100079.27	104580.33	93579.1	117388.16	94947.68	85251.17	83255.48	87410.55	111340.38	0.18	-0.14	annotated
32625872	4136	17beta-Hydroxy-2-oxa-5alpha-androstan-3-one	C18H28O3	None	None	127920.95	89262.59	110141.39	90446.19	86445.84	90972.4	97552.05	71436.11	105188.79	100079.27	104580.33	93579.1	117388.16	94947.68	85251.17	83255.48	87410.55	111340.38	0.18	-0.14	annotated
32625873	4136	(9R,13R)-12-Oxo-phytodienoic acid	C18H28O3	None	None	127920.95	89262.59	110141.39	90446.19	86445.84	90972.4	97552.05	71436.11	105188.79	100079.27	104580.33	93579.1	117388.16	94947.68	85251.17	83255.48	87410.55	111340.38	0.18	-0.14	annotated
32625874	4136	12-oxo-PDA	C18H28O3	Metabolism; Lipid metabolism	alpha-Linolenic acid metabolism	127920.95	89262.59	110141.39	90446.19	86445.84	90972.4	97552.05	71436.11	105188.79	100079.27	104580.33	93579.1	117388.16	94947.68	85251.17	83255.48	87410.55	111340.38	0.18	-0.14	annotated
32625875	4136	9,10-EOT	C18H28O3	Metabolism; Lipid metabolism	alpha-Linolenic acid metabolism	127920.95	89262.59	110141.39	90446.19	86445.84	90972.4	97552.05	71436.11	105188.79	100079.27	104580.33	93579.1	117388.16	94947.68	85251.17	83255.48	87410.55	111340.38	0.18	-0.14	annotated
32625876	4136	10-OPDA	C18H28O3	Metabolism; Lipid metabolism	alpha-Linolenic acid metabolism	127920.95	89262.59	110141.39	90446.19	86445.84	90972.4	97552.05	71436.11	105188.79	100079.27	104580.33	93579.1	117388.16	94947.68	85251.17	83255.48	87410.55	111340.38	0.18	-0.14	annotated
32625877	4136	Etherolenic acid	C18H28O3	Metabolism; Lipid metabolism	alpha-Linolenic acid metabolism	127920.95	89262.59	110141.39	90446.19	86445.84	90972.4	97552.05	71436.11	105188.79	100079.27	104580.33	93579.1	117388.16	94947.68	85251.17	83255.48	87410.55	111340.38	0.18	-0.14	annotated
32625878	4136	(9Z,15Z)-(13S)-12,13-Epoxyoctadeca-9,11,15-trienoic acid	C18H28O3	Metabolism; Lipid metabolism	alpha-Linolenic acid metabolism	127920.95	89262.59	110141.39	90446.19	86445.84	90972.4	97552.05	71436.11	105188.79	100079.27	104580.33	93579.1	117388.16	94947.68	85251.17	83255.48	87410.55	111340.38	0.18	-0.14	annotated
32625879	4136	8-hydroxy-10,12-octadecadiynoic acid	C18H28O3	None	None	127920.95	89262.59	110141.39	90446.19	86445.84	90972.4	97552.05	71436.11	105188.79	100079.27	104580.33	93579.1	117388.16	94947.68	85251.17	83255.48	87410.55	111340.38	0.18	-0.14	annotated
32625880	4136	8-hydroxy-9,11-octadecadiynoic acid	C18H28O3	None	None	127920.95	89262.59	110141.39	90446.19	86445.84	90972.4	97552.05	71436.11	105188.79	100079.27	104580.33	93579.1	117388.16	94947.68	85251.17	83255.48	87410.55	111340.38	0.18	-0.14	annotated
32625881	4136	9-hydroxy-10E,14Z-octadecadien-12-ynoic acid	C18H28O3	None	None	127920.95	89262.59	110141.39	90446.19	86445.84	90972.4	97552.05	71436.11	105188.79	100079.27	104580.33	93579.1	117388.16	94947.68	85251.17	83255.48	87410.55	111340.38	0.18	-0.14	annotated
32625882	4136	(-)-8-hydroxy-11E,17-octadecadien-9-ynoic acid	C18H28O3	None	None	127920.95	89262.59	110141.39	90446.19	86445.84	90972.4	97552.05	71436.11	105188.79	100079.27	104580.33	93579.1	117388.16	94947.68	85251.17	83255.48	87410.55	111340.38	0.18	-0.14	annotated
32625883	4136	13-keto-9Z,11E,15Z-octadecatrienoic acid	C18H28O3	None	None	127920.95	89262.59	110141.39	90446.19	86445.84	90972.4	97552.05	71436.11	105188.79	100079.27	104580.33	93579.1	117388.16	94947.68	85251.17	83255.48	87410.55	111340.38	0.18	-0.14	annotated
32625884	4136	12,13S-EOT	C18H28O3	None	None	127920.95	89262.59	110141.39	90446.19	86445.84	90972.4	97552.05	71436.11	105188.79	100079.27	104580.33	93579.1	117388.16	94947.68	85251.17	83255.48	87410.55	111340.38	0.18	-0.14	annotated
32626748	4680	Fomepizole	C4H6N2	None	None	43570.5	41824.52	43194.02	39048.17	32167.91	35826.04	37869.25	34905.68	40036.54	30464.47	41563.83	41572.23	36063.17	37202.43	37398.79	27893.02	33825.28	44076.84	0.18	0	annotated
32626749	4680	4-Methylimidazole	C4H6N2	None	None	43570.5	41824.52	43194.02	39048.17	32167.91	35826.04	37869.25	34905.68	40036.54	30464.47	41563.83	41572.23	36063.17	37202.43	37398.79	27893.02	33825.28	44076.84	0.18	0	annotated
32626750	4680	2-Methylimidazole	C4H6N2	None	None	43570.5	41824.52	43194.02	39048.17	32167.91	35826.04	37869.25	34905.68	40036.54	30464.47	41563.83	41572.23	36063.17	37202.43	37398.79	27893.02	33825.28	44076.84	0.18	0	annotated
32615725	1108	2-tert-Butyl-4-hydroxyanisole	C11H16O2	None	None	257089.56	278543.06	127522.06	114562.27	340936.41	331428.88	75244.41	166227.81	210619.89	142720.42	433496.03	90704.71	278090.13	195585.23	198411.36	197045.34	88455.96	214089.03	0.17	-0.36	annotated
32615726	1108	3-tert-Butyl-4-hydroxyanisole	C11H16O2	None	None	257089.56	278543.06	127522.06	114562.27	340936.41	331428.88	75244.41	166227.81	210619.89	142720.42	433496.03	90704.71	278090.13	195585.23	198411.36	197045.34	88455.96	214089.03	0.17	-0.36	annotated
32615727	1108	Dihydroactinidiolide	C11H16O2	None	None	257089.56	278543.06	127522.06	114562.27	340936.41	331428.88	75244.41	166227.81	210619.89	142720.42	433496.03	90704.71	278090.13	195585.23	198411.36	197045.34	88455.96	214089.03	0.17	-0.36	annotated
32615728	1108	4-(Butoxymethyl)phenol	C11H16O2	None	None	257089.56	278543.06	127522.06	114562.27	340936.41	331428.88	75244.41	166227.81	210619.89	142720.42	433496.03	90704.71	278090.13	195585.23	198411.36	197045.34	88455.96	214089.03	0.17	-0.36	annotated
32615729	1108	Bovolide	C11H16O2	None	None	257089.56	278543.06	127522.06	114562.27	340936.41	331428.88	75244.41	166227.81	210619.89	142720.42	433496.03	90704.71	278090.13	195585.23	198411.36	197045.34	88455.96	214089.03	0.17	-0.36	annotated
32615730	1108	Jasmolone	C11H16O2	None	None	257089.56	278543.06	127522.06	114562.27	340936.41	331428.88	75244.41	166227.81	210619.89	142720.42	433496.03	90704.71	278090.13	195585.23	198411.36	197045.34	88455.96	214089.03	0.17	-0.36	annotated
32615731	1108	2,2,7,7-Tetramethyl-1,6-dioxaspiro[4.4]nona-3,8-diene	C11H16O2	None	None	257089.56	278543.06	127522.06	114562.27	340936.41	331428.88	75244.41	166227.81	210619.89	142720.42	433496.03	90704.71	278090.13	195585.23	198411.36	197045.34	88455.96	214089.03	0.17	-0.36	annotated
32615732	1108	Norecasantalic acid	C11H16O2	None	None	257089.56	278543.06	127522.06	114562.27	340936.41	331428.88	75244.41	166227.81	210619.89	142720.42	433496.03	90704.71	278090.13	195585.23	198411.36	197045.34	88455.96	214089.03	0.17	-0.36	annotated
32615733	1108	(+)-Myrtenyl formate	C11H16O2	None	None	257089.56	278543.06	127522.06	114562.27	340936.41	331428.88	75244.41	166227.81	210619.89	142720.42	433496.03	90704.71	278090.13	195585.23	198411.36	197045.34	88455.96	214089.03	0.17	-0.36	annotated
32615734	1108	2-Phenylpropionaldehyde dimethyl acetal	C11H16O2	None	None	257089.56	278543.06	127522.06	114562.27	340936.41	331428.88	75244.41	166227.81	210619.89	142720.42	433496.03	90704.71	278090.13	195585.23	198411.36	197045.34	88455.96	214089.03	0.17	-0.36	annotated
32615735	1108	3-tert-Butyl-5-methylcatechol	C11H16O2	None	None	257089.56	278543.06	127522.06	114562.27	340936.41	331428.88	75244.41	166227.81	210619.89	142720.42	433496.03	90704.71	278090.13	195585.23	198411.36	197045.34	88455.96	214089.03	0.17	-0.36	annotated
32615736	1108	formyl 2E,4E,6Z-decatrienoate	C11H16O2	None	None	257089.56	278543.06	127522.06	114562.27	340936.41	331428.88	75244.41	166227.81	210619.89	142720.42	433496.03	90704.71	278090.13	195585.23	198411.36	197045.34	88455.96	214089.03	0.17	-0.36	annotated
32615737	1108	formyl 2E,4Z,6Z-decatrienoate	C11H16O2	None	None	257089.56	278543.06	127522.06	114562.27	340936.41	331428.88	75244.41	166227.81	210619.89	142720.42	433496.03	90704.71	278090.13	195585.23	198411.36	197045.34	88455.96	214089.03	0.17	-0.36	annotated
32615738	1108	formyl 2Z,4E,6Z-decatrienoate	C11H16O2	None	None	257089.56	278543.06	127522.06	114562.27	340936.41	331428.88	75244.41	166227.81	210619.89	142720.42	433496.03	90704.71	278090.13	195585.23	198411.36	197045.34	88455.96	214089.03	0.17	-0.36	annotated
32615739	1108	7E,10-undecadien-4-olide	C11H16O2	None	None	257089.56	278543.06	127522.06	114562.27	340936.41	331428.88	75244.41	166227.81	210619.89	142720.42	433496.03	90704.71	278090.13	195585.23	198411.36	197045.34	88455.96	214089.03	0.17	-0.36	annotated
32621186	2088	N-Nitrosodiethylamine	C4H10N2O	None	None	57462.63	55277.1	58641.86	42599.02	48076.66	53475.64	29345.77	53122.28	55922.5	35714.1	61172.41	35011.89	59960.34	60839.76	33576.51	40006.55	41186.2	61945.15	0.17	0.06	annotated
32618976	1660	Allyl valerate	C8H14O2	None	None	126540.76	119116.81	130798.63	108819.45	100004.03	181969.92	187969.67	131355.91	117835.46	147455.27	86719.82	92168.93	141960.83	219957.52	88215.48	73200.85	150925.63	126644.05	0.16	0.43	annotated
32619022	1660	Butylmethacrylate (+ isobutylmethacrylate)	C8H14O2	BMA Synthesis	BMA Synthesis	126540.76	119116.81	130798.63	108819.45	100004.03	181969.92	187969.67	131355.91	117835.46	147455.27	86719.82	92168.93	141960.83	219957.52	88215.48	73200.85	150925.63	126644.05	0.16	0.43	annotated
32627130	5043	Ethylphosphate	C2H7O4P	None	None	15284.3	14749.34	14433.02	13288.89	14318.38	12003.49	17573.46	14404.14	14824.29	13025.29	11762.17	14305.25	13718.97	14008.23	15908.73	11349.62	14101.19	13732.25	0.16	0.26	annotated
32627131	5043	2-Hydroxyethylphosphonate	C2H7O4P	Metabolism; Metabolism of other amino acids	Phosphonate and phosphinate metabolism	15284.3	14749.34	14433.02	13288.89	14318.38	12003.49	17573.46	14404.14	14824.29	13025.29	11762.17	14305.25	13718.97	14008.23	15908.73	11349.62	14101.19	13732.25	0.16	0.26	annotated
32615211	1000	6,7-Dimethyl-8-(1-D-ribityl)lumazine	C13H18N4O6	None	None	68159.05	99095.77	108415.54	81041.07	56250.35	89021.07	74464.87	59177.57	93413.59	83719.91	80855.6	42515.42	87152.2	85518.36	73603.68	72229.18	80050.35	90676.35	0.15	0.17	annotated
32615212	1000	6,7-Dimethyl-8-(D-ribityl)lumazine	C13H18N4O6	Metabolism; Metabolism of cofactors and vitamins	Riboflavin metabolism	68159.05	99095.77	108415.54	81041.07	56250.35	89021.07	74464.87	59177.57	93413.59	83719.91	80855.6	42515.42	87152.2	85518.36	73603.68	72229.18	80050.35	90676.35	0.15	0.17	annotated
32621422	2194	Isobutylpropylamine	C7H17N	None	None	25906.55	26336.13	29512.72	32240.94	26058.18	19927.75	20314.5	18724.88	21249.43	20314.76	19559.39	18959.16	27928.36	19664.87	25940.08	24984.81	19188.35	19171.63	0.15	0.03	annotated
32621423	2194	2,4-dimethylpentan-3-amine	C7H17N	None	None	25906.55	26336.13	29512.72	32240.94	26058.18	19927.75	20314.5	18724.88	21249.43	20314.76	19559.39	18959.16	27928.36	19664.87	25940.08	24984.81	19188.35	19171.63	0.15	0.03	annotated
32616097	1171	3-Amino-2-piperidone	C5H10N2O	None	None	798142.13	1062937.38	1019253.13	830466.88	856249.69	786847.56	634783.69	625033.94	736832.38	650718.13	650298.69	661904.5	800971.31	629781.19	729229.5	603870.88	660608.75	803301.56	0.14	0.02	annotated
32616100	1171	N-Mononitrosopiperazine	C5H10N2O	None	None	798142.13	1062937.38	1019253.13	830466.88	856249.69	786847.56	634783.69	625033.94	736832.38	650718.13	650298.69	661904.5	800971.31	629781.19	729229.5	603870.88	660608.75	803301.56	0.14	0.02	annotated
32616102	1171	L-Prolinamide	C5H10N2O	None	None	798142.13	1062937.38	1019253.13	830466.88	856249.69	786847.56	634783.69	625033.94	736832.38	650718.13	650298.69	661904.5	800971.31	629781.19	729229.5	603870.88	660608.75	803301.56	0.14	0.02	annotated
32616103	1171	N-Nitrosopiperidine	C5H10N2O	None	None	798142.13	1062937.38	1019253.13	830466.88	856249.69	786847.56	634783.69	625033.94	736832.38	650718.13	650298.69	661904.5	800971.31	629781.19	729229.5	603870.88	660608.75	803301.56	0.14	0.02	annotated
32617357	1322	Metaxalone	C12H15NO3	None	None	567128.44	574560.5	544670.88	532743.56	494822.03	544033.69	465676.22	425232.66	525625.13	460416.53	544655.06	468288.81	585312.5	518456.41	529474.31	465323	498311.75	482828.19	0.14	-0.06	annotated
32617365	1322	Carbofuran	C12H15NO3	None	None	567128.44	574560.5	544670.88	532743.56	494822.03	544033.69	465676.22	425232.66	525625.13	460416.53	544655.06	468288.81	585312.5	518456.41	529474.31	465323	498311.75	482828.19	0.14	-0.06	annotated
32617367	1322	Hydrocotarnine	C12H15NO3	None	None	567128.44	574560.5	544670.88	532743.56	494822.03	544033.69	465676.22	425232.66	525625.13	460416.53	544655.06	468288.81	585312.5	518456.41	529474.31	465323	498311.75	482828.19	0.14	-0.06	annotated
32617723	1393	(1xi,3S)-1,2,3,4-Tetrahydro-1-methyl-beta-carboline-1,3-dicarboxylic acid	C14H14N2O4	None	None	75888.75	106692.23	131065.2	44503.02	174547.55	155128.66	137861.2	104055.95	97066.53	120796.03	198614.77	132369.02	175377.64	204335.31	100417.54	96860.02	157178.06	116340.95	0.14	-0.4	annotated
32618907	1659	cis-alpha-octenoic acid	C8H14O2	None	None	126540.76	107489.87	130798.63	108819.45	100004.03	181969.92	187969.67	131355.91	117835.46	147455.27	86719.82	92168.93	141960.83	219957.52	88215.48	73200.85	150925.63	126644.05	0.14	0.43	annotated
32618908	1659	delta-octanolide	C8H14O2	None	None	126540.76	107489.87	130798.63	108819.45	100004.03	181969.92	187969.67	131355.91	117835.46	147455.27	86719.82	92168.93	141960.83	219957.52	88215.48	73200.85	150925.63	126644.05	0.14	0.43	annotated
32618909	1659	Allyl isovalerate	C8H14O2	None	None	126540.76	107489.87	130798.63	108819.45	100004.03	181969.92	187969.67	131355.91	117835.46	147455.27	86719.82	92168.93	141960.83	219957.52	88215.48	73200.85	150925.63	126644.05	0.14	0.43	annotated
32618910	1659	Ethyl-3-hexanoate	C8H14O2	None	None	126540.76	107489.87	130798.63	108819.45	100004.03	181969.92	187969.67	131355.91	117835.46	147455.27	86719.82	92168.93	141960.83	219957.52	88215.48	73200.85	150925.63	126644.05	0.14	0.43	annotated
32618911	1659	gamma-octanolide	C8H14O2	None	None	126540.76	107489.87	130798.63	108819.45	100004.03	181969.92	187969.67	131355.91	117835.46	147455.27	86719.82	92168.93	141960.83	219957.52	88215.48	73200.85	150925.63	126644.05	0.14	0.43	annotated
32618912	1659	trans-alpha-octenoic acid	C8H14O2	None	None	126540.76	107489.87	130798.63	108819.45	100004.03	181969.92	187969.67	131355.91	117835.46	147455.27	86719.82	92168.93	141960.83	219957.52	88215.48	73200.85	150925.63	126644.05	0.14	0.43	annotated
32618913	1659	(E)-4-Octenoic acid	C8H14O2	None	None	126540.76	107489.87	130798.63	108819.45	100004.03	181969.92	187969.67	131355.91	117835.46	147455.27	86719.82	92168.93	141960.83	219957.52	88215.48	73200.85	150925.63	126644.05	0.14	0.43	annotated
32618914	1659	Methyl 2-heptenoate	C8H14O2	None	None	126540.76	107489.87	130798.63	108819.45	100004.03	181969.92	187969.67	131355.91	117835.46	147455.27	86719.82	92168.93	141960.83	219957.52	88215.48	73200.85	150925.63	126644.05	0.14	0.43	annotated
32618915	1659	Ethyl (±)-2-methyl-4-pentenoate	C8H14O2	None	None	126540.76	107489.87	130798.63	108819.45	100004.03	181969.92	187969.67	131355.91	117835.46	147455.27	86719.82	92168.93	141960.83	219957.52	88215.48	73200.85	150925.63	126644.05	0.14	0.43	annotated
32618916	1659	2-Hexenyl acetate	C8H14O2	None	None	126540.76	107489.87	130798.63	108819.45	100004.03	181969.92	187969.67	131355.91	117835.46	147455.27	86719.82	92168.93	141960.83	219957.52	88215.48	73200.85	150925.63	126644.05	0.14	0.43	annotated
32618917	1659	3Z-Hexenyl acetate	C8H14O2	None	None	126540.76	107489.87	130798.63	108819.45	100004.03	181969.92	187969.67	131355.91	117835.46	147455.27	86719.82	92168.93	141960.83	219957.52	88215.48	73200.85	150925.63	126644.05	0.14	0.43	annotated
32618919	1659	cis-delta-octenoic acid	C8H14O2	None	None	126540.76	107489.87	130798.63	108819.45	100004.03	181969.92	187969.67	131355.91	117835.46	147455.27	86719.82	92168.93	141960.83	219957.52	88215.48	73200.85	150925.63	126644.05	0.14	0.43	annotated
32618920	1659	Ethyl trans-2-methyl-2-pentenoate	C8H14O2	None	None	126540.76	107489.87	130798.63	108819.45	100004.03	181969.92	187969.67	131355.91	117835.46	147455.27	86719.82	92168.93	141960.83	219957.52	88215.48	73200.85	150925.63	126644.05	0.14	0.43	annotated
32618921	1659	Ethyl 2E-hexenoate	C8H14O2	None	None	126540.76	107489.87	130798.63	108819.45	100004.03	181969.92	187969.67	131355.91	117835.46	147455.27	86719.82	92168.93	141960.83	219957.52	88215.48	73200.85	150925.63	126644.05	0.14	0.43	annotated
32618922	1659	Ethyl 5-hexenoate	C8H14O2	None	None	126540.76	107489.87	130798.63	108819.45	100004.03	181969.92	187969.67	131355.91	117835.46	147455.27	86719.82	92168.93	141960.83	219957.52	88215.48	73200.85	150925.63	126644.05	0.14	0.43	annotated
32618923	1659	Ethyl (E)-3-hexenoate	C8H14O2	None	None	126540.76	107489.87	130798.63	108819.45	100004.03	181969.92	187969.67	131355.91	117835.46	147455.27	86719.82	92168.93	141960.83	219957.52	88215.48	73200.85	150925.63	126644.05	0.14	0.43	annotated
32618924	1659	2-Methylpropyl (2E)-butenoate	C8H14O2	None	None	126540.76	107489.87	130798.63	108819.45	100004.03	181969.92	187969.67	131355.91	117835.46	147455.27	86719.82	92168.93	141960.83	219957.52	88215.48	73200.85	150925.63	126644.05	0.14	0.43	annotated
32618925	1659	2-Methylallyl butyrate	C8H14O2	None	None	126540.76	107489.87	130798.63	108819.45	100004.03	181969.92	187969.67	131355.91	117835.46	147455.27	86719.82	92168.93	141960.83	219957.52	88215.48	73200.85	150925.63	126644.05	0.14	0.43	annotated
32618926	1659	2,3-Octanedione	C8H14O2	None	None	126540.76	107489.87	130798.63	108819.45	100004.03	181969.92	187969.67	131355.91	117835.46	147455.27	86719.82	92168.93	141960.83	219957.52	88215.48	73200.85	150925.63	126644.05	0.14	0.43	annotated
32618927	1659	Cyclohexaneacetic acid	C8H14O2	None	None	126540.76	107489.87	130798.63	108819.45	100004.03	181969.92	187969.67	131355.91	117835.46	147455.27	86719.82	92168.93	141960.83	219957.52	88215.48	73200.85	150925.63	126644.05	0.14	0.43	annotated
32618928	1659	Cyclohexyl acetate	C8H14O2	None	None	126540.76	107489.87	130798.63	108819.45	100004.03	181969.92	187969.67	131355.91	117835.46	147455.27	86719.82	92168.93	141960.83	219957.52	88215.48	73200.85	150925.63	126644.05	0.14	0.43	annotated
32618929	1659	Methyl cyclohexanecarboxylate	C8H14O2	None	None	126540.76	107489.87	130798.63	108819.45	100004.03	181969.92	187969.67	131355.91	117835.46	147455.27	86719.82	92168.93	141960.83	219957.52	88215.48	73200.85	150925.63	126644.05	0.14	0.43	annotated
32618930	1659	2-n-Propyl-4-pentenoic acid	C8H14O2	Metabolism; Xenobiotics biodegradation and metabolism	Drug metabolism - cytochrome P450	126540.76	107489.87	130798.63	108819.45	100004.03	181969.92	187969.67	131355.91	117835.46	147455.27	86719.82	92168.93	141960.83	219957.52	88215.48	73200.85	150925.63	126644.05	0.14	0.43	annotated
32618931	1659	(3E)-2-Propylpent-3-enoic acid	C8H14O2	None	None	126540.76	107489.87	130798.63	108819.45	100004.03	181969.92	187969.67	131355.91	117835.46	147455.27	86719.82	92168.93	141960.83	219957.52	88215.48	73200.85	150925.63	126644.05	0.14	0.43	annotated
32618932	1659	2-n-Propyl-3-pentenoic acid	C8H14O2	Metabolism; Xenobiotics biodegradation and metabolism	Drug metabolism - cytochrome P450	126540.76	107489.87	130798.63	108819.45	100004.03	181969.92	187969.67	131355.91	117835.46	147455.27	86719.82	92168.93	141960.83	219957.52	88215.48	73200.85	150925.63	126644.05	0.14	0.43	annotated
32618933	1659	2-n-Propyl-2-pentenoic acid	C8H14O2	Metabolism; Xenobiotics biodegradation and metabolism	Drug metabolism - cytochrome P450	126540.76	107489.87	130798.63	108819.45	100004.03	181969.92	187969.67	131355.91	117835.46	147455.27	86719.82	92168.93	141960.83	219957.52	88215.48	73200.85	150925.63	126644.05	0.14	0.43	annotated
32618934	1659	Ethyl 2-methyl-3-pentenoate	C8H14O2	None	None	126540.76	107489.87	130798.63	108819.45	100004.03	181969.92	187969.67	131355.91	117835.46	147455.27	86719.82	92168.93	141960.83	219957.52	88215.48	73200.85	150925.63	126644.05	0.14	0.43	annotated
32618935	1659	Isopropyl tiglate	C8H14O2	None	None	126540.76	107489.87	130798.63	108819.45	100004.03	181969.92	187969.67	131355.91	117835.46	147455.27	86719.82	92168.93	141960.83	219957.52	88215.48	73200.85	150925.63	126644.05	0.14	0.43	annotated
32618936	1659	xi-Tetrahydro-3-propyl-2H-pyran-2-one	C8H14O2	None	None	126540.76	107489.87	130798.63	108819.45	100004.03	181969.92	187969.67	131355.91	117835.46	147455.27	86719.82	92168.93	141960.83	219957.52	88215.48	73200.85	150925.63	126644.05	0.14	0.43	annotated
32618937	1659	3E-Hexenyl acetate	C8H14O2	None	None	126540.76	107489.87	130798.63	108819.45	100004.03	181969.92	187969.67	131355.91	117835.46	147455.27	86719.82	92168.93	141960.83	219957.52	88215.48	73200.85	150925.63	126644.05	0.14	0.43	annotated
32618938	1659	Cycloheptanecarboxylic acid	C8H14O2	None	None	126540.76	107489.87	130798.63	108819.45	100004.03	181969.92	187969.67	131355.91	117835.46	147455.27	86719.82	92168.93	141960.83	219957.52	88215.48	73200.85	150925.63	126644.05	0.14	0.43	annotated
32618939	1659	4-hydroxy-2-octenal	C8H14O2	None	None	126540.76	107489.87	130798.63	108819.45	100004.03	181969.92	187969.67	131355.91	117835.46	147455.27	86719.82	92168.93	141960.83	219957.52	88215.48	73200.85	150925.63	126644.05	0.14	0.43	annotated
32618940	1659	1-Hexenyl acetate	C8H14O2	None	None	126540.76	107489.87	130798.63	108819.45	100004.03	181969.92	187969.67	131355.91	117835.46	147455.27	86719.82	92168.93	141960.83	219957.52	88215.48	73200.85	150925.63	126644.05	0.14	0.43	annotated
32618941	1659	3-Methyl-2-butenyl propionate	C8H14O2	None	None	126540.76	107489.87	130798.63	108819.45	100004.03	181969.92	187969.67	131355.91	117835.46	147455.27	86719.82	92168.93	141960.83	219957.52	88215.48	73200.85	150925.63	126644.05	0.14	0.43	annotated
32618942	1659	(E)-2-Butenyl butyrate	C8H14O2	None	None	126540.76	107489.87	130798.63	108819.45	100004.03	181969.92	187969.67	131355.91	117835.46	147455.27	86719.82	92168.93	141960.83	219957.52	88215.48	73200.85	150925.63	126644.05	0.14	0.43	annotated
32618943	1659	1,6-Dioxaspiro[4.5]decane	C8H14O2	None	None	126540.76	107489.87	130798.63	108819.45	100004.03	181969.92	187969.67	131355.91	117835.46	147455.27	86719.82	92168.93	141960.83	219957.52	88215.48	73200.85	150925.63	126644.05	0.14	0.43	annotated
32618944	1659	2S,4R-Dimethyl-5S-hexanolide	C8H14O2	None	None	126540.76	107489.87	130798.63	108819.45	100004.03	181969.92	187969.67	131355.91	117835.46	147455.27	86719.82	92168.93	141960.83	219957.52	88215.48	73200.85	150925.63	126644.05	0.14	0.43	annotated
32618945	1659	4-Methylheptane-3,5-dione	C8H14O2	None	None	126540.76	107489.87	130798.63	108819.45	100004.03	181969.92	187969.67	131355.91	117835.46	147455.27	86719.82	92168.93	141960.83	219957.52	88215.48	73200.85	150925.63	126644.05	0.14	0.43	annotated
32618946	1659	6-Methylheptan-2,4-dione	C8H14O2	None	None	126540.76	107489.87	130798.63	108819.45	100004.03	181969.92	187969.67	131355.91	117835.46	147455.27	86719.82	92168.93	141960.83	219957.52	88215.48	73200.85	150925.63	126644.05	0.14	0.43	annotated
32618947	1659	3-Methyleneheptanoic acid	C8H14O2	None	None	126540.76	107489.87	130798.63	108819.45	100004.03	181969.92	187969.67	131355.91	117835.46	147455.27	86719.82	92168.93	141960.83	219957.52	88215.48	73200.85	150925.63	126644.05	0.14	0.43	annotated
32618948	1659	7-octenoic acid	C8H14O2	None	None	126540.76	107489.87	130798.63	108819.45	100004.03	181969.92	187969.67	131355.91	117835.46	147455.27	86719.82	92168.93	141960.83	219957.52	88215.48	73200.85	150925.63	126644.05	0.14	0.43	annotated
32618949	1659	3-Methyl-3Z-heptenoic acid	C8H14O2	None	None	126540.76	107489.87	130798.63	108819.45	100004.03	181969.92	187969.67	131355.91	117835.46	147455.27	86719.82	92168.93	141960.83	219957.52	88215.48	73200.85	150925.63	126644.05	0.14	0.43	annotated
32618950	1659	3-Methyl-2Z-heptenoic acid	C8H14O2	None	None	126540.76	107489.87	130798.63	108819.45	100004.03	181969.92	187969.67	131355.91	117835.46	147455.27	86719.82	92168.93	141960.83	219957.52	88215.48	73200.85	150925.63	126644.05	0.14	0.43	annotated
32618951	1659	3-Methyl-3E-heptenoic acid	C8H14O2	None	None	126540.76	107489.87	130798.63	108819.45	100004.03	181969.92	187969.67	131355.91	117835.46	147455.27	86719.82	92168.93	141960.83	219957.52	88215.48	73200.85	150925.63	126644.05	0.14	0.43	annotated
32618952	1659	2,4-Dimethyl-2-hexenoic acid	C8H14O2	None	None	126540.76	107489.87	130798.63	108819.45	100004.03	181969.92	187969.67	131355.91	117835.46	147455.27	86719.82	92168.93	141960.83	219957.52	88215.48	73200.85	150925.63	126644.05	0.14	0.43	annotated
32618953	1659	cis-gamma-octenoic acid	C8H14O2	None	None	126540.76	107489.87	130798.63	108819.45	100004.03	181969.92	187969.67	131355.91	117835.46	147455.27	86719.82	92168.93	141960.83	219957.52	88215.48	73200.85	150925.63	126644.05	0.14	0.43	annotated
32618954	1659	trans-beta-octenoic acid	C8H14O2	None	None	126540.76	107489.87	130798.63	108819.45	100004.03	181969.92	187969.67	131355.91	117835.46	147455.27	86719.82	92168.93	141960.83	219957.52	88215.48	73200.85	150925.63	126644.05	0.14	0.43	annotated
32618955	1659	cis-beta-octenoic acid	C8H14O2	None	None	126540.76	107489.87	130798.63	108819.45	100004.03	181969.92	187969.67	131355.91	117835.46	147455.27	86719.82	92168.93	141960.83	219957.52	88215.48	73200.85	150925.63	126644.05	0.14	0.43	annotated
32618956	1659	trans-epsilon-octenoic acid	C8H14O2	None	None	126540.76	107489.87	130798.63	108819.45	100004.03	181969.92	187969.67	131355.91	117835.46	147455.27	86719.82	92168.93	141960.83	219957.52	88215.48	73200.85	150925.63	126644.05	0.14	0.43	annotated
32618957	1659	cis-epsilon-octenoic acid	C8H14O2	None	None	126540.76	107489.87	130798.63	108819.45	100004.03	181969.92	187969.67	131355.91	117835.46	147455.27	86719.82	92168.93	141960.83	219957.52	88215.48	73200.85	150925.63	126644.05	0.14	0.43	annotated
32618958	1659	trans-delta-octenoic acid	C8H14O2	None	None	126540.76	107489.87	130798.63	108819.45	100004.03	181969.92	187969.67	131355.91	117835.46	147455.27	86719.82	92168.93	141960.83	219957.52	88215.48	73200.85	150925.63	126644.05	0.14	0.43	annotated
32618959	1659	2-methyl-2E-heptenoic acid	C8H14O2	None	None	126540.76	107489.87	130798.63	108819.45	100004.03	181969.92	187969.67	131355.91	117835.46	147455.27	86719.82	92168.93	141960.83	219957.52	88215.48	73200.85	150925.63	126644.05	0.14	0.43	annotated
32618960	1659	3-tert-butyl-3-butenoic acid	C8H14O2	None	None	126540.76	107489.87	130798.63	108819.45	100004.03	181969.92	187969.67	131355.91	117835.46	147455.27	86719.82	92168.93	141960.83	219957.52	88215.48	73200.85	150925.63	126644.05	0.14	0.43	annotated
32618961	1659	2-ethyl-3E-hexenoic acid	C8H14O2	None	None	126540.76	107489.87	130798.63	108819.45	100004.03	181969.92	187969.67	131355.91	117835.46	147455.27	86719.82	92168.93	141960.83	219957.52	88215.48	73200.85	150925.63	126644.05	0.14	0.43	annotated
32618962	1659	6-methyl-5-heptenoic acid	C8H14O2	None	None	126540.76	107489.87	130798.63	108819.45	100004.03	181969.92	187969.67	131355.91	117835.46	147455.27	86719.82	92168.93	141960.83	219957.52	88215.48	73200.85	150925.63	126644.05	0.14	0.43	annotated
32618963	1659	3-Methyl-2E-heptenoic acid	C8H14O2	None	None	126540.76	107489.87	130798.63	108819.45	100004.03	181969.92	187969.67	131355.91	117835.46	147455.27	86719.82	92168.93	141960.83	219957.52	88215.48	73200.85	150925.63	126644.05	0.14	0.43	annotated
32618964	1659	Butylmethacrylate (+ isobutylmethacrylate)	C8H14O2	BMA Synthesis	BMA Synthesis	126540.76	107489.87	130798.63	108819.45	100004.03	181969.92	187969.67	131355.91	117835.46	147455.27	86719.82	92168.93	141960.83	219957.52	88215.48	73200.85	150925.63	126644.05	0.14	0.43	annotated
32620901	1995	(R,S)-Nicotine	C10H14N2	Metabolism; Metabolism of cofactors and vitamins	Nicotinate and nicotinamide metabolism	44458.5	30667.41	31725.53	36322.88	27231.62	31368.51	38746.43	36704.21	35768.34	35461.59	27875.05	28069.69	36373.38	82633.65	17410.78	30921.77	30411.14	43441.04	0.14	0.29	annotated
32620902	1995	Anabasine	C10H14N2	Metabolism; Biosynthesis of other secondary metabolites	Tropane, piperidine and pyridine alkaloid biosynthesis	44458.5	30667.41	31725.53	36322.88	27231.62	31368.51	38746.43	36704.21	35768.34	35461.59	27875.05	28069.69	36373.38	82633.65	17410.78	30921.77	30411.14	43441.04	0.14	0.29	annotated
32620905	1995	Nicotine	C10H14N2	Metabolism; Biosynthesis of other secondary metabolites Metabolism; Xenobiotics biodegradation and metabolism Human Diseases; Substance dependence	Tropane, piperidine and pyridine alkaloid biosynthesis Metabolism of xenobiotics by cytochrome P450 Nicotine addiction	44458.5	30667.41	31725.53	36322.88	27231.62	31368.51	38746.43	36704.21	35768.34	35461.59	27875.05	28069.69	36373.38	82633.65	17410.78	30921.77	30411.14	43441.04	0.14	0.29	annotated
32620906	1995	Trimethyl-2-propenylpyrazine	C10H14N2	None	None	44458.5	30667.41	31725.53	36322.88	27231.62	31368.51	38746.43	36704.21	35768.34	35461.59	27875.05	28069.69	36373.38	82633.65	17410.78	30921.77	30411.14	43441.04	0.14	0.29	annotated
32620913	1995	(-)-Anabasine	C10H14N2	None	None	44458.5	30667.41	31725.53	36322.88	27231.62	31368.51	38746.43	36704.21	35768.34	35461.59	27875.05	28069.69	36373.38	82633.65	17410.78	30921.77	30411.14	43441.04	0.14	0.29	annotated
32620916	1995	(R)-Nicotine	C10H14N2	None	None	44458.5	30667.41	31725.53	36322.88	27231.62	31368.51	38746.43	36704.21	35768.34	35461.59	27875.05	28069.69	36373.38	82633.65	17410.78	30921.77	30411.14	43441.04	0.14	0.29	annotated
32622511	2601	3-Mercaptolactic acid	C3H6O3S	None	None	227267.19	264809.22	277144.16	237266.44	228921.91	251763.22	175745.84	187893.88	232569.06	159395.09	207806.67	217259.75	212475.53	292190.97	289645.88	222708.91	219437.45	247051.95	0.14	0.03	annotated
32622512	2601	1,3-Propane sultone	C3H6O3S	None	None	227267.19	264809.22	277144.16	237266.44	228921.91	251763.22	175745.84	187893.88	232569.06	159395.09	207806.67	217259.75	212475.53	292190.97	289645.88	222708.91	219437.45	247051.95	0.14	0.03	annotated
32622513	2601	3-Mercaptolactate	C3H6O3S	Metabolism; Amino acid metabolism	Cysteine and methionine metabolism	227267.19	264809.22	277144.16	237266.44	228921.91	251763.22	175745.84	187893.88	232569.06	159395.09	207806.67	217259.75	212475.53	292190.97	289645.88	222708.91	219437.45	247051.95	0.14	0.03	annotated
32624072	3093	Orcein	C28H24N2O7	None	None	17502.22	16440.54	22266.68	16163.61	19273.33	19003.44	15722	20856.63	17338.38	17470.7	16593.57	13260.33	17618.83	15689.43	17849.94	15926.95	14036.49	13594.75	0.14	0.19	annotated
32625703	3847	3,5-Dichloro-4-hydroxy-2-methoxy-6-methylbenzoic acid	C9H8Cl2O4	None	None	16209.46	16480.87	16627.57	14284.26	14524.88	15969.35	11975.2	16861.72	13795.2	14341.94	16603.66	15019.51	13142.36	17908.89	22736.26	15419.71	16802	15260.24	0.14	-0.12	annotated
32626926	4832	Phyllanthin	C24H34O6	None	None	9242.44	6515.21	8769.7	22321.63	10221.83	4191.7	17048.16	17044.53	6777.85	13372.59	5755.2	6726.49	10463.63	23710.11	27751.27	5658.51	14074.52	26795.78	0.14	0.64	annotated
32626927	4832	Naphthyl dipeptide	C25H30N4O2	None	None	9242.44	6515.21	8769.7	22321.63	10221.83	4191.7	17048.16	17044.53	6777.85	13372.59	5755.2	6726.49	10463.63	23710.11	27751.27	5658.51	14074.52	26795.78	0.14	0.64	annotated
32626928	4832	11beta,17,21-Trihydroxy-2alpha-methylpregn-4-ene-3,20-dione 21-acetate	C24H34O6	None	None	9242.44	6515.21	8769.7	22321.63	10221.83	4191.7	17048.16	17044.53	6777.85	13372.59	5755.2	6726.49	10463.63	23710.11	27751.27	5658.51	14074.52	26795.78	0.14	0.64	annotated
32626929	4832	21-Acetoxy-11beta,17-dihydroxy-6alpha-methylpregn-4-ene-3,20-dione	C24H34O6	None	None	9242.44	6515.21	8769.7	22321.63	10221.83	4191.7	17048.16	17044.53	6777.85	13372.59	5755.2	6726.49	10463.63	23710.11	27751.27	5658.51	14074.52	26795.78	0.14	0.64	annotated
32617406	1336	Histidinal	C6H9N3O	None	None	155111.34	150852.92	299969.06	156413.52	158172.92	201258.22	130896	555153	227302.52	126090.02	207948.73	144153.45	126136.45	216638.97	112440.77	108579.97	148020.91	159755.33	0.13	0.71	annotated
32617408	1336	L-Histidinal	C6H9N3O	Metabolism; Amino acid metabolism	Histidine metabolism	155111.34	150852.92	299969.06	156413.52	158172.92	201258.22	130896	555153	227302.52	126090.02	207948.73	144153.45	126136.45	216638.97	112440.77	108579.97	148020.91	159755.33	0.13	0.71	annotated
32617409	1336	4-Amino-5-hydroxymethyl-2-methylpyrimidine	C6H9N3O	Environmental Information Processing; Membrane transport Metabolism; Metabolism of cofactors and vitamins	ABC transporters Thiamine metabolism	155111.34	150852.92	299969.06	156413.52	158172.92	201258.22	130896	555153	227302.52	126090.02	207948.73	144153.45	126136.45	216638.97	112440.77	108579.97	148020.91	159755.33	0.13	0.71	annotated
32623320	2870	3-(2-Hydroxy-4-methylphenyl)-2-butanone	C11H14O2	None	None	47395.59	47515.52	32044.53	30624.18	42388.34	145996.33	83916.78	57102.7	37235.58	53877.98	27912.95	22836.29	171324.44	152405.44	36261.69	66973.49	71815.36	43565.03	0.13	0.79	annotated
32623321	2870	2-Phenylethyl propanoate	C11H14O2	None	None	47395.59	47515.52	32044.53	30624.18	42388.34	145996.33	83916.78	57102.7	37235.58	53877.98	27912.95	22836.29	171324.44	152405.44	36261.69	66973.49	71815.36	43565.03	0.13	0.79	annotated
32623322	2870	2-Methylpropyl benzoate	C11H14O2	None	None	47395.59	47515.52	32044.53	30624.18	42388.34	145996.33	83916.78	57102.7	37235.58	53877.98	27912.95	22836.29	171324.44	152405.44	36261.69	66973.49	71815.36	43565.03	0.13	0.79	annotated
32623323	2870	2-Ethoxy-5-(1-propenyl)phenol	C11H14O2	None	None	47395.59	47515.52	32044.53	30624.18	42388.34	145996.33	83916.78	57102.7	37235.58	53877.98	27912.95	22836.29	171324.44	152405.44	36261.69	66973.49	71815.36	43565.03	0.13	0.79	annotated
32623324	2870	Osmorhizole	C11H14O2	None	None	47395.59	47515.52	32044.53	30624.18	42388.34	145996.33	83916.78	57102.7	37235.58	53877.98	27912.95	22836.29	171324.44	152405.44	36261.69	66973.49	71815.36	43565.03	0.13	0.79	annotated
32623325	2870	1-Phenylethyl propanoate	C11H14O2	None	None	47395.59	47515.52	32044.53	30624.18	42388.34	145996.33	83916.78	57102.7	37235.58	53877.98	27912.95	22836.29	171324.44	152405.44	36261.69	66973.49	71815.36	43565.03	0.13	0.79	annotated
32623326	2870	Ethyl 3-phenylpropanoate	C11H14O2	None	None	47395.59	47515.52	32044.53	30624.18	42388.34	145996.33	83916.78	57102.7	37235.58	53877.98	27912.95	22836.29	171324.44	152405.44	36261.69	66973.49	71815.36	43565.03	0.13	0.79	annotated
32623327	2870	Propyl phenylacetate	C11H14O2	None	None	47395.59	47515.52	32044.53	30624.18	42388.34	145996.33	83916.78	57102.7	37235.58	53877.98	27912.95	22836.29	171324.44	152405.44	36261.69	66973.49	71815.36	43565.03	0.13	0.79	annotated
32623328	2870	Isopropyl phenylacetate	C11H14O2	None	None	47395.59	47515.52	32044.53	30624.18	42388.34	145996.33	83916.78	57102.7	37235.58	53877.98	27912.95	22836.29	171324.44	152405.44	36261.69	66973.49	71815.36	43565.03	0.13	0.79	annotated
32623329	2870	alpha,alpha-Dimethylphenethyl formate	C11H14O2	None	None	47395.59	47515.52	32044.53	30624.18	42388.34	145996.33	83916.78	57102.7	37235.58	53877.98	27912.95	22836.29	171324.44	152405.44	36261.69	66973.49	71815.36	43565.03	0.13	0.79	annotated
32623330	2870	Methyl 4-phenylbutanoate	C11H14O2	None	None	47395.59	47515.52	32044.53	30624.18	42388.34	145996.33	83916.78	57102.7	37235.58	53877.98	27912.95	22836.29	171324.44	152405.44	36261.69	66973.49	71815.36	43565.03	0.13	0.79	annotated
32623331	2870	Methylisoeugenol	C11H14O2	None	None	47395.59	47515.52	32044.53	30624.18	42388.34	145996.33	83916.78	57102.7	37235.58	53877.98	27912.95	22836.29	171324.44	152405.44	36261.69	66973.49	71815.36	43565.03	0.13	0.79	annotated
32623332	2870	5-Phenylvaleric acid	C11H14O2	None	None	47395.59	47515.52	32044.53	30624.18	42388.34	145996.33	83916.78	57102.7	37235.58	53877.98	27912.95	22836.29	171324.44	152405.44	36261.69	66973.49	71815.36	43565.03	0.13	0.79	annotated
32623333	2870	Methyleugenol	C11H14O2	Metabolism; Biosynthesis of other secondary metabolites	Phenylpropanoid biosynthesis	47395.59	47515.52	32044.53	30624.18	42388.34	145996.33	83916.78	57102.7	37235.58	53877.98	27912.95	22836.29	171324.44	152405.44	36261.69	66973.49	71815.36	43565.03	0.13	0.79	annotated
32623334	2870	Phenylmethyl 2-methylpropanoate	C11H14O2	None	None	47395.59	47515.52	32044.53	30624.18	42388.34	145996.33	83916.78	57102.7	37235.58	53877.98	27912.95	22836.29	171324.44	152405.44	36261.69	66973.49	71815.36	43565.03	0.13	0.79	annotated
32623335	2870	3-Phenylpropyl acetate	C11H14O2	None	None	47395.59	47515.52	32044.53	30624.18	42388.34	145996.33	83916.78	57102.7	37235.58	53877.98	27912.95	22836.29	171324.44	152405.44	36261.69	66973.49	71815.36	43565.03	0.13	0.79	annotated
32623336	2870	Phenylmethyl butanoate	C11H14O2	None	None	47395.59	47515.52	32044.53	30624.18	42388.34	145996.33	83916.78	57102.7	37235.58	53877.98	27912.95	22836.29	171324.44	152405.44	36261.69	66973.49	71815.36	43565.03	0.13	0.79	annotated
32623337	2870	4-(4-Methoxyphenyl)-2-butanone	C11H14O2	None	None	47395.59	47515.52	32044.53	30624.18	42388.34	145996.33	83916.78	57102.7	37235.58	53877.98	27912.95	22836.29	171324.44	152405.44	36261.69	66973.49	71815.36	43565.03	0.13	0.79	annotated
32623338	2870	p-Tolyl isobutyrate	C11H14O2	None	None	47395.59	47515.52	32044.53	30624.18	42388.34	145996.33	83916.78	57102.7	37235.58	53877.98	27912.95	22836.29	171324.44	152405.44	36261.69	66973.49	71815.36	43565.03	0.13	0.79	annotated
32623339	2870	2-Methylphenyl 2-methylpropanoate	C11H14O2	None	None	47395.59	47515.52	32044.53	30624.18	42388.34	145996.33	83916.78	57102.7	37235.58	53877.98	27912.95	22836.29	171324.44	152405.44	36261.69	66973.49	71815.36	43565.03	0.13	0.79	annotated
32623340	2870	Methylisoeugenol	C11H14O2	Metabolism; Biosynthesis of other secondary metabolites	Phenylpropanoid biosynthesis	47395.59	47515.52	32044.53	30624.18	42388.34	145996.33	83916.78	57102.7	37235.58	53877.98	27912.95	22836.29	171324.44	152405.44	36261.69	66973.49	71815.36	43565.03	0.13	0.79	annotated
32623341	2870	4-t-Butylbenzoic acid	C11H14O2	None	None	47395.59	47515.52	32044.53	30624.18	42388.34	145996.33	83916.78	57102.7	37235.58	53877.98	27912.95	22836.29	171324.44	152405.44	36261.69	66973.49	71815.36	43565.03	0.13	0.79	annotated
32623342	2870	1,1-Dimethylethyl benzoate	C11H14O2	None	None	47395.59	47515.52	32044.53	30624.18	42388.34	145996.33	83916.78	57102.7	37235.58	53877.98	27912.95	22836.29	171324.44	152405.44	36261.69	66973.49	71815.36	43565.03	0.13	0.79	annotated
32623343	2870	3,5-Dimethoxyallylbenzene	C11H14O2	None	None	47395.59	47515.52	32044.53	30624.18	42388.34	145996.33	83916.78	57102.7	37235.58	53877.98	27912.95	22836.29	171324.44	152405.44	36261.69	66973.49	71815.36	43565.03	0.13	0.79	annotated
32623344	2870	1-Phenylpropyl acetate	C11H14O2	None	None	47395.59	47515.52	32044.53	30624.18	42388.34	145996.33	83916.78	57102.7	37235.58	53877.98	27912.95	22836.29	171324.44	152405.44	36261.69	66973.49	71815.36	43565.03	0.13	0.79	annotated
32623345	2870	2-Phenylpropyl acetate	C11H14O2	None	None	47395.59	47515.52	32044.53	30624.18	42388.34	145996.33	83916.78	57102.7	37235.58	53877.98	27912.95	22836.29	171324.44	152405.44	36261.69	66973.49	71815.36	43565.03	0.13	0.79	annotated
32619058	1684	Tridecanoylglycine	C15H29NO3	None	None	0	0	0	105330.16	117953.37	161488.66	85616.69	159697.77	119655.27	91741.74	153921.42	101976.37	150344.91	136689.75	0	131416.38	93157.05	214056.98	0.12	0.06	annotated
32626023	4299	R-3-(Methylthio)-1-hexanol	C7H16OS	None	None	73916.2	76008.38	75260.22	71544.5	58192.27	74573.38	72526.8	96293.66	83951.23	79123.48	58074.2	74242.85	64226.34	80180.7	69065.58	82162.09	63939.96	55473.96	0.12	0.26	annotated
32626197	4392	3-Methyl-3H-imidazo[4,5-f]quinoxalin-2-amine	C10H9N5	None	None	37635.11	81777.37	66059.42	64116.16	33133.94	38827.06	71846.3	41933.22	39976.58	33530.51	60593.14	57927.71	32487.74	55844.29	34744.28	37382.27	46026.1	55217.73	0.12	0.01	annotated
32626930	4833	N-Hydroxy-IQ	C11H10N4O	Human Diseases; Cancers	Chemical carcinogenesis	29093.48	25497.99	27025.58	23521.11	30839.48	25699.99	19560.86	23262.58	24832.48	25700.35	23487.44	23242.98	22493.13	29508.54	28795.32	20821.03	26101.42	22596.85	0.12	-0.1	annotated
32614862	937	Talbutal	C13H20N2O3	None	None	98863.77	99488.36	117406.34	108903.02	95288.84	103707.3	94035.59	100716.16	116171.66	90548.48	88653.02	89119.36	96898.16	119815.72	86827.12	78832.02	81002.06	108217.61	0.11	0.21	annotated
32617131	1288	Bicine	C6H13NO4	None	None	149502.41	91610.28	113229.63	0	65139.48	303805.72	686694.75	0	410367.81	239115.48	322427.78	0	172165.58	142633.86	131519.44	162667.66	76461.77	107807.05	0.11	0.93	annotated
32617132	1288	1-Deoxynojirimycin	C6H13NO4	None	None	149502.41	91610.28	113229.63	0	65139.48	303805.72	686694.75	0	410367.81	239115.48	322427.78	0	172165.58	142633.86	131519.44	162667.66	76461.77	107807.05	0.11	0.93	annotated
32617134	1288	2-Amino-4-ethoxy-3-hydroxybutanoic acid	C6H13NO4	None	None	149502.41	91610.28	113229.63	0	65139.48	303805.72	686694.75	0	410367.81	239115.48	322427.78	0	172165.58	142633.86	131519.44	162667.66	76461.77	107807.05	0.11	0.93	annotated
32617135	1288	2-Deoxy-scyllo-inosamine	C6H13NO4	Metabolism; Biosynthesis of other secondary metabolites	Butirosin and neomycin biosynthesis	149502.41	91610.28	113229.63	0	65139.48	303805.72	686694.75	0	410367.81	239115.48	322427.78	0	172165.58	142633.86	131519.44	162667.66	76461.77	107807.05	0.11	0.93	annotated
32617136	1288	N,N-Dihydroxy-L-isoleucine	C6H13NO4	Metabolism; Metabolism of other amino acids	Cyanoamino acid metabolism	149502.41	91610.28	113229.63	0	65139.48	303805.72	686694.75	0	410367.81	239115.48	322427.78	0	172165.58	142633.86	131519.44	162667.66	76461.77	107807.05	0.11	0.93	annotated
32617137	1288	Deoxymannojirimycin	C6H13NO4	None	None	149502.41	91610.28	113229.63	0	65139.48	303805.72	686694.75	0	410367.81	239115.48	322427.78	0	172165.58	142633.86	131519.44	162667.66	76461.77	107807.05	0.11	0.93	annotated
32617138	1288	DMDP	C6H13NO4	None	None	149502.41	91610.28	113229.63	0	65139.48	303805.72	686694.75	0	410367.81	239115.48	322427.78	0	172165.58	142633.86	131519.44	162667.66	76461.77	107807.05	0.11	0.93	annotated
32617139	1288	Deoxynojirimycin	C6H13NO4	None	None	149502.41	91610.28	113229.63	0	65139.48	303805.72	686694.75	0	410367.81	239115.48	322427.78	0	172165.58	142633.86	131519.44	162667.66	76461.77	107807.05	0.11	0.93	annotated
32617140	1288	D-Fucosamine	C6H13NO4	None	None	149502.41	91610.28	113229.63	0	65139.48	303805.72	686694.75	0	410367.81	239115.48	322427.78	0	172165.58	142633.86	131519.44	162667.66	76461.77	107807.05	0.11	0.93	annotated
32617141	1288	D-Quinovosamine	C6H13NO4	None	None	149502.41	91610.28	113229.63	0	65139.48	303805.72	686694.75	0	410367.81	239115.48	322427.78	0	172165.58	142633.86	131519.44	162667.66	76461.77	107807.05	0.11	0.93	annotated
32620238	1840	2-Methoxyestrone 3-sulfate	C19H24O6S	Metabolism; Lipid metabolism	Steroid hormone biosynthesis	49275.92	67633.16	82555.06	0	63204.07	69192.95	61397.99	46207.72	54736.23	70171.02	56311.6	0	75107.34	98063.11	68880.73	0	68259.45	0	0.11	-0.23	annotated
32620522	1915	3-Amino-1-hydroxy-5,7-dimethyl-adamantane	C12H21NO	None	None	57999.01	77380.1	60084.64	34456.41	106449.29	52274.41	97391.35	46350.3	61277.99	67580.08	62059.05	36177.2	76919.41	62130.95	55903.24	56174.72	105396.7	39567.74	0.11	0.29	annotated
32620524	1915	1-Amino-3-hydroxymethyl-5-methyl-adamantane	C12H21NO	None	None	57999.01	77380.1	60084.64	34456.41	106449.29	52274.41	97391.35	46350.3	61277.99	67580.08	62059.05	36177.2	76919.41	62130.95	55903.24	56174.72	105396.7	39567.74	0.11	0.29	annotated
32620562	1915	5-Ethyl-2-hexyl-4-methyloxazole	C12H21NO	None	None	57999.01	77380.1	60084.64	34456.41	106449.29	52274.41	97391.35	46350.3	61277.99	67580.08	62059.05	36177.2	76919.41	62130.95	55903.24	56174.72	105396.7	39567.74	0.11	0.29	annotated
32620563	1915	2,5-Dibutyl-4-methyloxazole	C12H21NO	None	None	57999.01	77380.1	60084.64	34456.41	106449.29	52274.41	97391.35	46350.3	61277.99	67580.08	62059.05	36177.2	76919.41	62130.95	55903.24	56174.72	105396.7	39567.74	0.11	0.29	annotated
32620564	1915	4-Ethyl-2-hexyl-5-methyloxazole	C12H21NO	None	None	57999.01	77380.1	60084.64	34456.41	106449.29	52274.41	97391.35	46350.3	61277.99	67580.08	62059.05	36177.2	76919.41	62130.95	55903.24	56174.72	105396.7	39567.74	0.11	0.29	annotated
32620565	1915	4-Methyl-2-pentyl-5-propyloxazole	C12H21NO	None	None	57999.01	77380.1	60084.64	34456.41	106449.29	52274.41	97391.35	46350.3	61277.99	67580.08	62059.05	36177.2	76919.41	62130.95	55903.24	56174.72	105396.7	39567.74	0.11	0.29	annotated
32620566	1915	4,5-Dimethyl-2-heptyloxazole	C12H21NO	None	None	57999.01	77380.1	60084.64	34456.41	106449.29	52274.41	97391.35	46350.3	61277.99	67580.08	62059.05	36177.2	76919.41	62130.95	55903.24	56174.72	105396.7	39567.74	0.11	0.29	annotated
32621061	2052	Dianthramine	C14H11NO6	None	None	37359.05	33643.72	68526.37	0	38300.09	50231.74	0	0	17723.53	0	47422.76	0	47605.63	51413.82	44013.91	0	39471.2	42779.04	0.11	-1.42	annotated
32627012	4897	(Z)-3-Ureidoacrylate peracid	C4H6N2O4	Metabolism; Nucleotide metabolism	Pyrimidine metabolism	13530.1	26858.91	19895.42	20662.36	19858.08	7950.06	16505.48	15094.11	18859.4	20536.11	12861.62	24188.61	14336.12	11173.12	16152.77	8883.84	17662.32	23397.78	0.11	-0.15	annotated
32627013	4897	5-N-Methyloxaluric acid	C4H6N2O4	None	None	13530.1	26858.91	19895.42	20662.36	19858.08	7950.06	16505.48	15094.11	18859.4	20536.11	12861.62	24188.61	14336.12	11173.12	16152.77	8883.84	17662.32	23397.78	0.11	-0.15	annotated
32627014	4897	3-Oxo-3-ureidopropanoate	C4H6N2O4	Metabolism; Nucleotide metabolism	Pyrimidine metabolism	13530.1	26858.91	19895.42	20662.36	19858.08	7950.06	16505.48	15094.11	18859.4	20536.11	12861.62	24188.61	14336.12	11173.12	16152.77	8883.84	17662.32	23397.78	0.11	-0.15	annotated
32614760	932	Karahana lactone	C10H14O2	None	None	225453.17	240669.5	207510.22	254453.8	176647.58	300257.06	238700.8	248423.73	217581.58	217080.44	209073.58	166423.78	283990.72	310358.41	184229.11	147486	229295.44	264705.84	0.1	0.26	annotated
32614761	932	2-(4-methoxyphenyl)propan-2-ol	C10H14O2	None	None	225453.17	240669.5	207510.22	254453.8	176647.58	300257.06	238700.8	248423.73	217581.58	217080.44	209073.58	166423.78	283990.72	310358.41	184229.11	147486	229295.44	264705.84	0.1	0.26	annotated
32614762	932	5-Hydroxy-p-mentha-6,8-dien-2-one	C10H14O2	None	None	225453.17	240669.5	207510.22	254453.8	176647.58	300257.06	238700.8	248423.73	217581.58	217080.44	209073.58	166423.78	283990.72	310358.41	184229.11	147486	229295.44	264705.84	0.1	0.26	annotated
32614763	932	2-Hydroxy-p-mentha-1,8-dien-6-one	C10H14O2	None	None	225453.17	240669.5	207510.22	254453.8	176647.58	300257.06	238700.8	248423.73	217581.58	217080.44	209073.58	166423.78	283990.72	310358.41	184229.11	147486	229295.44	264705.84	0.1	0.26	annotated
32614764	932	Rotundifolone	C10H14O2	None	None	225453.17	240669.5	207510.22	254453.8	176647.58	300257.06	238700.8	248423.73	217581.58	217080.44	209073.58	166423.78	283990.72	310358.41	184229.11	147486	229295.44	264705.84	0.1	0.26	annotated
32614765	932	Pentyl 2-furyl ketone	C10H14O2	None	None	225453.17	240669.5	207510.22	254453.8	176647.58	300257.06	238700.8	248423.73	217581.58	217080.44	209073.58	166423.78	283990.72	310358.41	184229.11	147486	229295.44	264705.84	0.1	0.26	annotated
32614766	932	1,1-Dimethoxy-2-phenylethane	C10H14O2	None	None	225453.17	240669.5	207510.22	254453.8	176647.58	300257.06	238700.8	248423.73	217581.58	217080.44	209073.58	166423.78	283990.72	310358.41	184229.11	147486	229295.44	264705.84	0.1	0.26	annotated
32614767	932	Bornane-2,6-dione	C10H14O2	None	None	225453.17	240669.5	207510.22	254453.8	176647.58	300257.06	238700.8	248423.73	217581.58	217080.44	209073.58	166423.78	283990.72	310358.41	184229.11	147486	229295.44	264705.84	0.1	0.26	annotated
32614768	932	Oxocamphor	C10H14O2	None	None	225453.17	240669.5	207510.22	254453.8	176647.58	300257.06	238700.8	248423.73	217581.58	217080.44	209073.58	166423.78	283990.72	310358.41	184229.11	147486	229295.44	264705.84	0.1	0.26	annotated
32614769	932	4-n-Butylresorcinol	C10H14O2	None	None	225453.17	240669.5	207510.22	254453.8	176647.58	300257.06	238700.8	248423.73	217581.58	217080.44	209073.58	166423.78	283990.72	310358.41	184229.11	147486	229295.44	264705.84	0.1	0.26	annotated
32614770	932	Myrtenic acid	C10H14O2	Metabolism; Metabolism of terpenoids and polyketides	Limonene and pinene degradation	225453.17	240669.5	207510.22	254453.8	176647.58	300257.06	238700.8	248423.73	217581.58	217080.44	209073.58	166423.78	283990.72	310358.41	184229.11	147486	229295.44	264705.84	0.1	0.26	annotated
32614771	932	Piquerol A	C10H14O2	None	None	225453.17	240669.5	207510.22	254453.8	176647.58	300257.06	238700.8	248423.73	217581.58	217080.44	209073.58	166423.78	283990.72	310358.41	184229.11	147486	229295.44	264705.84	0.1	0.26	annotated
32614772	932	Rotundifolone	C10H14O2	None	None	225453.17	240669.5	207510.22	254453.8	176647.58	300257.06	238700.8	248423.73	217581.58	217080.44	209073.58	166423.78	283990.72	310358.41	184229.11	147486	229295.44	264705.84	0.1	0.26	annotated
32614773	932	dolichodial	C10H14O2	None	None	225453.17	240669.5	207510.22	254453.8	176647.58	300257.06	238700.8	248423.73	217581.58	217080.44	209073.58	166423.78	283990.72	310358.41	184229.11	147486	229295.44	264705.84	0.1	0.26	annotated
32614774	932	Nepetalactone cis-trans-form	C10H14O2	None	None	225453.17	240669.5	207510.22	254453.8	176647.58	300257.06	238700.8	248423.73	217581.58	217080.44	209073.58	166423.78	283990.72	310358.41	184229.11	147486	229295.44	264705.84	0.1	0.26	annotated
32614776	932	Carvone oxide	C10H14O2	None	None	225453.17	240669.5	207510.22	254453.8	176647.58	300257.06	238700.8	248423.73	217581.58	217080.44	209073.58	166423.78	283990.72	310358.41	184229.11	147486	229295.44	264705.84	0.1	0.26	annotated
32614777	932	bornane-2,3-dione	C10H14O2	None	None	225453.17	240669.5	207510.22	254453.8	176647.58	300257.06	238700.8	248423.73	217581.58	217080.44	209073.58	166423.78	283990.72	310358.41	184229.11	147486	229295.44	264705.84	0.1	0.26	annotated
32614778	932	4-Butoxyphenol	C10H14O2	None	None	225453.17	240669.5	207510.22	254453.8	176647.58	300257.06	238700.8	248423.73	217581.58	217080.44	209073.58	166423.78	283990.72	310358.41	184229.11	147486	229295.44	264705.84	0.1	0.26	annotated
32614779	932	(+)-Bornane-2,5-dione	C10H14O2	None	None	225453.17	240669.5	207510.22	254453.8	176647.58	300257.06	238700.8	248423.73	217581.58	217080.44	209073.58	166423.78	283990.72	310358.41	184229.11	147486	229295.44	264705.84	0.1	0.26	annotated
32614780	932	4-(4-Hydroxyphenyl)-2-butanol	C10H14O2	None	None	225453.17	240669.5	207510.22	254453.8	176647.58	300257.06	238700.8	248423.73	217581.58	217080.44	209073.58	166423.78	283990.72	310358.41	184229.11	147486	229295.44	264705.84	0.1	0.26	annotated
32614781	932	(6E)-8-Oxogeranial	C10H14O2	Metabolism; Metabolism of terpenoids and polyketides	Monoterpenoid biosynthesis	225453.17	240669.5	207510.22	254453.8	176647.58	300257.06	238700.8	248423.73	217581.58	217080.44	209073.58	166423.78	283990.72	310358.41	184229.11	147486	229295.44	264705.84	0.1	0.26	annotated
32614782	932	(+/-)-Asarinol A	C10H14O2	None	None	225453.17	240669.5	207510.22	254453.8	176647.58	300257.06	238700.8	248423.73	217581.58	217080.44	209073.58	166423.78	283990.72	310358.41	184229.11	147486	229295.44	264705.84	0.1	0.26	annotated
32614783	932	(3E,8E)-suspensolide	C10H14O2	None	None	225453.17	240669.5	207510.22	254453.8	176647.58	300257.06	238700.8	248423.73	217581.58	217080.44	209073.58	166423.78	283990.72	310358.41	184229.11	147486	229295.44	264705.84	0.1	0.26	annotated
32614784	932	2E,6Z,8E-decatrienoic acid	C10H14O2	None	None	225453.17	240669.5	207510.22	254453.8	176647.58	300257.06	238700.8	248423.73	217581.58	217080.44	209073.58	166423.78	283990.72	310358.41	184229.11	147486	229295.44	264705.84	0.1	0.26	annotated
32614785	932	2E,6E,8E-decatrienoic acid	C10H14O2	None	None	225453.17	240669.5	207510.22	254453.8	176647.58	300257.06	238700.8	248423.73	217581.58	217080.44	209073.58	166423.78	283990.72	310358.41	184229.11	147486	229295.44	264705.84	0.1	0.26	annotated
32614786	932	(1R)-bornane-2,3-dione	C10H14O2	None	None	225453.17	240669.5	207510.22	254453.8	176647.58	300257.06	238700.8	248423.73	217581.58	217080.44	209073.58	166423.78	283990.72	310358.41	184229.11	147486	229295.44	264705.84	0.1	0.26	annotated
32614787	932	(1S)-bornane-2,5-dione	C10H14O2	None	None	225453.17	240669.5	207510.22	254453.8	176647.58	300257.06	238700.8	248423.73	217581.58	217080.44	209073.58	166423.78	283990.72	310358.41	184229.11	147486	229295.44	264705.84	0.1	0.26	annotated
32614788	932	(1S)-bornane-2,3-dione	C10H14O2	None	None	225453.17	240669.5	207510.22	254453.8	176647.58	300257.06	238700.8	248423.73	217581.58	217080.44	209073.58	166423.78	283990.72	310358.41	184229.11	147486	229295.44	264705.84	0.1	0.26	annotated
32614789	932	(1R)-bornane-2,5-dione	C10H14O2	None	None	225453.17	240669.5	207510.22	254453.8	176647.58	300257.06	238700.8	248423.73	217581.58	217080.44	209073.58	166423.78	283990.72	310358.41	184229.11	147486	229295.44	264705.84	0.1	0.26	annotated
32619501	1720	Gibberellin A120	C19H22O4	None	None	121571.6	144032.69	135751.13	105497.74	152612.52	113398.7	144728.31	139325.89	149884.42	132817.28	159525.61	132725.92	135092.67	155313.28	130033.45	108387.77	188352.55	112879.55	0.1	0.03	annotated
32619503	1720	7-[(6-Hydroxy-3,7-dimethyl-2,7-octadienyl)oxy]-2H-1-benzopyran-2-one	C19H22O4	None	None	121571.6	144032.69	135751.13	105497.74	152612.52	113398.7	144728.31	139325.89	149884.42	132817.28	159525.61	132725.92	135092.67	155313.28	130033.45	108387.77	188352.55	112879.55	0.1	0.03	annotated
32619504	1720	Menadiol dibutyrate	C19H22O4	None	None	121571.6	144032.69	135751.13	105497.74	152612.52	113398.7	144728.31	139325.89	149884.42	132817.28	159525.61	132725.92	135092.67	155313.28	130033.45	108387.77	188352.55	112879.55	0.1	0.03	annotated
32619505	1720	2,3-Dehydro-gibberellin A9	C19H22O4	Metabolism; Metabolism of terpenoids and polyketides	Diterpenoid biosynthesis	121571.6	144032.69	135751.13	105497.74	152612.52	113398.7	144728.31	139325.89	149884.42	132817.28	159525.61	132725.92	135092.67	155313.28	130033.45	108387.77	188352.55	112879.55	0.1	0.03	annotated
32619506	1720	Heliettin	C19H22O4	None	None	121571.6	144032.69	135751.13	105497.74	152612.52	113398.7	144728.31	139325.89	149884.42	132817.28	159525.61	132725.92	135092.67	155313.28	130033.45	108387.77	188352.55	112879.55	0.1	0.03	annotated
32619507	1720	Grandiflorone	C19H22O4	None	None	121571.6	144032.69	135751.13	105497.74	152612.52	113398.7	144728.31	139325.89	149884.42	132817.28	159525.61	132725.92	135092.67	155313.28	130033.45	108387.77	188352.55	112879.55	0.1	0.03	annotated
32627195	5175	2-(4'-Chlorophenyl)-3,3-dichloropropenoate	C9H5Cl3O2	Metabolism; Xenobiotics biodegradation and metabolism	DDT degradation	10461.85	9494.43	7913.41	7205.42	8173.59	6142.03	5253.27	5304.04	7023.52	6947.48	7454.07	4602.23	8040.09	7903.3	6229.26	7975.4	8672.62	8279.9	0.1	-0.09	annotated
32613988	788	Oxidized Photinus luciferin	C10H6N2O2S2	None	None	43066.02	52937.53	42120.85	39108.87	52444.05	41514.2	49829.84	49499.28	44270.64	43861.44	58421.57	42440.91	50652.51	46370.56	46037.27	50647.42	46270.91	35357.69	0.09	0	annotated
32617395	1333	2-(3-Phenylpropyl)pyridine	C14H15N	None	None	28801.63	33056.81	28032.23	29667.95	24926.52	25462.78	22496.06	25018.83	32474.82	27241.58	27067.2	26594.96	24818.61	22971.43	27607.07	24338.37	24133.64	25643.4	0.09	-0.03	annotated
32621391	2173	Indole-3-carbinol	C9H9NO	None	None	36067.27	36207.02	37591.07	33165.08	30238.56	30504.18	27939.18	31555.55	30592.71	32916.64	32290.58	30337.83	35355.95	35100.8	30738.84	34152.95	32158.71	38402.94	0.09	-0.09	annotated
32621392	2173	3-(2-Furanylmethyl)-1H-pyrrole	C9H9NO	None	None	36067.27	36207.02	37591.07	33165.08	30238.56	30504.18	27939.18	31555.55	30592.71	32916.64	32290.58	30337.83	35355.95	35100.8	30738.84	34152.95	32158.71	38402.94	0.09	-0.09	annotated
32621393	2173	4-(2-Furanylmethylene)-3,4-dihydro-2H-pyrrole	C9H9NO	None	None	36067.27	36207.02	37591.07	33165.08	30238.56	30504.18	27939.18	31555.55	30592.71	32916.64	32290.58	30337.83	35355.95	35100.8	30738.84	34152.95	32158.71	38402.94	0.09	-0.09	annotated
32621394	2173	1-(2-Furanylmethyl)-1H-pyrrole	C9H9NO	None	None	36067.27	36207.02	37591.07	33165.08	30238.56	30504.18	27939.18	31555.55	30592.71	32916.64	32290.58	30337.83	35355.95	35100.8	30738.84	34152.95	32158.71	38402.94	0.09	-0.09	annotated
32621395	2173	2-Indanone oxime	C9H9NO	None	None	36067.27	36207.02	37591.07	33165.08	30238.56	30504.18	27939.18	31555.55	30592.71	32916.64	32290.58	30337.83	35355.95	35100.8	30738.84	34152.95	32158.71	38402.94	0.09	-0.09	annotated
32621396	2173	3-Methyloxindole	C9H9NO	None	None	36067.27	36207.02	37591.07	33165.08	30238.56	30504.18	27939.18	31555.55	30592.71	32916.64	32290.58	30337.83	35355.95	35100.8	30738.84	34152.95	32158.71	38402.94	0.09	-0.09	annotated
32622246	2456	Peracetic acid	C2H4O3	None	None	37252404	37233388	36969840	35014632	33710112	35166224	34447016	31240436	35196764	34427716	36491912	32852040	34228456	35153792	36570388	31300794	32861178	36605520	0.09	-0.04	annotated+fragment
32626659	4646	3-Nitroacrylate	C3H3NO4	None	None	35869.62	43319.58	23737.51	25862.57	24102.45	48058.46	21090.11	18631.9	26558.6	38352.54	22598.2	26274.55	19903.72	26239.39	27153.87	19065.26	30081.95	21343.92	0.09	-0.38	annotated
32614698	931	alpha-Teresantalic acid	C10H14O2	None	None	225453.17	240669.5	207510.22	254453.8	176647.58	300257.06	238700.8	248423.73	217581.58	217080.44	209073.58	166423.78	257724.94	310358.41	184229.11	147486	229295.44	264705.84	0.08	0.26	annotated
32614700	931	6-Pentyl-2H-pyran-2-one	C10H14O2	None	None	225453.17	240669.5	207510.22	254453.8	176647.58	300257.06	238700.8	248423.73	217581.58	217080.44	209073.58	166423.78	257724.94	310358.41	184229.11	147486	229295.44	264705.84	0.08	0.26	annotated
32614701	931	2,4,7-Decatrienoic acid	C10H14O2	None	None	225453.17	240669.5	207510.22	254453.8	176647.58	300257.06	238700.8	248423.73	217581.58	217080.44	209073.58	166423.78	257724.94	310358.41	184229.11	147486	229295.44	264705.84	0.08	0.26	annotated
32614702	931	Perilla ketone	C10H14O2	None	None	225453.17	240669.5	207510.22	254453.8	176647.58	300257.06	238700.8	248423.73	217581.58	217080.44	209073.58	166423.78	257724.94	310358.41	184229.11	147486	229295.44	264705.84	0.08	0.26	annotated
32614703	931	Epinepetalactone	C10H14O2	None	None	225453.17	240669.5	207510.22	254453.8	176647.58	300257.06	238700.8	248423.73	217581.58	217080.44	209073.58	166423.78	257724.94	310358.41	184229.11	147486	229295.44	264705.84	0.08	0.26	annotated
32614704	931	4-Ethyl-1,2-dimethoxybenzene	C10H14O2	None	None	225453.17	240669.5	207510.22	254453.8	176647.58	300257.06	238700.8	248423.73	217581.58	217080.44	209073.58	166423.78	257724.94	310358.41	184229.11	147486	229295.44	264705.84	0.08	0.26	annotated
32614705	931	(1xi,4xi,6xi)-Carvone oxide	C10H14O2	None	None	225453.17	240669.5	207510.22	254453.8	176647.58	300257.06	238700.8	248423.73	217581.58	217080.44	209073.58	166423.78	257724.94	310358.41	184229.11	147486	229295.44	264705.84	0.08	0.26	annotated
32614706	931	Wine lactone	C10H14O2	None	None	225453.17	240669.5	207510.22	254453.8	176647.58	300257.06	238700.8	248423.73	217581.58	217080.44	209073.58	166423.78	257724.94	310358.41	184229.11	147486	229295.44	264705.84	0.08	0.26	annotated
32614707	931	2-tert-Butyl-1,4-benzenediol	C10H14O2	None	None	225453.17	240669.5	207510.22	254453.8	176647.58	300257.06	238700.8	248423.73	217581.58	217080.44	209073.58	166423.78	257724.94	310358.41	184229.11	147486	229295.44	264705.84	0.08	0.26	annotated
32614708	931	2-Methoxy-4-propylphenol	C10H14O2	None	None	225453.17	240669.5	207510.22	254453.8	176647.58	300257.06	238700.8	248423.73	217581.58	217080.44	209073.58	166423.78	257724.94	310358.41	184229.11	147486	229295.44	264705.84	0.08	0.26	annotated
32614709	931	1,4-Epidioxy-p-mentha-2,8-diene	C10H14O2	None	None	225453.17	240669.5	207510.22	254453.8	176647.58	300257.06	238700.8	248423.73	217581.58	217080.44	209073.58	166423.78	257724.94	310358.41	184229.11	147486	229295.44	264705.84	0.08	0.26	annotated
32614710	931	1,2:3,4-Diepoxy-p-menth-8-ene	C10H14O2	None	None	225453.17	240669.5	207510.22	254453.8	176647.58	300257.06	238700.8	248423.73	217581.58	217080.44	209073.58	166423.78	257724.94	310358.41	184229.11	147486	229295.44	264705.84	0.08	0.26	annotated
32614711	931	Isomintlactone	C10H14O2	None	None	225453.17	240669.5	207510.22	254453.8	176647.58	300257.06	238700.8	248423.73	217581.58	217080.44	209073.58	166423.78	257724.94	310358.41	184229.11	147486	229295.44	264705.84	0.08	0.26	annotated
32614712	931	Marmelolactone A	C10H14O2	None	None	225453.17	240669.5	207510.22	254453.8	176647.58	300257.06	238700.8	248423.73	217581.58	217080.44	209073.58	166423.78	257724.94	310358.41	184229.11	147486	229295.44	264705.84	0.08	0.26	annotated
32614713	931	3-Hydroxy-p-mentha-1,8-dien-7-al	C10H14O2	None	None	225453.17	240669.5	207510.22	254453.8	176647.58	300257.06	238700.8	248423.73	217581.58	217080.44	209073.58	166423.78	257724.94	310358.41	184229.11	147486	229295.44	264705.84	0.08	0.26	annotated
32614729	931	Nepetalactone trans-cis-form	C10H14O2	None	None	225453.17	240669.5	207510.22	254453.8	176647.58	300257.06	238700.8	248423.73	217581.58	217080.44	209073.58	166423.78	257724.94	310358.41	184229.11	147486	229295.44	264705.84	0.08	0.26	annotated
32614791	933	Perillic acid	C10H14O2	Metabolism; Metabolism of terpenoids and polyketides	Limonene and pinene degradation	225453.17	240669.5	207510.22	254453.8	176647.58	300257.06	238700.8	248423.73	217581.58	217080.44	209073.58	166423.78	257724.94	310358.41	184229.11	147486	229295.44	264705.84	0.08	0.26	annotated
32618488	1577	Spermine	C10H26N4	Metabolism; Amino acid metabolism Metabolism; Metabolism of other amino acids Metabolism; Metabolism of other amino acids Organismal Systems; Digestive system	Arginine and proline metabolism Glutathione metabolism beta-Alanine metabolism Bile secretion	235765.17	225638.91	239282	232412.48	160256.88	198250.95	201734.11	118732.88	223805.59	215366.88	260564.66	192556.56	196560.41	213776.38	220063.22	184917.11	216227.8	282430.44	0.08	-0.34	annotated
32618489	1577	Thermospermine	C10H26N4	None	None	235765.17	225638.91	239282	232412.48	160256.88	198250.95	201734.11	118732.88	223805.59	215366.88	260564.66	192556.56	196560.41	213776.38	220063.22	184917.11	216227.8	282430.44	0.08	-0.34	annotated
32622243	2452	Glycolic acid	C2H4O3	Metabolism; Xenobiotics biodegradation and metabolism Metabolism; Carbohydrate metabolism Metabolism; Xenobiotics biodegradation and metabolism	Chloroalkane and chloroalkene degradation Glyoxylate and dicarboxylate metabolism Chlorocyclohexane and chlorobenzene degradation	37252404	37233388	36969840	35014632	33961200	35166224	34447016	33265666	35196764	34427716	36491912	34062716	34228456	35166364	36570388	31826838	32861178	36605520	0.08	-0.03	annotated+fragment
32613955	759	S-Seven	C14H13Cl2O2PS	None	None	135403.7	150519.73	123787.33	117534.37	144649.53	125727	138262.66	128262.34	119574.87	114131.47	150884.09	162910.09	126066.73	134805.59	165920.52	137440.8	141572.61	125306	0.07	-0.13	annotated
32624882	3386	N-Methyl-N,4-dinitrosoaniline	C7H7N3O2	None	None	217317.27	165369.95	149972.94	156893.59	124611.73	173061.44	147248.41	109699.33	166137.81	155214.72	153119.58	143578.41	133393.89	148545.7	130332.22	131468.17	148155.66	167384.42	0.06	-0.12	annotated
32625972	4211	Kinetin	C10H9N5O	None	None	51774.5	51015.32	46897.17	54709.05	73756.11	38175.68	60339.25	54631.45	48898.84	53265.65	56661.2	55480.16	58280.36	64067.44	65764.77	50399.03	45769.45	66646.16	0.06	-0.02	annotated
32622308	2527	Chloroform	CHCl3	None	None	19203382	18525634	17124606	17888300	16149557	17556562	17622700	15870394	16809110	16442243	17682786	15663873	17677326	17903650	16817656	19254472	16163290	16516206	0.05	0.02	annotated
32622594	2649	Tetrahydropteridine	C6H8N4	None	None	169658.75	132790.41	139453.94	141840.72	117458.56	126668.44	113301.65	107907.27	123384.03	94141.91	127411.29	109931.21	116477.05	121163.52	114373.26	102529.85	121054.43	155049.58	0.05	0.06	annotated
32622664	2675	1,2-Benzisothiazol-3(2H)-one	C7H5NOS	None	None	65027.01	68731.15	58311.98	55890.64	60915.43	57713.38	44722.67	50435.32	68002.44	53651.72	59377.55	49400.46	43138.42	51711.55	54761.55	46179.64	57964.27	48503.66	0.05	-0.01	annotated
32622665	2675	4-Thiocyanatophenol	C7H5NOS	None	None	65027.01	68731.15	58311.98	55890.64	60915.43	57713.38	44722.67	50435.32	68002.44	53651.72	59377.55	49400.46	43138.42	51711.55	54761.55	46179.64	57964.27	48503.66	0.05	-0.01	annotated
32622583	2628	Hirsutin	C10H19NOS2	None	None	49790.13	42979.18	43966.68	40666.96	34504.29	39875.58	35523.11	36889.85	37875.63	28587.47	34812.45	35832.13	33633.52	41411.1	33597.6	30378.19	46781.32	46636.14	0.04	0.16	annotated
32623753	2978	Imidazolone	C3H4N2O	Metabolism; Nucleotide metabolism	Purine metabolism	1607777.88	1472370.13	1431900.88	1569136.75	1421981.38	1232154.5	1223957.13	1297244.88	1401417.88	1188416.5	1468511.38	1374359.25	1240134.75	1476699.13	1526614.63	1295166	1344711.63	1679230.5	0.04	-0.04	annotated
32623754	2978	Imidazol-2-one	C3H4N2O	None	None	1607777.88	1472370.13	1431900.88	1569136.75	1421981.38	1232154.5	1223957.13	1297244.88	1401417.88	1188416.5	1468511.38	1374359.25	1240134.75	1476699.13	1526614.63	1295166	1344711.63	1679230.5	0.04	-0.04	annotated
32624400	3202	N-Formyl-4-amino-5-aminomethyl-2-methylpyrimidine	C7H10N4O	Environmental Information Processing; Membrane transport	ABC transporters	94617.77	83038.3	88143.81	112944.34	102602.53	74449.55	83110.63	96953.27	93583.77	104107.11	108314.7	100367.16	99172.27	109924.59	99218.69	94722.42	77585.86	101955.16	0.04	-0.2	annotated
32624713	3275	2-O-Methylcytosine	C5H7N3O	None	None	395611.5	392723.44	354268.72	444858.88	391953.19	324788.13	349267.34	386544.5	445226.28	382444.34	478027.25	422935.31	404101.06	555796.44	447844.28	430154.78	386575.19	502206.22	0.04	-0.12	annotated
32624714	3275	3-Methylcytosine	C5H7N3O	None	None	395611.5	392723.44	354268.72	444858.88	391953.19	324788.13	349267.34	386544.5	445226.28	382444.34	478027.25	422935.31	404101.06	555796.44	447844.28	430154.78	386575.19	502206.22	0.04	-0.12	annotated
32624715	3275	5-Methylcytosine	C5H7N3O	Metabolism; Nucleotide metabolism	Pyrimidine metabolism	395611.5	392723.44	354268.72	444858.88	391953.19	324788.13	349267.34	386544.5	445226.28	382444.34	478027.25	422935.31	404101.06	555796.44	447844.28	430154.78	386575.19	502206.22	0.04	-0.12	annotated
32624716	3278	Pyrazinamide	C5H5N3O	None	None	454750.16	388043.88	447609.34	481724.22	509491.91	349102.22	380533.53	415396.31	505589.31	420809.59	482915.19	501801.41	446944.31	534857.56	427976.09	381661.69	404626.59	524897.63	0.04	-0.12	annotated
32624746	3305	2-Nitrofuran	C4H3NO3	None	None	51882.28	64117.6	34044.98	43247.77	39555.64	44563.93	35670.06	33785.87	49692.84	35042.91	34983.15	46264.34	29787.31	39872	42474.09	30139.29	48087.71	44145.88	0.04	0.03	annotated
32625708	3912	6-Pentyl-1,4-dioxan-2-one	C9H16O3	None	None	101439.73	92292.86	97742.82	112768.89	99017.56	99070.39	176277.7	93929.88	94739.27	124982.97	83254.71	80276.5	134864.7	132292.39	111967.13	109011.47	100539.16	129577.15	0.04	0.3	annotated
32625709	3912	5-Pentyl-1,4-dioxan-2-one	C9H16O3	None	None	101439.73	92292.86	97742.82	112768.89	99017.56	99070.39	176277.7	93929.88	94739.27	124982.97	83254.71	80276.5	134864.7	132292.39	111967.13	109011.47	100539.16	129577.15	0.04	0.3	annotated
32625710	3912	4-hydroperoxynonenal	C9H16O3	None	None	101439.73	92292.86	97742.82	112768.89	99017.56	99070.39	176277.7	93929.88	94739.27	124982.97	83254.71	80276.5	134864.7	132292.39	111967.13	109011.47	100539.16	129577.15	0.04	0.3	annotated
32625711	3912	Butyl 3-hydroxy-2-methylidenebutanoate	C9H16O3	None	None	101439.73	92292.86	97742.82	112768.89	99017.56	99070.39	176277.7	93929.88	94739.27	124982.97	83254.71	80276.5	134864.7	132292.39	111967.13	109011.47	100539.16	129577.15	0.04	0.3	annotated
32625712	3912	2-Methylpropyl 3-hydroxy-2-methylidenebutanoate	C9H16O3	None	None	101439.73	92292.86	97742.82	112768.89	99017.56	99070.39	176277.7	93929.88	94739.27	124982.97	83254.71	80276.5	134864.7	132292.39	111967.13	109011.47	100539.16	129577.15	0.04	0.3	annotated
32625713	3912	Butyl levulinate	C9H16O3	None	None	101439.73	92292.86	97742.82	112768.89	99017.56	99070.39	176277.7	93929.88	94739.27	124982.97	83254.71	80276.5	134864.7	132292.39	111967.13	109011.47	100539.16	129577.15	0.04	0.3	annotated
32625714	3912	Tetrahydrofurfuryl butyrate	C9H16O3	None	None	101439.73	92292.86	97742.82	112768.89	99017.56	99070.39	176277.7	93929.88	94739.27	124982.97	83254.71	80276.5	134864.7	132292.39	111967.13	109011.47	100539.16	129577.15	0.04	0.3	annotated
32625715	3912	cis-3-Hexenyl lactate	C9H16O3	None	None	101439.73	92292.86	97742.82	112768.89	99017.56	99070.39	176277.7	93929.88	94739.27	124982.97	83254.71	80276.5	134864.7	132292.39	111967.13	109011.47	100539.16	129577.15	0.04	0.3	annotated
32625716	3912	3-Methylbutyl 3-oxobutanoate	C9H16O3	None	None	101439.73	92292.86	97742.82	112768.89	99017.56	99070.39	176277.7	93929.88	94739.27	124982.97	83254.71	80276.5	134864.7	132292.39	111967.13	109011.47	100539.16	129577.15	0.04	0.3	annotated
32625717	3912	9-oxo-nonanoic acid	C9H16O3	Metabolism; Lipid metabolism	alpha-Linolenic acid metabolism	101439.73	92292.86	97742.82	112768.89	99017.56	99070.39	176277.7	93929.88	94739.27	124982.97	83254.71	80276.5	134864.7	132292.39	111967.13	109011.47	100539.16	129577.15	0.04	0.3	annotated
32625718	3912	(4S,6S)-4-Hydroxy-1,7-dioxaspiro[5.5]undecane	C9H16O3	None	None	101439.73	92292.86	97742.82	112768.89	99017.56	99070.39	176277.7	93929.88	94739.27	124982.97	83254.71	80276.5	134864.7	132292.39	111967.13	109011.47	100539.16	129577.15	0.04	0.3	annotated
32625719	3912	(4R,6S)-4-Hydroxy-1,7-dioxaspiro[5.5]undecane	C9H16O3	None	None	101439.73	92292.86	97742.82	112768.89	99017.56	99070.39	176277.7	93929.88	94739.27	124982.97	83254.71	80276.5	134864.7	132292.39	111967.13	109011.47	100539.16	129577.15	0.04	0.3	annotated
32625720	3912	(3S,6S)-3-Hydroxy-1,7-dioxaspiro[5.5]undecane	C9H16O3	None	None	101439.73	92292.86	97742.82	112768.89	99017.56	99070.39	176277.7	93929.88	94739.27	124982.97	83254.71	80276.5	134864.7	132292.39	111967.13	109011.47	100539.16	129577.15	0.04	0.3	annotated
32625721	3912	(3R,6S)-3-Hydroxy-1,7-dioxaspiro[5.5]undecane	C9H16O3	None	None	101439.73	92292.86	97742.82	112768.89	99017.56	99070.39	176277.7	93929.88	94739.27	124982.97	83254.71	80276.5	134864.7	132292.39	111967.13	109011.47	100539.16	129577.15	0.04	0.3	annotated
32625722	3912	4-n-valeryl butyric acid	C9H16O3	None	None	101439.73	92292.86	97742.82	112768.89	99017.56	99070.39	176277.7	93929.88	94739.27	124982.97	83254.71	80276.5	134864.7	132292.39	111967.13	109011.47	100539.16	129577.15	0.04	0.3	annotated
32625723	3912	3-caproyl propionic acid	C9H16O3	None	None	101439.73	92292.86	97742.82	112768.89	99017.56	99070.39	176277.7	93929.88	94739.27	124982.97	83254.71	80276.5	134864.7	132292.39	111967.13	109011.47	100539.16	129577.15	0.04	0.3	annotated
32625724	3912	6-propionyl n-caproic acid	C9H16O3	None	None	101439.73	92292.86	97742.82	112768.89	99017.56	99070.39	176277.7	93929.88	94739.27	124982.97	83254.71	80276.5	134864.7	132292.39	111967.13	109011.47	100539.16	129577.15	0.04	0.3	annotated
32625725	3912	n-butyrl n-valeric acid	C9H16O3	None	None	101439.73	92292.86	97742.82	112768.89	99017.56	99070.39	176277.7	93929.88	94739.27	124982.97	83254.71	80276.5	134864.7	132292.39	111967.13	109011.47	100539.16	129577.15	0.04	0.3	annotated
32625726	3912	n-heptanoyl acetic acid	C9H16O3	None	None	101439.73	92292.86	97742.82	112768.89	99017.56	99070.39	176277.7	93929.88	94739.27	124982.97	83254.71	80276.5	134864.7	132292.39	111967.13	109011.47	100539.16	129577.15	0.04	0.3	annotated
32625727	3912	8-oxo-nonanoic acid	C9H16O3	None	None	101439.73	92292.86	97742.82	112768.89	99017.56	99070.39	176277.7	93929.88	94739.27	124982.97	83254.71	80276.5	134864.7	132292.39	111967.13	109011.47	100539.16	129577.15	0.04	0.3	annotated
32625728	3912	7-methyl-4-oxo-octanoic acid	C9H16O3	None	None	101439.73	92292.86	97742.82	112768.89	99017.56	99070.39	176277.7	93929.88	94739.27	124982.97	83254.71	80276.5	134864.7	132292.39	111967.13	109011.47	100539.16	129577.15	0.04	0.3	annotated
32625729	3912	3-oxo-nonanoic acid	C9H16O3	None	None	101439.73	92292.86	97742.82	112768.89	99017.56	99070.39	176277.7	93929.88	94739.27	124982.97	83254.71	80276.5	134864.7	132292.39	111967.13	109011.47	100539.16	129577.15	0.04	0.3	annotated
32625730	3912	7-methyl-6-oxo-octanoic acid	C9H16O3	None	None	101439.73	92292.86	97742.82	112768.89	99017.56	99070.39	176277.7	93929.88	94739.27	124982.97	83254.71	80276.5	134864.7	132292.39	111967.13	109011.47	100539.16	129577.15	0.04	0.3	annotated
32625731	3912	7-methyl-3-oxooctanoic acid	C9H16O3	None	None	101439.73	92292.86	97742.82	112768.89	99017.56	99070.39	176277.7	93929.88	94739.27	124982.97	83254.71	80276.5	134864.7	132292.39	111967.13	109011.47	100539.16	129577.15	0.04	0.3	annotated
32625732	3912	9-hydroxy-5Z-nonenoic acid	C9H16O3	None	None	101439.73	92292.86	97742.82	112768.89	99017.56	99070.39	176277.7	93929.88	94739.27	124982.97	83254.71	80276.5	134864.7	132292.39	111967.13	109011.47	100539.16	129577.15	0.04	0.3	annotated
32626625	4610	17beta-Hydroxy-4-mercaptoandrost-4-en-3-one 4-acetate 17-propionate	C24H34O4S	None	None	33621.35	18854.9	16392.58	23219.85	20016.16	13680.79	30569.94	31391.95	14761.21	35588.57	20165.2	11679.87	37287.38	28078.42	15700.65	15939.07	28368.94	51024.13	0.04	0.25	annotated
32620895	1984	1-(5'-Phosphoribosyl)-5-amino-4-imidazolecarboxamide	C9H15N4O8P	Environmental Information Processing; Signal transduction Metabolism; Amino acid metabolism Metabolism; Nucleotide metabolism	mTOR signaling pathway Histidine metabolism Purine metabolism	32918.69	46902.57	56594.98	86537.54	70314.46	34783.06	44661.88	60619.13	35833.82	61566.37	31377.31	62054.97	38579.03	62614.49	34675.74	27975.6	29468.28	37419.91	0.03	-0.1	annotated
32624401	3203	2-Benzimidazolylguanidine	C8H9N5	None	None	57356.46	47009.36	51282.87	64945.66	84594.48	44571.25	61588.53	62832.25	64427.56	65125.54	76994.64	65246.82	79057.07	88579.87	71902.23	65248.48	53508.37	71417.12	0.03	-0.13	annotated
32624823	3356	2,4-Dichloro-3-oxoadipate	C6H6Cl2O5	Metabolism; Xenobiotics biodegradation and metabolism	Chlorocyclohexane and chlorobenzene degradation	21426.53	21275.79	19621.41	21221.61	16822.15	20005.86	17705.93	18907.17	18972.85	18000.35	21636.9	16555.61	18075.74	18121.91	18430.59	16510.97	18643.31	21424.01	0.03	-0.01	annotated
32625866	4132	Berteroin	C7H13NS2	None	None	23159.59	22737.1	21452.14	24815.89	27364.65	20669.93	20633.3	20653.74	33096.27	19293.19	26171.32	26558.03	26145.55	26465.75	26735.82	22142.41	23807.87	24716.29	0.03	0.02	annotated
32625867	4132	7-Cyano-7-carbaguanine	C7H5N5O	Metabolism; Metabolism of cofactors and vitamins	Folate biosynthesis	23159.59	22737.1	21452.14	24815.89	27364.65	20669.93	20633.3	20653.74	33096.27	19293.19	26171.32	26558.03	26145.55	26465.75	26735.82	22142.41	23807.87	24716.29	0.03	0.02	annotated
32621473	2214	N-Cyclopropylammelide	C6H8N4O2	Metabolism; Xenobiotics biodegradation and metabolism	Atrazine degradation	23370.08	17644.8	22489.9	18468.32	20632.34	16656.74	15490.21	15242.13	26523.27	15382.77	17345.95	19464.72	20439.16	16307.52	15763.44	14928.23	15954.09	29329.29	0.02	0.09	annotated
32622296	2483	4-Hydroxybenzoate	C7H6O3	Metabolism; Xenobiotics biodegradation and metabolism Metabolism; Metabolism of cofactors and vitamins Metabolism; Amino acid metabolism Metabolism; Xenobiotics biodegradation and metabolism None Metabolism; Xenobiotics biodegradation and metabolism Metabolism; Xenobiotics biodegradation and metabolism	Benzoate degradation Ubiquinone and other terpenoid-quinone biosynthesis Phenylalanine metabolism Toluene degradation Benzoic acid family Aminobenzoate degradation Bisphenol degradation	72782.96	65716.43	81394.93	96844.02	67765.02	80794.79	97900.05	96263.55	93855.53	96085.73	77757.29	69135.5	81192.72	93128.88	78960.13	47171.5	80915.88	104182.03	0.02	0.26	annotated
32622297	2483	Gentisate aldehyde	C7H6O3	Metabolism; Amino acid metabolism	Tyrosine metabolism	72782.96	65716.43	81394.93	96844.02	67765.02	80794.79	97900.05	96263.55	93855.53	96085.73	77757.29	69135.5	81192.72	93128.88	78960.13	47171.5	80915.88	104182.03	0.02	0.26	annotated
32622298	2483	Sesamol	C7H6O3	None	None	72782.96	65716.43	81394.93	96844.02	67765.02	80794.79	97900.05	96263.55	93855.53	96085.73	77757.29	69135.5	81192.72	93128.88	78960.13	47171.5	80915.88	104182.03	0.02	0.26	annotated
32622299	2483	3,4-Dihydroxybenzaldehyde	C7H6O3	Metabolism; Biosynthesis of other secondary metabolites	Isoquinoline alkaloid biosynthesis	72782.96	65716.43	81394.93	96844.02	67765.02	80794.79	97900.05	96263.55	93855.53	96085.73	77757.29	69135.5	81192.72	93128.88	78960.13	47171.5	80915.88	104182.03	0.02	0.26	annotated
32622300	2483	Salicylate	C7H6O3	Environmental Information Processing; Signal transduction Metabolism; Amino acid metabolism Organismal Systems; Digestive system Metabolism; Metabolism of terpenoids and polyketides Metabolism; Xenobiotics biodegradation and metabolism Metabolism; Xenobiotics biodegradation and metabolism Metabolism; Xenobiotics biodegradation and metabolism	Plant hormone signal transduction Phenylalanine metabolism Bile secretion Biosynthesis of siderophore group nonribosomal peptides Naphthalene degradation Dioxin degradation Polycyclic aromatic hydrocarbon degradation	72782.96	65716.43	81394.93	96844.02	67765.02	80794.79	97900.05	96263.55	93855.53	96085.73	77757.29	69135.5	81192.72	93128.88	78960.13	47171.5	80915.88	104182.03	0.02	0.26	annotated
32622302	2483	3-Hydroxybenzoate	C7H6O3	Metabolism; Xenobiotics biodegradation and metabolism Metabolism; Xenobiotics biodegradation and metabolism Metabolism; Xenobiotics biodegradation and metabolism	Polycyclic aromatic hydrocarbon degradation Toluene degradation Benzoate degradation	72782.96	65716.43	81394.93	96844.02	67765.02	80794.79	97900.05	96263.55	93855.53	96085.73	77757.29	69135.5	81192.72	93128.88	78960.13	47171.5	80915.88	104182.03	0.02	0.26	annotated
32622303	2483	keratan sulfate II (core 2-linked), degradation product 1	C7H6O3	None	None	72782.96	65716.43	81394.93	96844.02	67765.02	80794.79	97900.05	96263.55	93855.53	96085.73	77757.29	69135.5	81192.72	93128.88	78960.13	47171.5	80915.88	104182.03	0.02	0.26	annotated
32622304	2483	alpha-Furyl methyl diketone	C7H6O3	None	None	72782.96	65716.43	81394.93	96844.02	67765.02	80794.79	97900.05	96263.55	93855.53	96085.73	77757.29	69135.5	81192.72	93128.88	78960.13	47171.5	80915.88	104182.03	0.02	0.26	annotated
32622305	2483	2-Methoxy-1,4-benzoquinone	C7H6O3	None	None	72782.96	65716.43	81394.93	96844.02	67765.02	80794.79	97900.05	96263.55	93855.53	96085.73	77757.29	69135.5	81192.72	93128.88	78960.13	47171.5	80915.88	104182.03	0.02	0.26	annotated
32622306	2483	2-Hydroxy-5-methylquinone	C7H6O3	Metabolism; Xenobiotics biodegradation and metabolism	Nitrotoluene degradation	72782.96	65716.43	81394.93	96844.02	67765.02	80794.79	97900.05	96263.55	93855.53	96085.73	77757.29	69135.5	81192.72	93128.88	78960.13	47171.5	80915.88	104182.03	0.02	0.26	annotated
32626147	4357	N-Hydroxy-MeIQx	C11H11N5O	Human Diseases; Cancers	Chemical carcinogenesis	54762.66	58846.09	50898.29	61115.39	50998.38	44313.96	46685.41	42462.15	45146.3	44331.87	51839.87	46852.48	47067.55	53026.38	47004.39	40547.75	60646.49	51965.51	0.02	-0.09	annotated
32626299	4445	Amidosulfonic acid	H3NO3S	None	None	15514.13	10468.89	23338.03	21229.73	0	12278.75	36480.8	72829	30779.63	0	10422.17	0	34493.11	42990.27	31409.14	16155.86	31571.56	53115.07	0.02	2.06	annotated
32626488	4541	Tributyrin	C15H26O6	None	None	21156.71	17307.53	21656.19	22389.58	33231.04	12435.54	29519.48	25691.48	20230.24	30297.03	17861.71	15448.18	26806.56	35071.15	26666.72	13110.83	25256.79	60633.35	0.02	0.29	annotated
32626529	4565	4-vinylphenol Sulfate	C8H8O4S	None	None	37370.5	29603.5	34714.67	22819.32	29772.45	27970.5	44029.32	25154.16	31728.37	49015.9	32513.59	19102.54	26289.23	37966.65	28453.94	31502.19	29475.78	57996.21	0.02	0.07	annotated
32626932	4862	Nonivamide	C17H27NO3	None	None	11372.03	15319.49	20716.71	19492.12	20792.4	20588.65	10121.31	17564.86	12746.81	8512.04	27072.75	18822.4	14407.57	14204.5	29409.12	9916.15	12038.32	20447.64	0.02	-0.31	annotated
32626933	4862	Nordihydrocapsaicin	C17H27NO3	None	None	11372.03	15319.49	20716.71	19492.12	20792.4	20588.65	10121.31	17564.86	12746.81	8512.04	27072.75	18822.4	14407.57	14204.5	29409.12	9916.15	12038.32	20447.64	0.02	-0.31	annotated
32626934	4862	Pramoxine	C17H27NO3	None	None	11372.03	15319.49	20716.71	19492.12	20792.4	20588.65	10121.31	17564.86	12746.81	8512.04	27072.75	18822.4	14407.57	14204.5	29409.12	9916.15	12038.32	20447.64	0.02	-0.31	annotated
32626935	4862	(+/-)-5-[(tert-Butylamino)-2'-hydroxypropoxy]-1,2,3,4-tetrahydro-1-naphthol	C17H27NO3	None	None	11372.03	15319.49	20716.71	19492.12	20792.4	20588.65	10121.31	17564.86	12746.81	8512.04	27072.75	18822.4	14407.57	14204.5	29409.12	9916.15	12038.32	20447.64	0.02	-0.31	annotated
32614063	800	Thiram	C6H12N2S4	None	None	31737.86	36032.01	34800.02	37319.27	35098.12	38959.54	33568.19	32752.63	40667.39	26646	33063.09	28925.69	30698.52	37807.38	44068.27	25205.17	42263.92	36562.25	0.01	0.27	annotated
32624327	3171	Melizame	C7H6N4O2	None	None	68649.51	62907.42	75113.16	73492.2	74043.65	52030.24	49054.19	52863.82	70516.86	49990.56	60555.66	49228.03	56495.32	68912.44	61848.3	58154.82	63902.91	71934.77	0.01	0.1	annotated
32626789	4688	Nordihydrocapsiate	C17H26O4	None	None	36244.2	35984.06	42948.36	35527.61	32137.54	39808.01	32789.43	33911.87	36527.01	36441.61	35671.27	32947.99	34587.04	34714.3	35095.8	30205.7	38918.47	42308.58	0.01	-0.03	annotated
32626790	4688	Tanacetol A	C17H26O4	None	None	36244.2	35984.06	42948.36	35527.61	32137.54	39808.01	32789.43	33911.87	36527.01	36441.61	35671.27	32947.99	34587.04	34714.3	35095.8	30205.7	38918.47	42308.58	0.01	-0.03	annotated
32626791	4688	Phytuberin	C17H26O4	None	None	36244.2	35984.06	42948.36	35527.61	32137.54	39808.01	32789.43	33911.87	36527.01	36441.61	35671.27	32947.99	34587.04	34714.3	35095.8	30205.7	38918.47	42308.58	0.01	-0.03	annotated
32626792	4688	Myrsinone	C17H26O4	None	None	36244.2	35984.06	42948.36	35527.61	32137.54	39808.01	32789.43	33911.87	36527.01	36441.61	35671.27	32947.99	34587.04	34714.3	35095.8	30205.7	38918.47	42308.58	0.01	-0.03	annotated
32626793	4688	Gingerol	C17H26O4	None	None	36244.2	35984.06	42948.36	35527.61	32137.54	39808.01	32789.43	33911.87	36527.01	36441.61	35671.27	32947.99	34587.04	34714.3	35095.8	30205.7	38918.47	42308.58	0.01	-0.03	annotated
32626794	4688	Phytuberin	C17H26O4	None	None	36244.2	35984.06	42948.36	35527.61	32137.54	39808.01	32789.43	33911.87	36527.01	36441.61	35671.27	32947.99	34587.04	34714.3	35095.8	30205.7	38918.47	42308.58	0.01	-0.03	annotated
32626795	4688	[6]-Gingerol	C17H26O4	Metabolism; Biosynthesis of other secondary metabolites	Stilbenoid, diarylheptanoid and gingerol biosynthesis	36244.2	35984.06	42948.36	35527.61	32137.54	39808.01	32789.43	33911.87	36527.01	36441.61	35671.27	32947.99	34587.04	34714.3	35095.8	30205.7	38918.47	42308.58	0.01	-0.03	annotated
32626796	4688	Embelin	C17H26O4	None	None	36244.2	35984.06	42948.36	35527.61	32137.54	39808.01	32789.43	33911.87	36527.01	36441.61	35671.27	32947.99	34587.04	34714.3	35095.8	30205.7	38918.47	42308.58	0.01	-0.03	annotated
32613942	748	Cuscohygrine	C13H24N2O	Metabolism; Biosynthesis of other secondary metabolites	Tropane, piperidine and pyridine alkaloid biosynthesis	275974.47	232752.72	269344.28	258834.38	256963.95	284264.59	240947.59	249470.33	280914.53	281309.25	306533.97	264182.94	269568.28	291904.75	263160.78	263973.03	257225.94	275236.69	0	-0.14	annotated
32613943	748	L-(+)-Anaferine	C13H24N2O	Metabolism; Biosynthesis of other secondary metabolites	Tropane, piperidine and pyridine alkaloid biosynthesis	275974.47	232752.72	269344.28	258834.38	256963.95	284264.59	240947.59	249470.33	280914.53	281309.25	306533.97	264182.94	269568.28	291904.75	263160.78	263973.03	257225.94	275236.69	0	-0.14	annotated
32613945	748	D-(-)-Anaferine	C13H24N2O	None	None	275974.47	232752.72	269344.28	258834.38	256963.95	284264.59	240947.59	249470.33	280914.53	281309.25	306533.97	264182.94	269568.28	291904.75	263160.78	263973.03	257225.94	275236.69	0	-0.14	annotated
32613971	772	2-amino-tetradecanoic acid	C14H29NO2	None	None	69421.47	88845.41	78935.41	80551.67	66421.43	74450.26	69219.25	63612.13	93797.38	68608.86	79547.02	64552.04	69693.14	70197.52	70865.69	72084.16	75137.77	79531.33	0	0.08	annotated
32613972	772	C14 sphingosine	C14H29NO2	None	None	69421.47	88845.41	78935.41	80551.67	66421.43	74450.26	69219.25	63612.13	93797.38	68608.86	79547.02	64552.04	69693.14	70197.52	70865.69	72084.16	75137.77	79531.33	0	0.08	annotated
32613973	772	Lauroyl-EA	C14H29NO2	None	None	69421.47	88845.41	78935.41	80551.67	66421.43	74450.26	69219.25	63612.13	93797.38	68608.86	79547.02	64552.04	69693.14	70197.52	70865.69	72084.16	75137.77	79531.33	0	0.08	annotated
32614088	811	1-(2,3-Dihydro-6-methyl-1H-pyrrolizin-5-yl)-1,4-pentanedione	C13H17NO2	None	None	34717.22	33265	31740.19	28497.83	25588.17	29055.91	25539.82	27552.1	27417.77	27371.16	28327.33	25095.43	26357.02	29647.91	25346.26	24206.11	38325.89	37377.06	0	0	annotated
32614097	811	Tanakamine	C13H17NO2	None	None	34717.22	33265	31740.19	28497.83	25588.17	29055.91	25539.82	27552.1	27417.77	27371.16	28327.33	25095.43	26357.02	29647.91	25346.26	24206.11	38325.89	37377.06	0	0	annotated
32614098	811	Tanakine	C13H17NO2	None	None	34717.22	33265	31740.19	28497.83	25588.17	29055.91	25539.82	27552.1	27417.77	27371.16	28327.33	25095.43	26357.02	29647.91	25346.26	24206.11	38325.89	37377.06	0	0	annotated
32614101	811	Cyclohexyl 2-aminobenzoate	C13H17NO2	None	None	34717.22	33265	31740.19	28497.83	25588.17	29055.91	25539.82	27552.1	27417.77	27371.16	28327.33	25095.43	26357.02	29647.91	25346.26	24206.11	38325.89	37377.06	0	0	annotated
32614102	811	cis-3-Hexenyl 2-aminobenzoate	C13H17NO2	None	None	34717.22	33265	31740.19	28497.83	25588.17	29055.91	25539.82	27552.1	27417.77	27371.16	28327.33	25095.43	26357.02	29647.91	25346.26	24206.11	38325.89	37377.06	0	0	annotated
32614104	811	Ritalinic acid	C13H17NO2	None	None	34717.22	33265	31740.19	28497.83	25588.17	29055.91	25539.82	27552.1	27417.77	27371.16	28327.33	25095.43	26357.02	29647.91	25346.26	24206.11	38325.89	37377.06	0	0	annotated
32614105	811	Darlingine	C13H17NO2	None	None	34717.22	33265	31740.19	28497.83	25588.17	29055.91	25539.82	27552.1	27417.77	27371.16	28327.33	25095.43	26357.02	29647.91	25346.26	24206.11	38325.89	37377.06	0	0	annotated
32618694	1600	Cumene	C9H12	None	None	124702.7	221074.03	251029.69	123743	181093.11	231485.63	109347.1	175041.69	146003.83	119472.45	271123.22	112610.63	159043.5	135131.17	109958.8	201542.77	75700.65	203175.03	0	-0.13	annotated
32618695	1600	Hemimellitene	C9H12	None	None	124702.7	221074.03	251029.69	123743	181093.11	231485.63	109347.1	175041.69	146003.83	119472.45	271123.22	112610.63	159043.5	135131.17	109958.8	201542.77	75700.65	203175.03	0	-0.13	annotated
32618696	1600	o-Ethyltoluene	C9H12	None	None	124702.7	221074.03	251029.69	123743	181093.11	231485.63	109347.1	175041.69	146003.83	119472.45	271123.22	112610.63	159043.5	135131.17	109958.8	201542.77	75700.65	203175.03	0	-0.13	annotated
32618697	1600	Propylbenzene	C9H12	None	None	124702.7	221074.03	251029.69	123743	181093.11	231485.63	109347.1	175041.69	146003.83	119472.45	271123.22	112610.63	159043.5	135131.17	109958.8	201542.77	75700.65	203175.03	0	-0.13	annotated
32618698	1600	3-Ethyltoluene	C9H12	None	None	124702.7	221074.03	251029.69	123743	181093.11	231485.63	109347.1	175041.69	146003.83	119472.45	271123.22	112610.63	159043.5	135131.17	109958.8	201542.77	75700.65	203175.03	0	-0.13	annotated
32618699	1600	1,2,4-Tris(methylene)cyclohexane	C9H12	None	None	124702.7	221074.03	251029.69	123743	181093.11	231485.63	109347.1	175041.69	146003.83	119472.45	271123.22	112610.63	159043.5	135131.17	109958.8	201542.77	75700.65	203175.03	0	-0.13	annotated
32618700	1600	Mesitylene	C9H12	None	None	124702.7	221074.03	251029.69	123743	181093.11	231485.63	109347.1	175041.69	146003.83	119472.45	271123.22	112610.63	159043.5	135131.17	109958.8	201542.77	75700.65	203175.03	0	-0.13	annotated
32618701	1600	1,2,4-Trimethylbenzene	C9H12	None	None	124702.7	221074.03	251029.69	123743	181093.11	231485.63	109347.1	175041.69	146003.83	119472.45	271123.22	112610.63	159043.5	135131.17	109958.8	201542.77	75700.65	203175.03	0	-0.13	annotated
32618702	1600	1,2,3-Trimethylbenzene	C9H12	None	None	124702.7	221074.03	251029.69	123743	181093.11	231485.63	109347.1	175041.69	146003.83	119472.45	271123.22	112610.63	159043.5	135131.17	109958.8	201542.77	75700.65	203175.03	0	-0.13	annotated
32619226	1701	N-(2-Methoxyphenyl)-N'-(2-naphtyl)urea	C18H16N2O2	None	None	119217.63	152179.42	201560.56	139583.36	203386.2	194208.55	113912	170656.31	197597	153610.41	146062.34	110326.38	149287.73	195789.17	152977.61	94325.79	200576.16	156305.19	0	0.21	annotated
32622294	2481	Trichloroacetate	C2HCl3O2	Metabolism; Xenobiotics biodegradation and metabolism Human Diseases; Cancers Metabolism; Xenobiotics biodegradation and metabolism	Chloroalkane and chloroalkene degradation Chemical carcinogenesis Metabolism of xenobiotics by cytochrome P450	142430.16	138066	132322.53	163044.58	148770.47	123793.34	127647.22	111775.31	146205.72	136342.14	128551.56	123567.68	142498.86	150325.22	124315.88	134756.95	140421.11	119625.45	0	-0.02	annotated
32622576	2615	Sulfoacetate	C2H4O5S	Metabolism; Metabolism of other amino acids	Taurine and hypotaurine metabolism	60441.02	71549.48	71751.04	53062.35	78988.38	63103.78	62237.84	51965.59	57926.34	53919.7	64539.87	56406.16	67814.26	54119.11	60965.89	63558.91	77156.79	52484.8	0	-0.02	annotated
32623805	3014	Ethyl (±)-3-methylpentanoate	C8H16O2	None	None	770934.44	689052.69	662149.88	895701.56	682122.25	1051261.88	1217754.75	603500.94	769127.5	758540.81	705254.25	527536.06	1454579.13	1381507.25	766255.44	918390.56	917627.56	981846.25	0	0.33	annotated
32623806	3014	Heptyl formate	C8H16O2	None	None	770934.44	689052.69	662149.88	895701.56	682122.25	1051261.88	1217754.75	603500.94	769127.5	758540.81	705254.25	527536.06	1454579.13	1381507.25	766255.44	918390.56	917627.56	981846.25	0	0.33	annotated
32623807	3014	Caprylic acid	C8H16O2	Metabolism; Lipid metabolism	Fatty acid biosynthesis	770934.44	689052.69	662149.88	895701.56	682122.25	1051261.88	1217754.75	603500.94	769127.5	758540.81	705254.25	527536.06	1454579.13	1381507.25	766255.44	918390.56	917627.56	981846.25	0	0.33	annotated
32623808	3014	2-Methylpropyl butanoate	C8H16O2	None	None	770934.44	689052.69	662149.88	895701.56	682122.25	1051261.88	1217754.75	603500.94	769127.5	758540.81	705254.25	527536.06	1454579.13	1381507.25	766255.44	918390.56	917627.56	981846.25	0	0.33	annotated
32623809	3014	3-Methylbutyl propionate	C8H16O2	None	None	770934.44	689052.69	662149.88	895701.56	682122.25	1051261.88	1217754.75	603500.94	769127.5	758540.81	705254.25	527536.06	1454579.13	1381507.25	766255.44	918390.56	917627.56	981846.25	0	0.33	annotated
32623810	3014	Valproic acid	C8H16O2	Organismal Systems; Digestive system Metabolism; Xenobiotics biodegradation and metabolism	Bile secretion Drug metabolism - cytochrome P450	770934.44	689052.69	662149.88	895701.56	682122.25	1051261.88	1217754.75	603500.94	769127.5	758540.81	705254.25	527536.06	1454579.13	1381507.25	766255.44	918390.56	917627.56	981846.25	0	0.33	annotated
32623811	3014	(±)-5-Hydroxy-4-octanone	C8H16O2	None	None	770934.44	689052.69	662149.88	895701.56	682122.25	1051261.88	1217754.75	603500.94	769127.5	758540.81	705254.25	527536.06	1454579.13	1381507.25	766255.44	918390.56	917627.56	981846.25	0	0.33	annotated
32623812	3014	butryl butyrate	C8H16O2	None	None	770934.44	689052.69	662149.88	895701.56	682122.25	1051261.88	1217754.75	603500.94	769127.5	758540.81	705254.25	527536.06	1454579.13	1381507.25	766255.44	918390.56	917627.56	981846.25	0	0.33	annotated
32623813	3014	Isobutyl isobutyrate	C8H16O2	None	None	770934.44	689052.69	662149.88	895701.56	682122.25	1051261.88	1217754.75	603500.94	769127.5	758540.81	705254.25	527536.06	1454579.13	1381507.25	766255.44	918390.56	917627.56	981846.25	0	0.33	annotated
32623814	3014	Butyl isobutyrate	C8H16O2	None	None	770934.44	689052.69	662149.88	895701.56	682122.25	1051261.88	1217754.75	603500.94	769127.5	758540.81	705254.25	527536.06	1454579.13	1381507.25	766255.44	918390.56	917627.56	981846.25	0	0.33	annotated
32623815	3014	Isopropyl 2-methylbutanoate	C8H16O2	None	None	770934.44	689052.69	662149.88	895701.56	682122.25	1051261.88	1217754.75	603500.94	769127.5	758540.81	705254.25	527536.06	1454579.13	1381507.25	766255.44	918390.56	917627.56	981846.25	0	0.33	annotated
32623816	3014	ethyl hexanoate	C8H16O2	None	None	770934.44	689052.69	662149.88	895701.56	682122.25	1051261.88	1217754.75	603500.94	769127.5	758540.81	705254.25	527536.06	1454579.13	1381507.25	766255.44	918390.56	917627.56	981846.25	0	0.33	annotated
32623817	3014	Hexyl acetate	C8H16O2	None	None	770934.44	689052.69	662149.88	895701.56	682122.25	1051261.88	1217754.75	603500.94	769127.5	758540.81	705254.25	527536.06	1454579.13	1381507.25	766255.44	918390.56	917627.56	981846.25	0	0.33	annotated
32623818	3014	Propyl pentanoate	C8H16O2	None	None	770934.44	689052.69	662149.88	895701.56	682122.25	1051261.88	1217754.75	603500.94	769127.5	758540.81	705254.25	527536.06	1454579.13	1381507.25	766255.44	918390.56	917627.56	981846.25	0	0.33	annotated
32623819	3014	Ethyl 2-ethylbutanoate	C8H16O2	None	None	770934.44	689052.69	662149.88	895701.56	682122.25	1051261.88	1217754.75	603500.94	769127.5	758540.81	705254.25	527536.06	1454579.13	1381507.25	766255.44	918390.56	917627.56	981846.25	0	0.33	annotated
[truncated: 3,672 more rows]
