# Supplementary material for: Somatic cells compartmentalise their carbohydrate metabolism to sustain germ cell survival
Source: EMBO J. 2026 Jun 4;45(14):4910–30. doi: 10.1038/s44318-026-00815-y (PMC13373199; doi:10.1038/s44318-026-00815-y)
Supplement: Supplementary file 8 — Figure EV1 Source Data [file 44318_2026_815_MOESM8_ESM.zip › Figure S1/S1F/S1F.txt]

Vulcano plot representing annotated peaks of metabolites listed in 'Annotated_peaks.csv' generated using the online platform tool Metaboanalyst 6.0 (https://www.metaboanalyst.ca/MetaboAnalyst/).
