# Supplementary material for: Somatic cells compartmentalise their carbohydrate metabolism to sustain germ cell survival
Source: EMBO J. 2026 Jun 4;45(14):4910–30. doi: 10.1038/s44318-026-00815-y (PMC13373199; doi:10.1038/s44318-026-00815-y)
Supplement: Supplementary file 9 — Figure EV2 Source Data [file 44318_2026_815_MOESM9_ESM.zip]

Archive with 13 entries (6 files):
- Figure S2/
- Figure S2/S2A/
- Figure S2/S2A/S2A.txt
- Figure S2/S2B/
- Figure S2/S2B/S2B.xlsx
- Figure S2/S2C/
- Figure S2/S2C/S2C.xlsx
- Figure S2/S2D/
- Figure S2/S2D/S2D.xlsx
- Figure S2/S2E/
- Figure S2/S2E/S2E.xlsx
- Figure S2/S2F/
- Figure S2/S2F/S2F.xlsx
