# Supplementary material for: Somatic cells compartmentalise their carbohydrate metabolism to sustain germ cell survival
Source: EMBO J. 2026 Jun 4;45(14):4910–30. doi: 10.1038/s44318-026-00815-y (PMC13373199; doi:10.1038/s44318-026-00815-y)
Supplement: Supplementary file 9 — Figure EV2 Source Data [file 44318_2026_815_MOESM9_ESM.zip › Figure S2/S2B/S2B.xlsx]

## Sheet: Details
Quantification of lysotracker+ germ cysts.
Fly strains carrying RNAi constructs against glycolytic enzymes

## Sheet: Data
Control	Tret1 RNAi #1	Tret1 RNAi #2	Treh RNAi	Pgi RNAi	Pfk RNAi	Gapdh1 RNAi	Pgk RNAi	Pgam1 RNAi	Eno RNAi #1	Eno RNAi #2	Pyk RNAi
3	3	7	6	4	1	4	5	2	2	5	6
1	2	10	1	3	7	4	5	5	8	6	5
8	6	10	1	1	4	4	3	6	8	4	3
10	6	9	4	0	3	7	4	0	5	6	8
6	0	19	2	1	4	3	3	4	4	1	4
7	0	8	3	3	1	13	4	3	4	2	6
4	1	15	6	4	2	4	4	2	3	5	4
5	5	11	1	3	2	6	3	0	3	4	4
8	4	11	4	2	2	7	2	0	3	5	5
5	1	10	3	4	3	4	2	1	2	3	2
12	2		3	4	0	3	4	3	3	4	3
7	3		7	3	9	5	6	2	4	4	2
8	5		3	4	2	3	5	3	2	7	3
6	3		3	7	2	2	4	0	7	1	1
5	4		2	5	3	4	4	0		3	6
3	2		4	5	3	2	2			2	4
10	4			4	4	5	2			3
13				2		4
9						3
4						2
3						4
6						5
6						8
7						7
						4
						2
