# Supplementary material for: Somatic cells compartmentalise their carbohydrate metabolism to sustain germ cell survival
Source: EMBO J. 2026 Jun 4;45(14):4910–30. doi: 10.1038/s44318-026-00815-y (PMC13373199; doi:10.1038/s44318-026-00815-y)
Supplement: Supplementary file 9 — Figure EV2 Source Data [file 44318_2026_815_MOESM9_ESM.zip › Figure S2/S2C/S2C.xlsx]

## Sheet: Details
Quantification of Zfh1+ cells
Use of somatic driver tj-Gal4 to express RNAi constructs against glycolytic enzymes in somatic cells.

## Sheet: Data
Control	Treh RNAi	Pgi RNAi	Pfk RNAi	Gapdh1 RNAi	Pgk RNAi	Pgam1 RNAi	Eno RNAi 1	Eno RNAi 2	PyK RNAi
31	37	23	29	49	47	34	20	48	40
53	53	39	34	47	43	38	31	37	34
34	38	47	37	52	28	40	30	25	35
56	26	45	30	39	40	45	27	54	40
57	37	34	44	27	33	44	43	39	40
30	39	51	50	43	41	25	26	38	45
31	32	27	52	35	29	48	46	48	34
63	24	32	50	20	24	31	51	37	54
34	29		29	28	30	38	40	54	31
56	38		30	31	27	19	53	39	24
57	36		40	38	17	30	40	38	29
30	27		32	39	20	24	41	44	36
43			43		31		31	25	20
51			34				50	31	37
48			26				53	21	32
49			27				50		29
33			41				26
22							21
34
45
30
