# Supplementary material for: Somatic cells compartmentalise their carbohydrate metabolism to sustain germ cell survival
Source: EMBO J. 2026 Jun 4;45(14):4910–30. doi: 10.1038/s44318-026-00815-y (PMC13373199; doi:10.1038/s44318-026-00815-y)
Supplement: Supplementary file 9 — Figure EV2 Source Data [file 44318_2026_815_MOESM9_ESM.zip › Figure S2/S2D/S2D.xlsx]

## Sheet: Details
Quantification of Dcp1+ cells
Use of somatic driver tj-Gal4 to express RNAi constructs against glycolytic enzymes in somatic cells.

## Sheet: Data
Control	Tret1 RNAi 1	Tret1 RNAi 2	Treh RNAi	Pgi RNAi	Pfk RNAi	Gapdh1 RNAi	Pgk RNAi	Pgam1 RNAi	Eno RNAi1	Eno RNAi 2	PyK RNAi
0	0	0	1	2	0	1	2	2	4	1	1
1	1	0	2	4	1	0	3	1	3	2	0
0	1	0	0	0	2	2	1	0	5	5	1
1	2	0	2	2	3	0	0	2	5	1	4
0	2	3	0	6	0	2	2	3	3	1	3
0	2	1	0	2	2	3	3	1	0	0	1
1	3	2	1	0	3	2	5	2	1	0	1
1	2	0	0	1	3	3	1	0	2	0	1
1	0	2	1	0	2	3	1	1	0	1	2
3	1	0	0	0	0	0	3	3	1	4	0
3	1	1	0	2	1	1	2	1	2	1	0
3	3	1	1	1	0	4	2	2	2	0	1
0	3	1	0	3	0	4	1	0	1	0	1
2	2	3	1	1	2	2	0	1	0	0	3
2	0	2	1	1	1	2	3	1	1	0	3
0	4	4	0	2	0	3	2	0	0	0	5
4	1	2	1	2	5	0	0	0	2	2	2
1	3	1	1	1	0	0	1		3	0	1
0		4	0	0	0	2	2		3	2	6
2		2	0	0	4	1			4	0	1
2		2	0	2	2	2			0	2	0
3		3	0	0	1	2			1	0	0
0		3	1	0	0	0			0	0	3
1		4	2	0	4	1			1	0	0
0		2	3	0	1	0			0	3	0
1		1	3	2	2	0			0	0	0
0		3	3	2	1	2			0	0	2
2		1	0	3	1	0			0	0	1
3			3	2	0	0			1	2	0
1			0	0	0	1			1	0	0
2			3	2	0	0			1	1	0
1			0	4	0	0			1	0	0
0			0	2		2			2	0	0
0			2	0		0			2	0	0
2			1	1		0			0	0	0
2			0	0		2			1	1	2
1			0	1		3			1	1	0
0			1	0		3			1	2	1
0			1	3					1	2	0
0				3					0	2	2
0				0					2	2
2									1	4
2									1
1									4
1									3
2									2
5									2
4									0
1									3
1									3
0									1
1									0
0									0
0									2
1									1
0									0
1									2
0
2
1
