# Supplementary material for: Somatic cells compartmentalise their carbohydrate metabolism to sustain germ cell survival
Source: EMBO J. 2026 Jun 4;45(14):4910–30. doi: 10.1038/s44318-026-00815-y (PMC13373199; doi:10.1038/s44318-026-00815-y)
Supplement: Supplementary file 9 — Figure EV2 Source Data [file 44318_2026_815_MOESM9_ESM.zip › Figure S2/S2E/S2E.xlsx]

## Sheet: Details
Quantification of Eya+ cells
Use of somatic driver tj-Gal4 to express an RNAi construct against Tret1

## Sheet: Data
Tj>+	Tj>Tret1 RNAi
54	55
72	98
54	79
80	62
85	102
77	42
60	95
84	85
72	111
66	74
102	88
67	78
71	70
90	90
111	76
63	63
111	74
69	80
103	65
93	81
55	101
	126
