# Supplementary material for: Somatic cells compartmentalise their carbohydrate metabolism to sustain germ cell survival
Source: EMBO J. 2026 Jun 4;45(14):4910–30. doi: 10.1038/s44318-026-00815-y (PMC13373199; doi:10.1038/s44318-026-00815-y)
Supplement: Supplementary file 9 — Figure EV2 Source Data [file 44318_2026_815_MOESM9_ESM.zip › Figure S2/S2F/S2F.xlsx]

## Sheet: Details
Quantification of presence or abscence of somatic clones
60 testes for controls and 36 for Aldo muntants were quantified
Clonal presence or absence are quantified as 1 or 0 respectively

## Sheet: Data
FRT82,+		FRT82, AldoEY13155
	Clonal presence or absence		Clonal presence or absence
Sample 1	1	Sample 1	1
Sample 2	0	Sample 2	0
Sample 3	0	Sample 3	1
Sample 4	0	Sample 4	1
Sample 5	1	Sample 5	0
Sample 6	0	Sample 6	1
Sample 7	1	Sample 7	1
Sample 8	1	Sample 8	0
Sample 9	0	Sample 9	0
Sample 10	0	Sample 10	0
Sample 11	1	Sample 11	0
Sample 12	1	Sample 12	0
Sample 13	0	Sample 13	0
Sample 14	0	Sample 14	0
Sample 15	0	Sample 15	0
Sample 16	1	Sample 16	0
Sample 17	1	Sample 17	0
Sample 18	1	Sample 18	0
Sample 19	1	Sample 19	0
Sample 20	1	Sample 20	0
Sample 21	1	Sample 21	0
Sample 22	1	Sample 22	1
Sample 23	0	Sample 23	0
Sample 24	0	Sample 24	0
Sample 25	1	Sample 25	0
Sample 26	0	Sample 26	0
Sample 27	0	Sample 27	1
Sample 28	1	Sample 28	0
Sample 29	0	Sample 29	1
Sample 30	0	Sample 30	1
Sample 31	1	Sample 31	1
Sample 32	1	Sample 32	0
Sample 33	1	Sample 33	0
Sample 34	1	Sample 34	0
Sample 35	0	Sample 35	0
Sample 36	1	Sample 36	0
Sample 37	1
Sample 38	0
Sample 39	0
Sample 40	0
Sample 41	1
Sample 42	0
Sample 43	1
Sample 44	1
Sample 45	1
Sample 46	1
Sample 47	0
Sample 48	0
Sample 49	0
Sample 50	0
Sample 51	0
Sample 52	0
Sample 53	1
Sample 54	0
Sample 55	0
Sample 56	0
Sample 57	0
Sample 58	0
Sample 59	0
Sample 60	0
