# Supplementary material for: Somatic cells compartmentalise their carbohydrate metabolism to sustain germ cell survival
Source: EMBO J. 2026 Jun 4;45(14):4910–30. doi: 10.1038/s44318-026-00815-y (PMC13373199; doi:10.1038/s44318-026-00815-y)
Supplement: Supplementary file 10 — Figure EV3 Source Data [file 44318_2026_815_MOESM10_ESM.zip]

Archive with 9 entries (4 files):
- Figure S3/
- Figure S3/S3A/
- Figure S3/S3A/S3A.txt
- Figure S3/S3B/
- Figure S3/S3B/S3B.txt
- Figure S3/S3C/
- Figure S3/S3C/S3C.txt
- Figure S3/S3D/
- Figure S3/S3D/S3D.txt
