# Supplementary material for: Somatic cells compartmentalise their carbohydrate metabolism to sustain germ cell survival
Source: EMBO J. 2026 Jun 4;45(14):4910–30. doi: 10.1038/s44318-026-00815-y (PMC13373199; doi:10.1038/s44318-026-00815-y)
Supplement: Supplementary file 11 — Figure EV4 Source Data [file 44318_2026_815_MOESM11_ESM.zip]

Archive with 9 entries (4 files):
- Figure S4/
- Figure S4/S4A/
- Figure S4/S4A/S4A.xlsx
- Figure S4/S4B/
- Figure S4/S4B/S4B.xlsx
- Figure S4/S4C/
- Figure S4/S4C/S4C.xlsx
- Figure S4/S4D/
- Figure S4/S4D/S4D.xlsx
