# Supplementary material for: Somatic cells compartmentalise their carbohydrate metabolism to sustain germ cell survival
Source: EMBO J. 2026 Jun 4;45(14):4910–30. doi: 10.1038/s44318-026-00815-y (PMC13373199; doi:10.1038/s44318-026-00815-y)
Supplement: Supplementary file 11 — Figure EV4 Source Data [file 44318_2026_815_MOESM11_ESM.zip › Figure S4/S4A/S4A.xlsx]

## Sheet: Details
Quantification of Zfh1+ cells
Use of somatic driver tj-Gal4 to express an RNAi construct against lactate dehydrogenase (Ldh) in somatic cells.

## Sheet: Data
Control	Ldh RNAi
34	37
52	38
40	30
45	36
46	44
32	32
44	42
38	38
25	34
34	50
35	44
21	25
27	24
25	33
43	32
35
33
