# Supplementary material for: Somatic cells compartmentalise their carbohydrate metabolism to sustain germ cell survival
Source: EMBO J. 2026 Jun 4;45(14):4910–30. doi: 10.1038/s44318-026-00815-y (PMC13373199; doi:10.1038/s44318-026-00815-y)
Supplement: Supplementary file 11 — Figure EV4 Source Data [file 44318_2026_815_MOESM11_ESM.zip › Figure S4/S4B/S4B.xlsx]

## Sheet: Details
Quantification of S-phase index in somatic cells
Use of somatic driver tj-Gal4 to express an RNAi construct against lactate dehydrogenase (Ldh) in somatic cells

## Sheet: Data
Control	Ldh RNAi
0.368421	0.307692
0.529412	0.605263
0.275862	0.4375
0.461538	0.452381
0.483871	0.5
0.5625	0.391304
0.526316	0.408163
	0.512821
