# Supplementary material for: Somatic cells compartmentalise their carbohydrate metabolism to sustain germ cell survival
Source: EMBO J. 2026 Jun 4;45(14):4910–30. doi: 10.1038/s44318-026-00815-y (PMC13373199; doi:10.1038/s44318-026-00815-y)
Supplement: Supplementary file 11 — Figure EV4 Source Data [file 44318_2026_815_MOESM11_ESM.zip › Figure S4/S4C/S4C.xlsx]

## Sheet: Details
Quantification of Dcp1+ somatic cells
Use of somatic driver tj-Gal4 to express an RNAi construct against lactate dehydrogenase (Ldh) in somatic cells

## Sheet: Data
Control	Ldh RNAi
0	0
1	3
0	2
1	1
0	1
0	3
1	1
1	5
1	3
3	0
3	2
3	2
0	2
2	0
2	1
0	0
4	6
1	0
0	2
2	0
2	2
3	2
0	0
1	4
0	1
1	5
0	0
2	0
3	1
1	5
2	4
1
0
0
2
2
1
0
0
0
0
2
2
1
1
2
5
4
1
1
0
1
0
0
1
0
1
0
2
1
