# Supplementary material for: Somatic cells compartmentalise their carbohydrate metabolism to sustain germ cell survival
Source: EMBO J. 2026 Jun 4;45(14):4910–30. doi: 10.1038/s44318-026-00815-y (PMC13373199; doi:10.1038/s44318-026-00815-y)
Supplement: Supplementary file 11 — Figure EV4 Source Data [file 44318_2026_815_MOESM11_ESM.zip › Figure S4/S4D/S4D.xlsx]

## Sheet: Details
Quantification of lysotracker+ germ cysts.
Use of somatic driver tj-Gal4 to express an RNAi construct against lactate dehydrogenase (Ldh), nlsLacZ and the apoptosis inhibitor Diap1 in somatic cells

## Sheet: Data
Control	Diap1; LacZ	Ldhi; LacZ	Diap1; Ldhi
5	3	9	10
4	6	12	11
2	2	5	17
5	4	7	10
2	4	10	11
12	3	9	10
5	9	5	8
3	7	4	7
10	6	9	4
8	6	9	8
5	6	11	11
4	10	8	6
5	6	18	11
3	4	12	14
8	6	13	10
7	7		10
7	5		10
6	3		9
6	7		4
3	5		6
3	6		5
7	4		13
6	4		10
3			11
8			13
4			10
5			14
1			6
6			6
3			4
7			8
3			7
6			13
6			9
7			7
4			7
2			13
8			8
3			3
10			10
8			13
7			9
4			6
4			9
10			4
3			12
6			5
6			10
4
3
7
8
7
