# Supplementary material for: Somatic cells compartmentalise their carbohydrate metabolism to sustain germ cell survival
Source: EMBO J. 2026 Jun 4;45(14):4910–30. doi: 10.1038/s44318-026-00815-y (PMC13373199; doi:10.1038/s44318-026-00815-y)
Supplement: Supplementary file 12 — Figure EV5 Source Data [file 44318_2026_815_MOESM12_ESM.zip]

Archive with 9 entries (4 files):
- Figure S5/
- Figure S5/S5A/
- Figure S5/S5A/S5A.txt
- Figure S5/S5B/
- Figure S5/S5B/S5B.txt
- Figure S5/S5D/
- Figure S5/S5D/S5D.txt
- Figure S5/S5E/
- Figure S5/S5E/S5E.xlsx
