# Supplementary material for: Somatic cells compartmentalise their carbohydrate metabolism to sustain germ cell survival
Source: EMBO J. 2026 Jun 4;45(14):4910–30. doi: 10.1038/s44318-026-00815-y (PMC13373199; doi:10.1038/s44318-026-00815-y)
Supplement: Supplementary file 12 — Figure EV5 Source Data [file 44318_2026_815_MOESM12_ESM.zip › Figure S5/S5B/S5B.txt]

Plot generated from Fly Cell Atlas 'FCAloomToSeurat2TFP_Annotations.rds' dataset downloaded from Raz et al, 2023 available at https://elifesciences.org/articles/82201.
The script generated in R studio using Seurat was the following:
dotplot<-DotPlot(dataset, scale=T,idents = c('25','22','5'), features = c('CG8028','CG8034','CG8051','CG8389','CG8468','CG10019', 'CG12866','CG13907','CG14195','CG14196','hrm','kar','Mct1','out','Sln')) +coord_flip()
