# Supplementary material for: Somatic cells compartmentalise their carbohydrate metabolism to sustain germ cell survival
Source: EMBO J. 2026 Jun 4;45(14):4910–30. doi: 10.1038/s44318-026-00815-y (PMC13373199; doi:10.1038/s44318-026-00815-y)
Supplement: Supplementary file 12 — Figure EV5 Source Data [file 44318_2026_815_MOESM12_ESM.zip › Figure S5/S5D/S5D.txt]

Image of a DNA gel following PCR amplification of the genomic DNA using primers located in the homology arms of the inserted cassette. Lane 1 corresponds to a control, giving the expected size of 2.4 kb. In a homozygous mutant (lane 2) the expected size is 6.3 kb but this band was not obtained. In lane 3, PCR of DNA from a heterozygous larva carrying hs-Flp that was subjected to heat shocks shows the wild type band and a 0.8 kb band corresponding to the expected size after excision of the exon. 
Image available at the Bioimage Archive public repository. File 'S5D' in submission S-BIAD2971: 'Somatic cells compartmentalise their metabolism to sustain germ cell survival'. DOI: 10.6019/S-BIAD2971.
