# Supplementary material for: Somatic cells compartmentalise their carbohydrate metabolism to sustain germ cell survival
Source: EMBO J. 2026 Jun 4;45(14):4910–30. doi: 10.1038/s44318-026-00815-y (PMC13373199; doi:10.1038/s44318-026-00815-y)
Supplement: Supplementary file 12 — Figure EV5 Source Data [file 44318_2026_815_MOESM12_ESM.zip › Figure S5/S5E/S5E.xlsx]

## Sheet: Details
Quantification of lysotracker+ germ cysts in testes carrying a ubiquituously-expressed sgRNA for CG8034.
Use of somatic driver tj-Gal4 to express Cas9 remove CG8034 in somatic cells.

## Sheet: Data
tj>+	tj>Cas9
9	5
3	5
10	14
4	7
7	7
3	6
5	11
7	6
0	11
5	7
7	6
6	3
2	11
5	14
4
3
4
6
3
2
6
1
6
