# Supplementary material for: Somatic cells compartmentalise their carbohydrate metabolism to sustain germ cell survival
Source: EMBO J. 2026 Jun 4;45(14):4910–30. doi: 10.1038/s44318-026-00815-y (PMC13373199; doi:10.1038/s44318-026-00815-y)
Supplement: Supplementary file 13 — Figure EV6 Source Data [file 44318_2026_815_MOESM13_ESM.zip]

Archive with 7 entries (3 files):
- Figure S6/
- Figure S6/S6A/
- Figure S6/S6A/S6A.txt
- Figure S6/S6B/
- Figure S6/S6B/S6B.xlsx
- Figure S6/S6C/
- Figure S6/S6C/S6C.xlsx
