# Supplementary material for: Somatic cells compartmentalise their carbohydrate metabolism to sustain germ cell survival
Source: EMBO J. 2026 Jun 4;45(14):4910–30. doi: 10.1038/s44318-026-00815-y (PMC13373199; doi:10.1038/s44318-026-00815-y)
Supplement: Supplementary file 13 — Figure EV6 Source Data [file 44318_2026_815_MOESM13_ESM.zip › Figure S6/S6A/S6A.txt]

Image representing a control testis expressing GFP in somatic cells and with mitochondria labelled using TMRM.
Image available at the Bioimage Archive public repository. File 'S6A' in submission S-BIAD2971: 'Somatic cells compartmentalise their metabolism to sustain germ cell survival'. DOI: 10.6019/S-BIAD2971.
