# Supplementary material for: Somatic cells compartmentalise their carbohydrate metabolism to sustain germ cell survival
Source: EMBO J. 2026 Jun 4;45(14):4910–30. doi: 10.1038/s44318-026-00815-y (PMC13373199; doi:10.1038/s44318-026-00815-y)
Supplement: Supplementary file 13 — Figure EV6 Source Data [file 44318_2026_815_MOESM13_ESM.zip › Figure S6/S6B/S6B.xlsx]

## Sheet: Details
Quantification of TMRM in somatic cells
Use of somatic driver tj-Gal4 to express an RNAi construct against lactate dehydrogenase (Ldh) and pyruvate kinase (Pyk) in somatic cells.

## Sheet: Data
Control	Pfk RNAi	Pyk RNAi
0.785217	0.681957	0.693333
1.48619	1.21606	0.935393
2.08943	1.58273	1.43299
1.21351	1.82069	1.54473
0.886503		1.11475
0.920455
