# Supplementary material for: Somatic cells compartmentalise their carbohydrate metabolism to sustain germ cell survival
Source: EMBO J. 2026 Jun 4;45(14):4910–30. doi: 10.1038/s44318-026-00815-y (PMC13373199; doi:10.1038/s44318-026-00815-y)
Supplement: Supplementary file 13 — Figure EV6 Source Data [file 44318_2026_815_MOESM13_ESM.zip › Figure S6/S6C/S6C.xlsx]

## Sheet: Details
Quantification of lysotracker+ germ cysts.
Use of somatic driver tj-Gal4 to express an RNAi construct against Mitochondrial pyruvate carrier 1 (Mpc1) in somatic cells.

## Sheet: Data
Control	MPC1 RNAi 1	MPC1 RNAi 2
9	11	10
4	13	5
5	3	5
6	7	3
3	6	2
4	12	8
6	14	4
6	5	3
9	9	3
9	9	10
3	0	4
2	5	8
6	8	11
5	7	8
8	5	4
7	5	11
10	8	3
12	7	7
6	9	7
11	6	8
		7
		6
		13
		7
		10
		7
		3
		12
